# Supplementary material for: Population Genetic Analysis of Ten Geographically Isolated Tibetan Pig Populations
Source: Animals (Basel). 2020 Jul 29;10(8):1297. doi: 10.3390/ani10081297 (PMC7460208; doi:10.3390/ani10081297)
Supplement: Supplementary file 1 [file animals-10-01297-s001.zip › Table S1.xlsx]

## Sheet: Sheet1
Breed	Group	Sample_ID	Information
Tibetan pig	TT	BGI_TT_B12	SRS465728
Tibetan pig	TT	BGI_TT_B40	SRS465729
Tibetan pig	TT	BGI_TT_MLZ7	SRS465730
Tibetan pig	TT	BGI_TT_MLZ14	SRS465731
Tibetan pig	TT	BGI_TT_MLZ30	SRS465732
Tibetan pig	TT	BGI_TT_B26	SRS465733
Tibetan pig	YNT	BGI_YNT_DQZ12	SRS465734
Tibetan pig	YNT	BGI_YNT_DQZ26	SRS465735
Tibetan pig	YNT	BGI_YNT_DQZ4	SRS465736
Tibetan pig	YNT	BGI_YNT_DQZ19	SRS465737
Tibetan pig	YNT	BGI_YNT_DQZ24	SRS465738
Tibetan pig	YNT	BGI_YNT_DQZ25	SRS465739
Tibetan pig	SCT	BGI_SCT_LTZ201	SRS465740
Tibetan pig	SCT	BGI_SCT_LTZ203	SRS465741
Tibetan pig	SCT	BGI_SCT_LTZ206	SRS465742
Tibetan pig	SCT	BGI_SCT_LTZ208	SRS465743
Tibetan pig	SCT	BGI_SCT_LTZ2011	SRS465744
Tibetan pig	SCT	BGI_SCT_LTZ2016	SRS465745
Tibetan pig	GST	BGI_GST_R06	SRS465746
Tibetan pig	GST	BGI_GST_R11	SRS465747
Tibetan pig	GST	BGI_GST_R02	SRS465748
Tibetan pig	GST	BGI_GST_R05	SRS465749
Tibetan pig	GZT	Ganzi Tibetan pig	SRS387185
Tibetan pig	GZT	Ganzi Tibetan pig	SRS387186
Tibetan pig	GZT	Ganzi Tibetan pig	SRS387190
Tibetan pig	GZT	Ganzi Tibetan pig	SRS387202
Tibetan pig	GZT	Ganzi Tibetan pig	SRS387204
Tibetan pig	T3	Tibetan pig-6	SRS387211
Tibetan pig	T3	Tibetan pig-8	SRS387215
Tibetan pig	T3	Tibetan pig-9	SRS387217
Tibetan pig	T2	Tibetan pig-11	SRS387236
Tibetan pig	T2	Tibetan pig-12	SRS387238
Tibetan pig	T2	Tibetan pig-13	SRS387240
Tibetan pig	T2	Tibetan pig-14	SRS387241
Tibetan pig	T2	Tibetan pig-15	SRS387244
Tibetan pig	T1	Tibetan pig-16	SRS387246
Tibetan pig	T1	Tibetan pig-17	SRS387248
Tibetan pig	T1	Tibetan pig-18	SRS387249
Tibetan pig	T1	Tibetan pig-19	SRS387251
Tibetan pig	T1	Tibetan pig-20	SRS387264
Tibetan pig	T5	Tibetan pig-21	SRS387265
Tibetan pig	T5	Tibetan pig-22	SRS387268
Tibetan pig	T5	Tibetan pig-23	SRS387270
Tibetan pig	T5	Tibetan pig-24	SRS387272
Tibetan pig	T5	Tibetan pig-25	SRS387274
Tibetan pig	T5	Tibetan pig-26	SRS387276
Tibetan pig	AbaT	A'ba Tibetan pig	SRS387278
Tibetan pig	AbaT	A'ba Tibetan pig	SRS387280
Tibetan pig	AbaT	A'ba Tibetan pig	SRS387282
Tibetan pig	AbaT	A'ba Tibetan pig	SRS387284
China Wild pig	Wild	Wild boar-1	SRS387320
China Wild pig	Wild	Wild boar-2	SRS387323
China Wild pig	Wild	Wild boar-3	SRS387324
China Wild pig	Wild	BGI_CWB_NCYZ0010	SRS465716
China Wild pig	Wild	BGI_CWB_NCYZ0013	SRS465717
China Wild pig	Wild	BGI_CWB_SYWB103	SRS465718
China Wild pig	Wild	BGI_CWB_SYWB205	SRS465719
China Wild pig	Wild	BGI_CWB_ZJWB01	SRS465720
China Wild pig	Wild	BGI_CWB_ZJWB02	SRS465721
China Wild pig	Wild	wild1	China
China Wild pig	Wild	wild2	China
China Wild pig	Wild	wild3	China
China Wild pig	Wild	wild4	China
China Wild pig	Wild	wild5	China
China Wild pig	Wild	wild6	China
