# Supplementary material for: Population Genetic Analysis of Ten Geographically Isolated Tibetan Pig Populations
Source: Animals (Basel). 2020 Jul 29;10(8):1297. doi: 10.3390/ani10081297 (PMC7460208; doi:10.3390/ani10081297)
Supplement: Supplementary file 1 [file animals-10-01297-s001.zip › Table S2.xlsx]

## Sheet: Sheet1
Chrosome	Position	ID	Alt_allel	Frequency of deleterious loci										Gene	Feature	Feature_type	Consequence	cDNA position	CDS position	Protein position	Amino acids	Codons	Existing variation
				AbaT	GST	GZT	SCT	T1	T2	T3	T5	YNT	TT
1	174723	1:174723	T	0	0.125	0.125	0.583333	0	0.5	0	0	0.333333	0.5	ENSSSCG00000029697	ENSSSCT00000026580	Transcript	missense_variant	1158	1012	338	H/N	Cat/Aat	IMPACT=MODERATE;STRAND=-1;SOURCE=Ensembl;SIFT=deleterious(0.02)
1	174742	1:174742	T	0	0.125	0	0.583333	0	0.5	0	0	0.333333	0.5	ENSSSCG00000029697	ENSSSCT00000026580	Transcript	missense_variant	1139	993	331	M/I	atG/atA	IMPACT=MODERATE;STRAND=-1;SOURCE=Ensembl;SIFT=deleterious(0.05)
1	534430	1:534430	T	0	0	0	0.0833333	0	0	0	0	0	0.0833333	ENSSSCG00000004010	ENSSSCT00000037459	Transcript	missense_variant	480	446	149	P/H	cCc/cAc	IMPACT=MODERATE;STRAND=-1;SOURCE=Ensembl;SIFT=deleterious(0)
1	534780	1:534780	T	0	0	0	0	0.2	0.1	0	0	0	0	ENSSSCG00000004010	ENSSSCT00000004434	Transcript	missense_variant	375	324	108	M/I	atG/atA	IMPACT=MODERATE;STRAND=-1;SOURCE=Ensembl;SIFT=deleterious(0.01)
1	537977	1:537977	A	0	0	0	0.0833333	0.1	0	0	0.0833333	0	0	ENSSSCG00000004010	ENSSSCT00000037459	Transcript	missense_variant	78	44	15	P/L	cCg/cTg	IMPACT=MODERATE;STRAND=-1;SOURCE=Ensembl;SIFT=deleterious(0.01)
1	538007	1:538007	C	0.5	0.125	0.3	0.583333	0.3	0.166667	0	0.166667	0.333333	0.833333	ENSSSCG00000004010	ENSSSCT00000037459	Transcript	missense_variant	48	14	5	T/R	aCg/aGg	IMPACT=MODERATE;STRAND=-1;SOURCE=Ensembl;SIFT=deleterious(0.02)
1	627793	1:627793	A	0	0	0	0.333333	0	0	0	0	0	0	ENSSSCG00000004008	ENSSSCT00000004431	Transcript	missense_variant	1667	1579	527	G/R	Ggg/Agg	IMPACT=MODERATE;STRAND=1;SOURCE=Ensembl;SIFT=deleterious(0.02)
1	1611109	1:1611109	T	0	0	0	0.166667	0	0	0	0	0	0	ENSSSCG00000004018	ENSSSCT00000004443	Transcript	missense_variant	1963	1963	655	A/T	Gcg/Acg	IMPACT=MODERATE;STRAND=-1;SOURCE=Ensembl;SIFT=deleterious(0.04)
1	1939665	1:1939665	T	0	0	0	0	0	0.125	0	0	0	0	ENSSSCG00000027404	ENSSSCT00000004444	Transcript	missense_variant	280	16	6	R/W	Cgg/Tgg	IMPACT=MODERATE;STRAND=1;SOURCE=Ensembl;SIFT=deleterious(0)
1	1988867	1:1988867	A	0	0	0	0	0.375	0	0	0	0	0	ENSSSCG00000032403	ENSSSCT00000058461	Transcript	missense_variant	589	521	174	A/V	gCt/gTt	IMPACT=MODERATE;STRAND=-1;SOURCE=Ensembl;SIFT=deleterious(0.03)
1	7342635	1:7342635	C	0.333333	0.125	0	0.0833333	0.333333	0.4	0.166667	0.25	0.583333	0.333333	ENSSSCG00000004041	ENSSSCT00000024677	Transcript	missense_variant	1489	1393	465	T/A	Act/Gct	IMPACT=MODERATE;STRAND=-1;SOURCE=Ensembl;SIFT=deleterious(0.03)
1	7382376	1:7382376	C	0.166667	0	0	0.0833333	0	0	0	0	0	0.25	ENSSSCG00000004044	ENSSSCT00000004472	Transcript	missense_variant	6016	5860	1954	I/V	Atc/Gtc	IMPACT=MODERATE;STRAND=-1;SOURCE=Ensembl;SIFT=deleterious(0.03)
1	7583102	1:7583102	A	0.25	0	0	0.25	0	0	0	0	0	0	ENSSSCG00000004047	ENSSSCT00000004475	Transcript	missense_variant	388	275	92	A/V	gCg/gTg	IMPACT=MODERATE;STRAND=-1;SOURCE=Ensembl;SIFT=deleterious(0.04)
1	8054064	1:8054064	A	0	0	0.1	0	0	0	0	0	0	0	ENSSSCG00000004052	ENSSSCT00000004480	Transcript	missense_variant	694	694	232	R/C	Cgc/Tgc	IMPACT=MODERATE;STRAND=-1;SOURCE=Ensembl;SIFT=deleterious(0.01)
1	8055476	1:8055476	T	0	0	0	0	0	0	0	0.0833333	0	0	ENSSSCG00000004052	ENSSSCT00000004480	Transcript	missense_variant	469	469	157	G/S	Ggc/Agc	IMPACT=MODERATE;STRAND=-1;SOURCE=Ensembl;SIFT=deleterious(0.01)
1	8060593	1:8060593	T	0	0	0	0	0	0	0	0	0.0833333	0	ENSSSCG00000004052	ENSSSCT00000004480	Transcript	missense_variant	296	296	99	R/Q	cGg/cAg	IMPACT=MODERATE;STRAND=-1;SOURCE=Ensembl;SIFT=deleterious(0.01)
1	8482267	1:8482267	T	0.25	0.5	0	0	0	0	0	0	0.0833333	0	ENSSSCG00000004057	ENSSSCT00000004486	Transcript	missense_variant	1551	835	279	F/I	Ttc/Atc	IMPACT=MODERATE;STRAND=-1;SOURCE=Ensembl;SIFT=deleterious(0.03)
1	8536336	1:8536336	T	0	0	0	0	0	0	0	0	0.0833333	0	ENSSSCG00000004057	ENSSSCT00000004486	Transcript	missense_variant	762	46	16	E/K	Gag/Aag	IMPACT=MODERATE;STRAND=-1;SOURCE=Ensembl;SIFT=deleterious(0.02)
1	8975217	1:8975217	T	0	0	0	0	0	0	0	0	0	0.0833333	ENSSSCG00000012314	ENSSSCT00000013465	Transcript	missense_variant	1002	800	267	P/L	cCt/cTt	IMPACT=MODERATE;STRAND=1;SOURCE=Ensembl;SIFT=deleterious(0)
1	9040287	1:9040287	G	0	0	0.1	0	0	0	0	0	0.166667	0.0833333	ENSSSCG00000012315	ENSSSCT00000025405	Transcript	missense_variant	1990	1933	645	F/L	Ttc/Ctc	IMPACT=MODERATE;STRAND=-1;SOURCE=Ensembl;SIFT=deleterious(0.03)
1	9040343	1:9040343	A	0	0	0.125	0	0	0	0	0	0	0	ENSSSCG00000012315	ENSSSCT00000025405	Transcript	missense_variant	1934	1877	626	S/L	tCg/tTg	IMPACT=MODERATE;STRAND=-1;SOURCE=Ensembl;SIFT=deleterious(0.02)
1	9794374	1:9794374	A	0	0	0.166667	0	0	0	0	0	0	0	ENSSSCG00000004064	ENSSSCT00000004493	Transcript	missense_variant	6224	5779	1927	R/C	Cgt/Tgt	IMPACT=MODERATE;STRAND=-1;SOURCE=Ensembl;SIFT=deleterious(0.01)
1	11649379	1:11649379	T	0	0.125	0	0	0	0	0	0	0	0	ENSSSCG00000004065	ENSSSCT00000004494	Transcript	missense_variant	4948	4753	1585	D/N	Gac/Aac	IMPACT=MODERATE;STRAND=-1;SOURCE=Ensembl;SIFT=deleterious(0.03)
1	11651428	1:11651428	A	0	0.25	0	0	0	0	0	0	0	0	ENSSSCG00000004065	ENSSSCT00000004494	Transcript	missense_variant	4669	4474	1492	L/F	Ctc/Ttc	IMPACT=MODERATE;STRAND=-1;SOURCE=Ensembl;SIFT=deleterious(0.03)
1	11750940	1:11750940	T	0	0	0	0.0833333	0.1	0	0	0	0	0	ENSSSCG00000004065	ENSSSCT00000004494	Transcript	missense_variant	2118	1923	641	M/I	atG/atA	IMPACT=MODERATE;STRAND=-1;SOURCE=Ensembl;SIFT=deleterious(0.02)
1	12373646	1:12373646	A	0	0	0	0.166667	0	0.25	0	0	0	0	ENSSSCG00000004071	ENSSSCT00000004500	Transcript	missense_variant	1120	619	207	A/T	Gcg/Acg	IMPACT=MODERATE;STRAND=1;SOURCE=Ensembl;SIFT=deleterious(0.04)
1	13453425	1:13453425	A	0	0	0	0.25	0	0	0	0	0	0	ENSSSCG00000004076	ENSSSCT00000004505	Transcript	missense_variant	596	554	185	G/E	gGg/gAg	IMPACT=MODERATE;STRAND=1;SOURCE=Ensembl;SIFT=deleterious(0.02)
1	13455702	1:13455702	A	0	0	0	0	0.1	0	0	0	0	0	ENSSSCG00000004076	ENSSSCT00000004505	Transcript	missense_variant	823	781	261	V/I	Gtc/Atc	IMPACT=MODERATE;STRAND=1;SOURCE=Ensembl;SIFT=deleterious(0.01)
1	13653462	1:13653462	C	0	0.5	0	0.166667	0	0.3	0.166667	0.5	0	0.0833333	ENSSSCG00000031536	ENSSSCT00000044896	Transcript	missense_variant	570	554	185	S/C	tCc/tGc	IMPACT=MODERATE;STRAND=-1;SOURCE=Ensembl;SIFT=deleterious(0)
1	13884280	1:13884280	T	0	0	0.4	0.166667	0.1	0	0.166667	0.25	0	0.0833333	ENSSSCG00000004081	ENSSSCT00000004510	Transcript	missense_variant	2363	2363	788	A/V	gCg/gTg	IMPACT=MODERATE;STRAND=1;SOURCE=Ensembl;SIFT=deleterious(0.02)
1	13887178	1:13887178	G	0.25	0	0.333333	0.166667	0	0.1	0.166667	0.25	0.25	0.0833333	ENSSSCG00000004081	ENSSSCT00000004510	Transcript	missense_variant	2500	2500	834	K/E	Aaa/Gaa	IMPACT=MODERATE;STRAND=1;SOURCE=Ensembl;SIFT=deleterious(0.01)
1	13890016	1:13890016	C	0.125	0	0.2	0.166667	0	0	0	0.166667	0	0	ENSSSCG00000004081	ENSSSCT00000004510	Transcript	missense_variant	2625	2625	875	K/N	aaA/aaC	IMPACT=MODERATE;STRAND=1;SOURCE=Ensembl;SIFT=deleterious(0.05)
1	14165774	1:14165774	A	0	0.125	0	0	0	0	0	0	0	0	ENSSSCG00000004082	ENSSSCT00000004511	Transcript	missense_variant	375	268	90	D/N	Gac/Aac	IMPACT=MODERATE;STRAND=1;SOURCE=Ensembl;SIFT=deleterious(0)
1	14684392	1:14684392	C	0	0	0	0	0.1	0	0	0	0	0	ENSSSCG00000004087	ENSSSCT00000030322	Transcript	missense_variant	1456	1175	392	F/C	tTt/tGt	IMPACT=MODERATE;STRAND=-1;SOURCE=Ensembl;SIFT=deleterious(0.01)
1	14691353	1:14691353	T	0.25	0	0	0	0	0	0	0	0.166667	0	ENSSSCG00000004087	ENSSSCT00000004518	Transcript	missense_variant	861	835	279	E/K	Gaa/Aaa	IMPACT=MODERATE;STRAND=-1;SOURCE=Ensembl;SIFT=deleterious(0.01)
1	15258105	1:15258105	C	0	0	0	0	0	0	0.333333	0	0.0833333	0.0833333	ENSSSCG00000004092	ENSSSCT00000004523	Transcript	missense_variant	1634	1634	545	K/R	aAa/aGa	IMPACT=MODERATE;STRAND=-1;SOURCE=Ensembl;SIFT=deleterious(0.04)
1	15310759	1:15310759	T	0	0	0.2	0.25	0	0.2	0	0	0.25	0	ENSSSCG00000004092	ENSSSCT00000004523	Transcript	missense_variant	574	574	192	E/K	Gaa/Aaa	IMPACT=MODERATE;STRAND=-1;SOURCE=Ensembl;SIFT=deleterious(0.02)
1	15310774	1:15310774	T	0	0	0	0	0.2	0	0	0	0	0	ENSSSCG00000004092	ENSSSCT00000004523	Transcript	missense_variant	559	559	187	A/T	Gcc/Acc	IMPACT=MODERATE;STRAND=-1;SOURCE=Ensembl;SIFT=deleterious(0.01)
1	15313811	1:15313811	A	0	0.625	0	0	0.4	0	0	0	0	0	ENSSSCG00000004092	ENSSSCT00000004523	Transcript	missense_variant	388	388	130	H/Y	Cat/Tat	IMPACT=MODERATE;STRAND=-1;SOURCE=Ensembl;SIFT=deleterious(0.02)
1	15767717	1:15767717	C	0	0	0	0	0	0	0	0	0.0833333	0	ENSSSCG00000004093	ENSSSCT00000004525	Transcript	missense_variant	303	281	94	Y/C	tAt/tGt	IMPACT=MODERATE;STRAND=-1;SOURCE=Ensembl;SIFT=deleterious(0)
1	15779096	1:15779096	G	0	0.125	0	0.0833333	0	0	0	0	0.166667	0.0833333	ENSSSCG00000004093	ENSSSCT00000004525	Transcript	missense_variant	69	47	16	M/T	aTg/aCg	IMPACT=MODERATE;STRAND=-1;SOURCE=Ensembl;SIFT=deleterious(0.01)
1	15891362	1:15891362	A	0	0	0	0.0833333	0	0	0	0	0	0	ENSSSCG00000004094	ENSSSCT00000004526	Transcript	missense_variant	457	320	107	P/L	cCg/cTg	IMPACT=MODERATE;STRAND=-1;SOURCE=Ensembl;SIFT=deleterious(0.02)
1	16045657	1:16045657	G	0.125	0	0	0.0833333	0	0	0	0	0	0	ENSSSCG00000033578	ENSSSCT00000050027	Transcript	missense_variant	852	277	93	R/G	Agg/Ggg	IMPACT=MODERATE;STRAND=1;SOURCE=Ensembl;SIFT=deleterious(0.01)
1	16046062	1:16046062	C	0	0	0	0.166667	0	0	0	0	0.25	0.333333	ENSSSCG00000033578	ENSSSCT00000050027	Transcript	missense_variant	1026	451	151	V/L	Gtc/Ctc	IMPACT=MODERATE;STRAND=1;SOURCE=Ensembl;SIFT=deleterious(0.04)
1	16046099	1:16046099	T	0	0.125	0	0	0	0	0	0	0	0	ENSSSCG00000033578	ENSSSCT00000050027	Transcript	missense_variant	1063	488	163	W/L	tGg/tTg	IMPACT=MODERATE;STRAND=1;SOURCE=Ensembl;SIFT=deleterious(0.03)
1	16046100	1:16046100	T	0	0.125	0	0	0	0	0	0	0	0	ENSSSCG00000033578	ENSSSCT00000050027	Transcript	missense_variant	1064	489	163	W/C	tgG/tgT	IMPACT=MODERATE;STRAND=1;SOURCE=Ensembl;SIFT=deleterious(0)
1	16046185	1:16046185	G	0	0	0	0	0	0	0	0	0.0833333	0	ENSSSCG00000033578	ENSSSCT00000050027	Transcript	missense_variant	1149	574	192	W/G	Tgg/Ggg	IMPACT=MODERATE;STRAND=1;SOURCE=Ensembl;SIFT=deleterious(0.02)
1	16046186	1:16046186	T	0	0	0.125	0.0833333	0	0.125	0	0	0.166667	0	ENSSSCG00000033578	ENSSSCT00000050027	Transcript	missense_variant	1150	575	192	W/L	tGg/tTg	IMPACT=MODERATE;STRAND=1;SOURCE=Ensembl;SIFT=deleterious(0.03)
1	16046210	1:16046210	T	0	0	0	0.0833333	0	0	0.333333	0	0.0833333	0	ENSSSCG00000033578	ENSSSCT00000050027	Transcript	missense_variant	1174	599	200	P/L	cCc/cTc	IMPACT=MODERATE;STRAND=1;SOURCE=Ensembl;SIFT=deleterious(0.01)
1	16059673	1:16059673	T	0	0.625	0.2	0.416667	0	0.125	0.333333	0	0.25	0	ENSSSCG00000004096	ENSSSCT00000004529	Transcript	missense_variant	50	50	17	L/Q	cTg/cAg	IMPACT=MODERATE;STRAND=-1;SOURCE=Ensembl;SIFT=deleterious(0.01)
1	16178609	1:16178609	A	0.25	0.125	0	0	0.166667	0.1	0	0.375	0.416667	0.0833333	ENSSSCG00000004101	ENSSSCT00000004536	Transcript	missense_variant	1150	1073	358	R/H	cGc/cAc	IMPACT=MODERATE;STRAND=1;SOURCE=Ensembl;SIFT=deleterious(0.05)
1	16265190	1:16265190	T	0	0	0	0	0.1	0	0	0	0	0	ENSSSCG00000004105	ENSSSCT00000004540	Transcript	missense_variant	1608	937	313	R/C	Cgt/Tgt	IMPACT=MODERATE;STRAND=1;SOURCE=Ensembl;SIFT=deleterious(0.02)
1	16265236	1:16265236	G	0	0	0	0	0	0	0	0.0833333	0	0	ENSSSCG00000004105	ENSSSCT00000004540	Transcript	missense_variant	1654	983	328	N/S	aAc/aGc	IMPACT=MODERATE;STRAND=1;SOURCE=Ensembl;SIFT=deleterious(0)
1	16366130	1:16366130	T	0	0	0	0	0	0	0	0	0.0833333	0	ENSSSCG00000030067	ENSSSCT00000031837	Transcript	missense_variant	876	829	277	G/R	Gga/Aga	IMPACT=MODERATE;STRAND=-1;SOURCE=Ensembl;SIFT=deleterious(0)
1	16374392	1:16374392	T	0	0.25	0	0	0	0	0	0	0	0	ENSSSCG00000030067	ENSSSCT00000031837	Transcript	missense_variant	190	143	48	T/K	aCg/aAg	IMPACT=MODERATE;STRAND=-1;SOURCE=Ensembl;SIFT=deleterious(0)
1	17333923	1:17333923	G	0.125	0	0	0	0	0.5	0	0	0	0	ENSSSCG00000033175	ENSSSCT00000031199	Transcript	missense_variant	1334	1334	445	S/T	aGc/aCc	IMPACT=MODERATE;STRAND=-1;SOURCE=Ensembl;SIFT=deleterious(0.02)
1	18367250	1:18367250	T	0.125	0	0	0	0	0	0	0	0	0	ENSSSCG00000004113	ENSSSCT00000004548	Transcript	missense_variant	3077	2840	947	R/H	cGt/cAt	IMPACT=MODERATE;STRAND=-1;SOURCE=Ensembl;SIFT=deleterious(0.01)
1	18871487	1:18871487	G	0	0	0	0.0833333	0	0	0	0	0	0	ENSSSCG00000004114	ENSSSCT00000004553	Transcript	missense_variant	4824	4805	1602	L/P	cTg/cCg	IMPACT=MODERATE;STRAND=-1;SOURCE=Ensembl;SIFT=deleterious(0.02)
1	18871511	1:18871511	A	0	0	0	0	0	0.1	0	0	0	0.166667	ENSSSCG00000004114	ENSSSCT00000004549	Transcript	missense_variant	5207	4463	1488	A/V	gCg/gTg	IMPACT=MODERATE;STRAND=-1;SOURCE=Ensembl;SIFT=deleterious(0.02)
1	20784500	1:20784500	T	0	0	0	0	0	0	0	0	0	0.166667	ENSSSCG00000004123	ENSSSCT00000061166	Transcript	missense_variant	7223	6721	2241	D/N	Gac/Aac	IMPACT=MODERATE;STRAND=-1;SOURCE=Ensembl;SIFT=deleterious(0.02)
1	20818068	1:20818068	C	0	0	0	0	0	0.3	0	0	0.0833333	0.166667	ENSSSCG00000004123	ENSSSCT00000061166	Transcript	missense_variant	6027	5525	1842	T/R	aCa/aGa	IMPACT=MODERATE;STRAND=-1;SOURCE=Ensembl;SIFT=deleterious(0)
1	20819184	1:20819184	A	0	0	0	0	0.1	0	0	0.25	0	0.0833333	ENSSSCG00000004123	ENSSSCT00000061166	Transcript	missense_variant	5871	5369	1790	T/M	aCg/aTg	IMPACT=MODERATE;STRAND=-1;SOURCE=Ensembl;SIFT=deleterious(0.04)
1	20876765	1:20876765	T	0	0	0	0	0.1	0.1	0	0	0	0.0833333	ENSSSCG00000004123	ENSSSCT00000061166	Transcript	missense_variant	2757	2255	752	G/E	gGa/gAa	IMPACT=MODERATE;STRAND=-1;SOURCE=Ensembl;SIFT=deleterious(0)
1	20913016	1:20913016	A	0	0	0.4	0.166667	0.125	0	0.333333	0.333333	0.333333	0	ENSSSCG00000004123	ENSSSCT00000061166	Transcript	missense_variant	1008	506	169	Q/L	cAg/cTg	IMPACT=MODERATE;STRAND=-1;SOURCE=Ensembl;SIFT=deleterious(0.02)
1	21398579	1:21398579	A	0	0	0	0	0	0	0	0	0	0.0833333	ENSSSCG00000004128	ENSSSCT00000004563	Transcript	missense_variant	341	310	104	R/W	Cgg/Tgg	IMPACT=MODERATE;STRAND=-1;SOURCE=Ensembl;SIFT=deleterious(0.02)
1	22682966	1:22682966	T	0.25	0	0	0	0	0	0	0	0	0	ENSSSCG00000004139	ENSSSCT00000004574	Transcript	missense_variant	3558	3113	1038	R/Q	cGa/cAa	IMPACT=MODERATE;STRAND=-1;SOURCE=Ensembl;SIFT=deleterious(0)
1	22687208	1:22687208	G	0.375	0.375	0	0.25	0.3	0.5	0.166667	0.25	0	0.0833333	ENSSSCG00000004139	ENSSSCT00000004574	Transcript	missense_variant	3284	2839	947	V/L	Gtt/Ctt	IMPACT=MODERATE;STRAND=-1;SOURCE=Ensembl;SIFT=deleterious(0.04)
1	25567574	1:25567574	T	0	0	0	0	0	0	0	0	0.0833333	0	ENSSSCG00000004147	ENSSSCT00000004583	Transcript	missense_variant	2670	2533	845	E/K	Gaa/Aaa	IMPACT=MODERATE;STRAND=-1;SOURCE=Ensembl;SIFT=deleterious(0)
1	25579809	1:25579809	T	0	0	0	0	0	0	0	0	0	0.0833333	ENSSSCG00000004147	ENSSSCT00000004583	Transcript	missense_variant	2059	1922	641	R/Q	cGa/cAa	IMPACT=MODERATE;STRAND=-1;SOURCE=Ensembl;SIFT=deleterious(0.02)
1	25581606	1:25581606	C	0	0	0	0	0	0	0	0	0.25	0.166667	ENSSSCG00000004147	ENSSSCT00000004583	Transcript	missense_variant	2011	1874	625	N/S	aAt/aGt	IMPACT=MODERATE;STRAND=-1;SOURCE=Ensembl;SIFT=deleterious(0.04)
1	25924868	1:25924868	A	0.125	0	0	0	0	0	0	0	0	0	ENSSSCG00000004149	ENSSSCT00000004585	Transcript	missense_variant	401	401	134	R/H	cGc/cAc	IMPACT=MODERATE;STRAND=1;SOURCE=Ensembl;SIFT=deleterious(0)
1	25977123	1:25977123	C	0	0	0	0	0	0	0	0.1	0	0	ENSSSCG00000004149	ENSSSCT00000004585	Transcript	missense_variant	909	909	303	R/S	agA/agC	IMPACT=MODERATE;STRAND=1;SOURCE=Ensembl;SIFT=deleterious(0)
1	26480949	1:26480949	A	0	0.25	0	0.25	0	0	0	0	0.333333	0.0833333	ENSSSCG00000004154	ENSSSCT00000034426	Transcript	missense_variant	940	523	175	A/S	Gca/Tca	IMPACT=MODERATE;STRAND=-1;SOURCE=Ensembl;SIFT=deleterious(0.05)
1	27047100	1:27047100	G	1	0.5	0.9	0.666667	0.4	0.8	0.5	0.25	0.333333	0.333333	ENSSSCG00000004156	ENSSSCT00000034018	Transcript	missense_variant	609	250	84	I/V	Ata/Gta	IMPACT=MODERATE;STRAND=1;SOURCE=Ensembl;SIFT=deleterious(0.01)
1	27171349	1:27171349	A	0.25	0	0	0	0.1	0.2	0.5	0.3	0.0833333	0.166667	ENSSSCG00000004157	ENSSSCT00000004596	Transcript	missense_variant	1125	1021	341	V/M	Gtg/Atg	IMPACT=MODERATE;STRAND=1;SOURCE=Ensembl;SIFT=deleterious(0.04)
1	27171571	1:27171571	A	0.25	0	0	0.333333	0	0.125	0	0	0	0.0833333	ENSSSCG00000004157	ENSSSCT00000004596	Transcript	missense_variant	1347	1243	415	V/M	Gtg/Atg	IMPACT=MODERATE;STRAND=1;SOURCE=Ensembl;SIFT=deleterious(0.03)
1	27172017	1:27172017	C	0	0	0	0.25	0	0.1	0	0	0	0	ENSSSCG00000004157	ENSSSCT00000004596	Transcript	missense_variant	1793	1689	563	E/D	gaA/gaC	IMPACT=MODERATE;STRAND=1;SOURCE=Ensembl;SIFT=deleterious(0.05)
1	27759079	1:27759079	T	0.333333	0.5	0.2	0.0833333	0.3	0	0	0.0833333	0	0	ENSSSCG00000039049	ENSSSCT00000038446	Transcript	missense_variant	711	686	229	H/L	cAt/cTt	IMPACT=MODERATE;STRAND=1;SOURCE=Ensembl;SIFT=deleterious(0.04)
1	27765588	1:27765588	G	0	0.125	0	0.0833333	0	0.2	0	0	0	0	ENSSSCG00000039049	ENSSSCT00000038446	Transcript	missense_variant	1076	1051	351	P/A	Ccc/Gcc	IMPACT=MODERATE;STRAND=1;SOURCE=Ensembl;SIFT=deleterious(0.04)
1	27779427	1:27779427	C	0	0.25	0	0	0	0	0	0	0	0	ENSSSCG00000039049	ENSSSCT00000038446	Transcript	missense_variant	1926	1901	634	Q/P	cAa/cCa	IMPACT=MODERATE;STRAND=1;SOURCE=Ensembl;SIFT=deleterious(0.04)
1	27883651	1:27883651	G	0	0	0	0	0.1	0	0	0.0833333	0.0833333	0.0833333	ENSSSCG00000004163	ENSSSCT00000004602	Transcript	missense_variant	1267	1055	352	N/S	aAt/aGt	IMPACT=MODERATE;STRAND=1;SOURCE=Ensembl;SIFT=deleterious(0.03)
1	27909803	1:27909803	T	0	0	0	0	0.2	0	0	0	0.0833333	0	ENSSSCG00000004164	ENSSSCT00000004603	Transcript	missense_variant	372	28	10	V/L	Gtg/Ttg	IMPACT=MODERATE;STRAND=1;SOURCE=Ensembl;SIFT=deleterious(0.02)
1	27915704	1:27915704	A	0	0	0.3	0	0	0.1	0	0.0833333	0	0.25	ENSSSCG00000004164	ENSSSCT00000004603	Transcript	missense_variant	619	275	92	R/K	aGa/aAa	IMPACT=MODERATE;STRAND=1;SOURCE=Ensembl;SIFT=deleterious(0.03)
1	27917321	1:27917321	T	0	0	0	0	0	0.1	0	0	0.0833333	0	ENSSSCG00000004164	ENSSSCT00000004603	Transcript	missense_variant	813	469	157	I/F	Att/Ttt	IMPACT=MODERATE;STRAND=1;SOURCE=Ensembl;SIFT=deleterious(0)
1	27918948	1:27918948	G	0	0.125	0	0	0.1	0	0	0	0	0	ENSSSCG00000004164	ENSSSCT00000004603	Transcript	missense_variant	975	631	211	P/A	Cct/Gct	IMPACT=MODERATE;STRAND=1;SOURCE=Ensembl;SIFT=deleterious(0.01)
1	28619778	1:28619778	G	0	0	0	0	0	0	0	0	0.166667	0	ENSSSCG00000004166	ENSSSCT00000004605	Transcript	missense_variant	2374	1895	632	M/R	aTg/aGg	IMPACT=MODERATE;STRAND=1;SOURCE=Ensembl;SIFT=deleterious(0.02)
1	28820759	1:28820759	A	0.25	0	0.1	0	0.125	0	0	0	0.0833333	0	ENSSSCG00000004167	ENSSSCT00000004606	Transcript	missense_variant	2040	1760	587	G/V	gGt/gTt	IMPACT=MODERATE;STRAND=-1;SOURCE=Ensembl;SIFT=deleterious(0)
1	28836974	1:28836974	A	0.125	0	0	0	0	0	0	0	0	0	ENSSSCG00000004167	ENSSSCT00000004606	Transcript	missense_variant	1670	1390	464	P/S	Cca/Tca	IMPACT=MODERATE;STRAND=-1;SOURCE=Ensembl;SIFT=deleterious(0)
1	28982363	1:28982363	A	0	0	0	0	0	0	0	0	0	0.166667	ENSSSCG00000004169	ENSSSCT00000004608	Transcript	missense_variant	361	242	81	R/H	cGt/cAt	IMPACT=MODERATE;STRAND=1;SOURCE=Ensembl;SIFT=deleterious(0.02)
1	30981687	1:30981687	C	0.25	0	0	0.166667	0	0.1	0.5	0.25	0.0833333	0	ENSSSCG00000004180	ENSSSCT00000004619	Transcript	missense_variant	89	10	4	S/P	Tca/Cca	IMPACT=MODERATE;STRAND=1;SOURCE=Ensembl;SIFT=deleterious(0.02)
1	30981853	1:30981853	T	0	0	0	0.416667	0	0	0	0.333333	0	0	ENSSSCG00000004180	ENSSSCT00000004619	Transcript	missense_variant	255	176	59	D/V	gAt/gTt	IMPACT=MODERATE;STRAND=1;SOURCE=Ensembl;SIFT=deleterious(0.01)
1	30982113	1:30982113	T	0	0	0	0	0	0	0	0.166667	0	0	ENSSSCG00000004180	ENSSSCT00000004619	Transcript	missense_variant	417	338	113	P/L	cCc/cTc	IMPACT=MODERATE;STRAND=1;SOURCE=Ensembl;SIFT=deleterious(0)
1	30990058	1:30990058	T	0	0	0	0.166667	0	0	0	0	0	0.25	ENSSSCG00000004180	ENSSSCT00000004619	Transcript	missense_variant	1158	1079	360	T/I	aCa/aTa	IMPACT=MODERATE;STRAND=1;SOURCE=Ensembl;SIFT=deleterious(0.03)
1	30990147	1:30990147	A	0	0	0.1	0	0	0	0	0	0	0	ENSSSCG00000004180	ENSSSCT00000004619	Transcript	missense_variant	1247	1168	390	G/R	Gga/Aga	IMPACT=MODERATE;STRAND=1;SOURCE=Ensembl;SIFT=deleterious(0.02)
1	30991312	1:30991312	T	0	0	0.1	0	0	0	0	0	0.166667	0	ENSSSCG00000004180	ENSSSCT00000004619	Transcript	missense_variant	1373	1294	432	L/F	Ctc/Ttc	IMPACT=MODERATE;STRAND=1;SOURCE=Ensembl;SIFT=deleterious(0)
1	30991364	1:30991364	C	0	0	0	0.166667	0	0	0	0	0	0	ENSSSCG00000004180	ENSSSCT00000004619	Transcript	missense_variant	1425	1346	449	G/A	gGg/gCg	IMPACT=MODERATE;STRAND=1;SOURCE=Ensembl;SIFT=deleterious(0.01)
1	31073763	1:31073763	C	0	0	0	0.0833333	0.2	0.3	0	0	0	0.0833333	ENSSSCG00000004183	ENSSSCT00000004622	Transcript	missense_variant	110	110	37	I/T	aTc/aCc	IMPACT=MODERATE;STRAND=1;SOURCE=Ensembl;SIFT=deleterious(0.04)
1	31073993	1:31073993	T	0	0.25	0.2	0	0	0.5	0	0.0833333	0.0833333	0.166667	ENSSSCG00000004183	ENSSSCT00000004622	Transcript	missense_variant	340	340	114	V/F	Gtc/Ttc	IMPACT=MODERATE;STRAND=1;SOURCE=Ensembl;SIFT=deleterious(0.01)
1	31074054	1:31074054	G	0.125	0	0	0	0	0	0	0	0	0	ENSSSCG00000004183	ENSSSCT00000004622	Transcript	missense_variant	401	401	134	V/G	gTc/gGc	IMPACT=MODERATE;STRAND=1;SOURCE=Ensembl;SIFT=deleterious(0.01)
1	31074481	1:31074481	C	0	0.125	0	0	0	0	0	0	0	0	ENSSSCG00000004183	ENSSSCT00000004622	Transcript	missense_variant	828	828	276	W/C	tgG/tgC	IMPACT=MODERATE;STRAND=1;SOURCE=Ensembl;SIFT=deleterious(0.01)
1	31161763	1:31161763	G	0.125	0	0	0	0	0	0	0	0	0	ENSSSCG00000004189	ENSSSCT00000004628	Transcript	missense_variant	730	691	231	I/L	Ata/Cta	IMPACT=MODERATE;STRAND=-1;SOURCE=Ensembl;SIFT=deleterious(0.04)
1	31726645	1:31726645	G	0	0	0	0	0.1	0.25	0.5	0	0.333333	0.166667	ENSSSCG00000004193	ENSSSCT00000042180	Transcript	missense_variant	2865	1996	666	I/L	Atc/Ctc	IMPACT=MODERATE;STRAND=-1;SOURCE=Ensembl;SIFT=deleterious(0.01)
1	31738579	1:31738579	C	0.125	0	0	0	0	0	0	0	0	0	ENSSSCG00000004193	ENSSSCT00000037881	Transcript	missense_variant	1858	1842	614	C/W	tgC/tgG	IMPACT=MODERATE;STRAND=-1;SOURCE=Ensembl;SIFT=deleterious(0)
1	31885951	1:31885951	C	0	0	0.1	0.166667	0	0	0	0	0	0	ENSSSCG00000025992	ENSSSCT00000033751	Transcript	missense_variant	2053	1513	505	K/E	Aag/Gag	IMPACT=MODERATE;STRAND=-1;SOURCE=Ensembl;SIFT=deleterious(0.04)
1	32354586	1:32354586	A	0	0	0.2	0.25	0.1	0	0	0.416667	0.0833333	0	ENSSSCG00000036790	ENSSSCT00000037683	Transcript	missense_variant	299	299	100	E/V	gAg/gTg	IMPACT=MODERATE;STRAND=-1;SOURCE=Ensembl;SIFT=deleterious(0.01)
1	32520281	1:32520281	C	0	0	0	0.0833333	0	0	0	0	0	0	ENSSSCG00000004199	ENSSSCT00000004640	Transcript	missense_variant	451	255	85	Q/H	caG/caC	IMPACT=MODERATE;STRAND=1;SOURCE=Ensembl;SIFT=deleterious(0.01)
1	32577826	1:32577826	T	0	0	0.1	0	0	0	0	0	0	0	ENSSSCG00000004199	ENSSSCT00000004640	Transcript	missense_variant	1573	1377	459	Q/H	caG/caT	IMPACT=MODERATE;STRAND=1;SOURCE=Ensembl;SIFT=deleterious(0.04)
1	32586086	1:32586086	T	0.375	0.125	0	0	0.125	0.2	0	0	0.0833333	0.0833333	ENSSSCG00000004199	ENSSSCT00000024281	Transcript	missense_variant	1870	1715	572	P/L	cCg/cTg	IMPACT=MODERATE;STRAND=1;SOURCE=Ensembl;SIFT=deleterious(0.03)
1	32963684	1:32963684	A	0	0	0.1	0	0	0.1	0	0	0	0	ENSSSCG00000004201	ENSSSCT00000004642	Transcript	missense_variant	2364	1420	474	H/Y	Cat/Tat	IMPACT=MODERATE;STRAND=-1;SOURCE=Ensembl;SIFT=deleterious(0.01)
1	32964707	1:32964707	A	0	0	0	0	0.125	0	0	0	0	0	ENSSSCG00000004201	ENSSSCT00000004642	Transcript	missense_variant	1341	397	133	M/L	Atg/Ttg	IMPACT=MODERATE;STRAND=-1;SOURCE=Ensembl;SIFT=deleterious(0)
1	33173949	1:33173949	G	0.5	0.75	0.6	0.5	0.2	0.2	0.666667	0.833333	0.916667	0.25	ENSSSCG00000004202	ENSSSCT00000004643	Transcript	missense_variant	986	794	265	D/G	gAc/gGc	IMPACT=MODERATE;STRAND=1;SOURCE=Ensembl;SIFT=deleterious(0.02)
1	33949363	1:33949363	C	0.125	0.125	0.1	0.0833333	0	0	0	0.0833333	0	0.0833333	ENSSSCG00000033894	ENSSSCT00000036716	Transcript	missense_variant	4364	4284	1428	D/E	gaT/gaG	IMPACT=MODERATE;STRAND=-1;SOURCE=Ensembl;SIFT=deleterious(0.01)
1	33951010	1:33951010	T	0	0	0	0.0833333	0	0	0	0	0.166667	0	ENSSSCG00000033894	ENSSSCT00000036716	Transcript	missense_variant	3868	3788	1263	G/D	gGt/gAt	IMPACT=MODERATE;STRAND=-1;SOURCE=Ensembl;SIFT=deleterious(0)
1	35636957	1:35636957	T	0	0.125	0	0	0	0	0	0	0	0	ENSSSCG00000004213	ENSSSCT00000070133	Transcript	missense_variant	415	349	117	G/R	Gga/Aga	IMPACT=MODERATE;STRAND=-1;SOURCE=Ensembl;SIFT=deleterious(0.04)
1	35770297	1:35770297	A	0.375	0	0.3	0	0	0.4	0	0	0.416667	0.25	ENSSSCG00000004215	ENSSSCT00000048885	Transcript	missense_variant	3539	1136	379	T/N	aCc/aAc	IMPACT=MODERATE;STRAND=1;SOURCE=Ensembl;SIFT=deleterious(0.01)
1	35770449	1:35770449	G	0.25	0.625	0.4	0	0.5	0.125	0.333333	0.2	0.0833333	0.25	ENSSSCG00000004215	ENSSSCT00000048885	Transcript	missense_variant	3691	1288	430	T/A	Act/Gct	IMPACT=MODERATE;STRAND=1;SOURCE=Ensembl;SIFT=deleterious(0.02)
1	35770915	1:35770915	T	0.5	0.75	0.75	0.25	0.5	0.2	0.5	0.916667	0.25	0.416667	ENSSSCG00000004215	ENSSSCT00000048885	Transcript	missense_variant	4157	1754	585	N/I	aAt/aTt	IMPACT=MODERATE;STRAND=1;SOURCE=Ensembl;SIFT=deleterious(0.01)
1	35774015	1:35774015	T	0.25	0.125	0.2	0.25	0.1	0	0.166667	0	0.0833333	0.166667	ENSSSCG00000004215	ENSSSCT00000048885	Transcript	missense_variant	4426	2023	675	R/W	Cgg/Tgg	IMPACT=MODERATE;STRAND=1;SOURCE=Ensembl;SIFT=deleterious(0.02)
1	37093988	1:37093988	A	0.5	0.125	0	0.0833333	0	0	0	0.0833333	0.25	0.25	ENSSSCG00000004222	ENSSSCT00000004667	Transcript	missense_variant	1480	1019	340	S/L	tCg/tTg	IMPACT=MODERATE;STRAND=-1;SOURCE=Ensembl;SIFT=deleterious(0.01)
1	37106895	1:37106895	T	0.125	0.125	0	0.0833333	0	0	0	0.2	0	0	ENSSSCG00000004222	ENSSSCT00000027938	Transcript	missense_variant	878	290	97	T/K	aCa/aAa	IMPACT=MODERATE;STRAND=-1;SOURCE=Ensembl;SIFT=deleterious(0.03)
1	39295031	1:39295031	T	0	0	0	0	0	0	0	0	0.0833333	0	ENSSSCG00000027613	ENSSSCT00000029492	Transcript	missense_variant	824	555	185	K/N	aaG/aaT	IMPACT=MODERATE;STRAND=1;SOURCE=Ensembl;SIFT=deleterious(0)
1	41121024	1:41121024	A	0	0	0	0	0	0	0	0	0	0.166667	ENSSSCG00000004242	ENSSSCT00000004689	Transcript	missense_variant	1708	1600	534	G/R	Gga/Aga	IMPACT=MODERATE;STRAND=1;SOURCE=Ensembl;SIFT=deleterious(0.05)
1	41135783	1:41135783	C	0	0	0.1	0	0	0	0	0	0	0	ENSSSCG00000004242	ENSSSCT00000004689	Transcript	missense_variant	2040	1932	644	W/C	tgG/tgC	IMPACT=MODERATE;STRAND=1;SOURCE=Ensembl;SIFT=deleterious(0)
1	41144365	1:41144365	A	0	0	0.2	0.333333	0	0	0	0	0.25	0	ENSSSCG00000004242	ENSSSCT00000004689	Transcript	missense_variant	2213	2105	702	G/D	gGt/gAt	IMPACT=MODERATE;STRAND=1;SOURCE=Ensembl;SIFT=deleterious(0.02)
1	43045334	1:43045334	G	0	0	0	0.166667	0	0	0	0	0	0	ENSSSCG00000004245	ENSSSCT00000004692	Transcript	missense_variant	1253	788	263	E/G	gAa/gGa	IMPACT=MODERATE;STRAND=1;SOURCE=Ensembl;SIFT=deleterious(0)
1	43111621	1:43111621	T	0	0	0	0	0	0	0	0.0833333	0	0	ENSSSCG00000004245	ENSSSCT00000004692	Transcript	missense_variant	3731	3266	1089	N/I	aAt/aTt	IMPACT=MODERATE;STRAND=1;SOURCE=Ensembl;SIFT=deleterious(0)
1	44350161	1:44350161	A	0	0	0	0	0	0	0	0	0	0.166667	ENSSSCG00000004254	ENSSSCT00000004702	Transcript	missense_variant	773	368	123	P/L	cCg/cTg	IMPACT=MODERATE;STRAND=-1;SOURCE=Ensembl;SIFT=deleterious(0.01)
1	44426131	1:44426131	A	0	0	0	0	0	0	0	0	0.0833333	0	ENSSSCG00000026978	ENSSSCT00000041797	Transcript	missense_variant,splice_region_variant	678	257	86	R/Q	cGa/cAa	IMPACT=MODERATE;STRAND=1;SOURCE=Ensembl;SIFT=deleterious(0.04)
1	44469771	1:44469771	C	0.125	0	0	0.583333	0	0	0	0.25	0.0833333	0	ENSSSCG00000026978	ENSSSCT00000041797	Transcript	missense_variant	3543	3122	1041	D/A	gAt/gCt	IMPACT=MODERATE;STRAND=1;SOURCE=Ensembl;SIFT=deleterious(0)
1	44480005	1:44480005	T	0	0	0.1	0	0.4	0.1	0.166667	0	0.0833333	0.166667	ENSSSCG00000026978	ENSSSCT00000041797	Transcript	missense_variant,splice_region_variant	4725	4304	1435	P/L	cCg/cTg	IMPACT=MODERATE;STRAND=1;SOURCE=Ensembl;SIFT=deleterious(0)
1	44483397	1:44483397	T	0.125	0	0.2	0	0	0	0.333333	0	0.0833333	0	ENSSSCG00000026978	ENSSSCT00000041797	Transcript	missense_variant	4993	4572	1524	Q/H	caG/caT	IMPACT=MODERATE;STRAND=1;SOURCE=Ensembl;SIFT=deleterious(0.03)
1	44484695	1:44484695	T	0	0	0	0	0.1	0	0	0	0	0	ENSSSCG00000026978	ENSSSCT00000041797	Transcript	missense_variant	5415	4994	1665	T/M	aCg/aTg	IMPACT=MODERATE;STRAND=1;SOURCE=Ensembl;SIFT=deleterious(0)
1	44854654	1:44854654	T	0.25	0.25	0	0.166667	0.1	0.1	0	0	0	0.0833333	ENSSSCG00000036207	ENSSSCT00000052581	Transcript	missense_variant	718	52	18	R/C	Cgc/Tgc	IMPACT=MODERATE;STRAND=1;SOURCE=Ensembl;SIFT=deleterious(0.03)
1	44854693	1:44854693	G	0.166667	0.25	0	0	0.1	0.1	0	0	0	0.0833333	ENSSSCG00000036207	ENSSSCT00000052581	Transcript	missense_variant	757	91	31	S/G	Agt/Ggt	IMPACT=MODERATE;STRAND=1;SOURCE=Ensembl;SIFT=deleterious(0.02)
1	44948937	1:44948937	G	0	0	0	0	0.1	0	0	0	0.0833333	0	ENSSSCG00000004263	ENSSSCT00000025750	Transcript	missense_variant	1025	913	305	M/V	Atg/Gtg	IMPACT=MODERATE;STRAND=1;SOURCE=Ensembl;SIFT=deleterious(0)
1	44970045	1:44970045	C	0	0	0	0.0833333	0	0.1	0	0	0.0833333	0.0833333	ENSSSCG00000023834	ENSSSCT00000024566	Transcript	missense_variant	1887	1760	587	E/G	gAa/gGa	IMPACT=MODERATE;STRAND=-1;SOURCE=Ensembl;SIFT=deleterious(0.02)
1	44971991	1:44971991	C	0	0	0	0	0	0	0	0	0.0833333	0	ENSSSCG00000023834	ENSSSCT00000024566	Transcript	missense_variant	1593	1466	489	P/R	cCa/cGa	IMPACT=MODERATE;STRAND=-1;SOURCE=Ensembl;SIFT=deleterious(0)
1	45268745	1:45268745	A	0	0.25	0	0	0	0	0	0	0	0	ENSSSCG00000035259	ENSSSCT00000040949	Transcript	missense_variant	840	514	172	G/R	Ggg/Agg	IMPACT=MODERATE;STRAND=1;SOURCE=Ensembl;SIFT=deleterious(0)
1	45276296	1:45276296	C	0	0	0	0	0	0	0	0.0833333	0	0	ENSSSCG00000035259	ENSSSCT00000040949	Transcript	missense_variant	2640	2314	772	D/H	Gat/Cat	IMPACT=MODERATE;STRAND=1;SOURCE=Ensembl;SIFT=deleterious(0)
1	45293840	1:45293840	A	0.125	0.25	0	0	0	0	0	0	0	0	110260283	XM_021089298.1	Transcript	missense_variant	6130	5338	1780	A/T	Gca/Aca	IMPACT=MODERATE;STRAND=1;SOURCE=RefSeq;SIFT=deleterious(0.05)
1	49196048	1:49196048	A	0	0	0	0	0.1	0	0	0	0	0	ENSSSCG00000004270	ENSSSCT00000066143	Transcript	missense_variant	1018	1018	340	A/T	Gcc/Acc	IMPACT=MODERATE;STRAND=1;SOURCE=Ensembl;SIFT=deleterious(0)
1	49196056	1:49196056	G	0	0	0	0	0.1	0	0	0	0	0	ENSSSCG00000004270	ENSSSCT00000066143	Transcript	missense_variant	1026	1026	342	C/W	tgT/tgG	IMPACT=MODERATE;STRAND=1;SOURCE=Ensembl;SIFT=deleterious(0)
1	49196057	1:49196057	A	0	0	0	0	0.1	0	0	0	0	0	ENSSSCG00000004270	ENSSSCT00000066143	Transcript	missense_variant	1027	1027	343	P/T	Cca/Aca	IMPACT=MODERATE;STRAND=1;SOURCE=Ensembl;SIFT=deleterious(0.03)
1	49216218	1:49216218	T	0	0	0	0.0833333	0	0	0.333333	0	0.25	0	ENSSSCG00000004270	ENSSSCT00000066143	Transcript	missense_variant	1484	1484	495	T/M	aCg/aTg	IMPACT=MODERATE;STRAND=1;SOURCE=Ensembl;SIFT=deleterious(0.02)
1	50646777	1:50646777	G	0	0	0	0	0.1	0	0	0	0	0	ENSSSCG00000004275	ENSSSCT00000004725	Transcript	missense_variant	907	409	137	I/V	Ata/Gta	IMPACT=MODERATE;STRAND=1;SOURCE=Ensembl;SIFT=deleterious(0.03)
1	50913916	1:50913916	T	0	0.375	0	0	0	0	0	0	0	0	ENSSSCG00000004276	ENSSSCT00000004726	Transcript	missense_variant	986	467	156	T/I	aCt/aTt	IMPACT=MODERATE;STRAND=1;SOURCE=Ensembl;SIFT=deleterious(0.04)
1	50939100	1:50939100	C	0.125	0	0.1	0	0	0	0	0	0	0	ENSSSCG00000004276	ENSSSCT00000004726	Transcript	missense_variant	1460	941	314	M/T	aTg/aCg	IMPACT=MODERATE;STRAND=1;SOURCE=Ensembl;SIFT=deleterious(0.01)
1	51325551	1:51325551	T	0	0	0	0	0	0	0	0	0	0.0833333	ENSSSCG00000004279	ENSSSCT00000004729	Transcript	missense_variant	1096	965	322	A/V	gCt/gTt	IMPACT=MODERATE;STRAND=1;SOURCE=Ensembl;SIFT=deleterious(0.05)
1	52098507	1:52098507	T	0	0	0.1	0	0	0	0	0	0	0	ENSSSCG00000004280	ENSSSCT00000004730	Transcript	missense_variant	2843	2818	940	P/S	Cca/Tca	IMPACT=MODERATE;STRAND=1;SOURCE=Ensembl;SIFT=deleterious(0)
1	52241242	1:52241242	T	0.125	0	0	0	0	0	0	0	0	0	ENSSSCG00000004280	ENSSSCT00000004730	Transcript	missense_variant	4455	4430	1477	D/V	gAt/gTt	IMPACT=MODERATE;STRAND=1;SOURCE=Ensembl;SIFT=deleterious(0)
1	53372743	1:53372743	A	0	0	0	0	0	0	0	0	0.0833333	0	ENSSSCG00000004289	ENSSSCT00000004742	Transcript	missense_variant	3149	2837	946	A/V	gCa/gTa	IMPACT=MODERATE;STRAND=-1;SOURCE=Ensembl;SIFT=deleterious(0.05)
1	53387583	1:53387583	C	0.125	0.375	0	0.0833333	0	0.375	0	0.0833333	0.0833333	0	ENSSSCG00000004289	ENSSSCT00000004742	Transcript	missense_variant	2233	1921	641	L/V	Ctg/Gtg	IMPACT=MODERATE;STRAND=-1;SOURCE=Ensembl;SIFT=deleterious(0.03)
1	53396324	1:53396324	T	0	0	0.2	0.416667	0	0	0	0.166667	0	0.333333	ENSSSCG00000004289	ENSSSCT00000004742	Transcript	missense_variant	1840	1528	510	G/S	Ggc/Agc	IMPACT=MODERATE;STRAND=-1;SOURCE=Ensembl;SIFT=deleterious(0.04)
1	55704688	1:55704688	C	0	0	0	0	0	0	0.166667	0	0	0	ENSSSCG00000035281	ENSSSCT00000065061	Transcript	missense_variant	2165	2150	717	M/T	aTg/aCg	IMPACT=MODERATE;STRAND=1;SOURCE=Ensembl;SIFT=deleterious(0)
1	55706577	1:55706577	T	0	0	0	0	0	0	0	0.0833333	0	0	ENSSSCG00000035281	ENSSSCT00000065061	Transcript	missense_variant	4054	4039	1347	R/C	Cgt/Tgt	IMPACT=MODERATE;STRAND=1;SOURCE=Ensembl;SIFT=deleterious(0.03)
1	55708678	1:55708678	G	0	0	0.1	0	0	0	0	0	0	0	ENSSSCG00000035281	ENSSSCT00000065061	Transcript	missense_variant	6155	6140	2047	E/G	gAa/gGa	IMPACT=MODERATE;STRAND=1;SOURCE=Ensembl;SIFT=deleterious(0.01)
1	55760533	1:55760533	A	0	0	0	0.0833333	0.1	0	0	0.0833333	0.166667	0	ENSSSCG00000004300	ENSSSCT00000004754	Transcript	missense_variant	239	109	37	V/M	Gtg/Atg	IMPACT=MODERATE;STRAND=1;SOURCE=Ensembl;SIFT=deleterious(0)
1	55824943	1:55824943	T	0	0.125	0	0.0833333	0	0	0	0	0	0	ENSSSCG00000004302	ENSSSCT00000004756	Transcript	missense_variant	258	158	53	T/M	aCg/aTg	IMPACT=MODERATE;STRAND=1;SOURCE=Ensembl;SIFT=deleterious(0.03)
1	55917370	1:55917370	T	0	0	0	0	0.2	0	0	0	0	0	ENSSSCG00000004303	ENSSSCT00000004757	Transcript	missense_variant	911	883	295	A/T	Gca/Aca	IMPACT=MODERATE;STRAND=-1;SOURCE=Ensembl;SIFT=deleterious(0.03)
1	55917388	1:55917388	T	0	0	0	0.166667	0	0.1	0	0	0	0	ENSSSCG00000004303	ENSSSCT00000004757	Transcript	missense_variant	893	865	289	D/N	Gac/Aac	IMPACT=MODERATE;STRAND=-1;SOURCE=Ensembl;SIFT=deleterious(0.04)
1	56689242	1:56689242	A	0	0	0	0	0	0.125	0	0	0	0	ENSSSCG00000029003	ENSSSCT00000030834	Transcript	missense_variant	175	175	59	D/N	Gac/Aac	IMPACT=MODERATE;STRAND=1;SOURCE=Ensembl;SIFT=deleterious(0.02)
1	56689298	1:56689298	T	0	0	0	0	0	0	0	0	0.166667	0	ENSSSCG00000029003	ENSSSCT00000030834	Transcript	missense_variant	231	231	77	W/C	tgG/tgT	IMPACT=MODERATE;STRAND=1;SOURCE=Ensembl;SIFT=deleterious(0)
1	56689402	1:56689402	G	0.125	0.125	0.1	0	0	0	0	0.0833333	0	0.583333	ENSSSCG00000029003	ENSSSCT00000030834	Transcript	missense_variant	335	335	112	V/G	gTc/gGc	IMPACT=MODERATE;STRAND=1;SOURCE=Ensembl;SIFT=deleterious(0)
1	57636831	1:57636831	T	0	0	0	0.166667	0.25	0	0	0	0	0	ENSSSCG00000004322	ENSSSCT00000004778	Transcript	missense_variant	1547	1235	412	A/V	gCa/gTa	IMPACT=MODERATE;STRAND=1;SOURCE=Ensembl;SIFT=deleterious(0)
1	57643726	1:57643726	A	0	0	0	0	0	0	0	0.0833333	0	0	ENSSSCG00000004322	ENSSSCT00000004778	Transcript	missense_variant	1799	1487	496	R/K	aGg/aAg	IMPACT=MODERATE;STRAND=1;SOURCE=Ensembl;SIFT=deleterious(0.03)
1	57854202	1:57854202	A	0	0	0.1	0	0	0	0	0	0	0	ENSSSCG00000004331	ENSSSCT00000004787	Transcript	missense_variant	1429	1030	344	E/K	Gaa/Aaa	IMPACT=MODERATE;STRAND=1;SOURCE=Ensembl;SIFT=deleterious(0.01)
1	57857398	1:57857398	G	0	0	0.1	0	0	0	0	0	0	0	ENSSSCG00000004331	ENSSSCT00000004783	Transcript	missense_variant	5376	3451	1151	N/D	Aac/Gac	IMPACT=MODERATE;STRAND=1;SOURCE=Ensembl;SIFT=deleterious(0.01)
1	57858325	1:57858325	T	0	0	0	0	0.1	0	0	0	0	0	ENSSSCG00000004331	ENSSSCT00000004783	Transcript	missense_variant	6303	4378	1460	R/W	Cgg/Tgg	IMPACT=MODERATE;STRAND=1;SOURCE=Ensembl;SIFT=deleterious(0)
1	57858772	1:57858772	A	0.25	0.375	0.3	0.0833333	0.2	0.1	0.166667	0.0833333	0	0.25	ENSSSCG00000004331	ENSSSCT00000004783	Transcript	missense_variant	6750	4825	1609	G/R	Ggg/Agg	IMPACT=MODERATE;STRAND=1;SOURCE=Ensembl;SIFT=deleterious(0.03)
1	63646256	1:63646256	T	0	0	0.1	0	0	0	0	0	0	0	ENSSSCG00000004339	ENSSSCT00000004795	Transcript	missense_variant	559	364	122	R/C	Cgc/Tgc	IMPACT=MODERATE;STRAND=1;SOURCE=Ensembl;SIFT=deleterious(0.03)
1	63669904	1:63669904	A	0	0	0.3	0	0	0	0	0	0	0.166667	ENSSSCG00000004339	ENSSSCT00000004795	Transcript	missense_variant	1286	1091	364	S/N	aGt/aAt	IMPACT=MODERATE;STRAND=1;SOURCE=Ensembl;SIFT=deleterious(0.03)
1	64392612	1:64392612	C	0	0	0	0	0	0	0	0.166667	0	0	ENSSSCG00000004344	ENSSSCT00000090506	Transcript	missense_variant	2030	1832	611	D/G	gAc/gGc	IMPACT=MODERATE;STRAND=-1;SOURCE=Ensembl;SIFT=deleterious(0.05)
1	64392657	1:64392657	A	0.75	0.125	0.6	0.5	0.3	0.3	0.833333	0.166667	0.75	0.416667	ENSSSCG00000004344	ENSSSCT00000004800	Transcript	missense_variant	1840	1667	556	A/V	gCt/gTt	IMPACT=MODERATE;STRAND=-1;SOURCE=Ensembl;SIFT=deleterious(0.04)
1	64448937	1:64448937	T	0.125	0	0	0.166667	0	0	0	0	0	0	ENSSSCG00000004344	ENSSSCT00000004800	Transcript	missense_variant	717	544	182	G/R	Gga/Aga	IMPACT=MODERATE;STRAND=-1;SOURCE=Ensembl;SIFT=deleterious(0)
1	65875570	1:65875570	C	0	0	0	0.0833333	0	0	0	0	0	0	ENSSSCG00000004347	ENSSSCT00000004804	Transcript	missense_variant	1827	1454	485	D/G	gAt/gGt	IMPACT=MODERATE;STRAND=-1;SOURCE=Ensembl;SIFT=deleterious(0.01)
1	66321650	1:66321650	A	0.25	0.375	0	0	0	0	0	0	0	0.166667	ENSSSCG00000004349	ENSSSCT00000004806	Transcript	missense_variant,splice_region_variant	292	208	70	G/C	Ggt/Tgt	IMPACT=MODERATE;STRAND=-1;SOURCE=Ensembl;SIFT=deleterious(0)
1	66392080	1:66392080	A	0.125	0	0	0.166667	0	0.3	0	0	0	0.166667	ENSSSCG00000004351	ENSSSCT00000004808	Transcript	missense_variant	2395	2354	785	G/V	gGc/gTc	IMPACT=MODERATE;STRAND=-1;SOURCE=Ensembl;SIFT=deleterious(0)
1	66392756	1:66392756	C	0	0	0	0	0.1	0	0	0	0	0	ENSSSCG00000004351	ENSSSCT00000004808	Transcript	missense_variant	2335	2294	765	E/G	gAa/gGa	IMPACT=MODERATE;STRAND=-1;SOURCE=Ensembl;SIFT=deleterious(0.03)
1	66460099	1:66460099	C	0	0	0	0	0	0	0	0	0.166667	0	ENSSSCG00000038757	ENSSSCT00000053219	Transcript	missense_variant,splice_region_variant	113	73	25	G/R	Ggt/Cgt	IMPACT=MODERATE;STRAND=1;SOURCE=Ensembl;SIFT=deleterious(0.01)
1	67363263	1:67363263	A	0	0	0	0	0	0	0	0	0.0833333	0	ENSSSCG00000004358	ENSSSCT00000004815	Transcript	missense_variant	5840	5104	1702	A/S	Gcc/Tcc	IMPACT=MODERATE;STRAND=-1;SOURCE=Ensembl;SIFT=deleterious(0.02)
1	67363286	1:67363286	A	0.125	0.25	0.1	0.25	0	0	0.166667	0	0.0833333	0	ENSSSCG00000004358	ENSSSCT00000004815	Transcript	missense_variant	5817	5081	1694	T/M	aCg/aTg	IMPACT=MODERATE;STRAND=-1;SOURCE=Ensembl;SIFT=deleterious(0)
1	67473127	1:67473127	C	0	0	0	0.0833333	0	0	0	0	0	0	ENSSSCG00000004358	ENSSSCT00000004815	Transcript	missense_variant	2507	1771	591	M/V	Atg/Gtg	IMPACT=MODERATE;STRAND=-1;SOURCE=Ensembl;SIFT=deleterious(0)
1	67487336	1:67487336	C	0	0	0	0	0	0	0	0.0833333	0	0	ENSSSCG00000004358	ENSSSCT00000004815	Transcript	missense_variant	2339	1603	535	R/G	Aga/Gga	IMPACT=MODERATE;STRAND=-1;SOURCE=Ensembl;SIFT=deleterious(0)
1	71020125	1:71020125	A	0.625	1	0.1	0.333333	0.4	0.5	0.333333	0.5	0.166667	0.0833333	ENSSSCG00000004364	ENSSSCT00000004823	Transcript	missense_variant	2614	2183	728	P/L	cCt/cTt	IMPACT=MODERATE;STRAND=-1;SOURCE=Ensembl;SIFT=deleterious(0)
1	71571664	1:71571664	T	0	0	0	0.333333	0	0.1	0.166667	0	0.25	0	ENSSSCG00000004368	ENSSSCT00000004829	Transcript	missense_variant	854	842	281	R/H	cGc/cAc	IMPACT=MODERATE;STRAND=-1;SOURCE=Ensembl;SIFT=deleterious(0.01)
1	71601851	1:71601851	T	0	0	0	0	0.1	0	0	0	0	0	ENSSSCG00000004368	ENSSSCT00000004829	Transcript	missense_variant	558	546	182	S/R	agC/agA	IMPACT=MODERATE;STRAND=-1;SOURCE=Ensembl;SIFT=deleterious(0)
1	72748730	1:72748730	T	0	0	0	0	0.25	0	0	0	0	0	ENSSSCG00000004371	ENSSSCT00000004832	Transcript	missense_variant	7006	5380	1794	H/Y	Cat/Tat	IMPACT=MODERATE;STRAND=1;SOURCE=Ensembl;SIFT=deleterious(0.03)
1	72754060	1:72754060	A	0	0.125	0	0	0	0	0	0.0833333	0	0	ENSSSCG00000004371	ENSSSCT00000004832	Transcript	missense_variant,splice_region_variant	7346	5720	1907	I/K	aTa/aAa	IMPACT=MODERATE;STRAND=1;SOURCE=Ensembl;SIFT=deleterious(0)
1	72755658	1:72755658	A	0	0	0	0	0	0	0	0	0.0833333	0	ENSSSCG00000004371	ENSSSCT00000004832	Transcript	missense_variant	7382	5756	1919	R/Q	cGa/cAa	IMPACT=MODERATE;STRAND=1;SOURCE=Ensembl;SIFT=deleterious(0.02)
1	72835239	1:72835239	A	0	0	0	0	0	0	0	0	0	0.0833333	ENSSSCG00000004374	ENSSSCT00000004835	Transcript	missense_variant	1152	1049	350	C/Y	tGt/tAt	IMPACT=MODERATE;STRAND=1;SOURCE=Ensembl;SIFT=deleterious(0.02)
1	74035346	1:74035346	A	0	0	0.3	0	0	0	0	0	0	0	ENSSSCG00000004382	ENSSSCT00000004844	Transcript	missense_variant,splice_region_variant	874	733	245	R/C	Cgt/Tgt	IMPACT=MODERATE;STRAND=-1;SOURCE=Ensembl;SIFT=deleterious(0)
1	74156229	1:74156229	A	0.375	0.75	0.2	0.166667	0.2	0.125	0.333333	0.166667	0.166667	0	ENSSSCG00000004383	ENSSSCT00000004845	Transcript	missense_variant	594	530	177	T/M	aCg/aTg	IMPACT=MODERATE;STRAND=-1;SOURCE=Ensembl;SIFT=deleterious(0.04)
1	74930389	1:74930389	T	0.25	0	0	0	0	0	0	0	0	0	ENSSSCG00000004388	ENSSSCT00000058439	Transcript	missense_variant	299	47	16	Y/F	tAc/tTc	IMPACT=MODERATE;STRAND=1;SOURCE=Ensembl;SIFT=deleterious(0.04)
1	75118572	1:75118572	C	0	0.375	0	0	0	0	0	0	0	0	ENSSSCG00000004389	ENSSSCT00000004852	Transcript	missense_variant	112	112	38	K/Q	Aag/Cag	IMPACT=MODERATE;STRAND=1;SOURCE=Ensembl;SIFT=deleterious(0.02)
1	75118761	1:75118761	C	0.25	0	0	0	0.3	0.1	0.166667	0.0833333	0	0	ENSSSCG00000004389	ENSSSCT00000004852	Transcript	missense_variant	301	301	101	G/R	Ggc/Cgc	IMPACT=MODERATE;STRAND=1;SOURCE=Ensembl;SIFT=deleterious(0.01)
1	75171367	1:75171367	A	0	0.375	0.2	0	0.1	0	0	0.166667	0	0	ENSSSCG00000004391	ENSSSCT00000082257	Transcript	missense_variant	239	4	2	D/N	Gac/Aac	IMPACT=MODERATE;STRAND=1;SOURCE=Ensembl;SIFT=deleterious(0)
1	75340017	1:75340017	T	0	0	0	0	0	0	0	0	0.0833333	0	ENSSSCG00000004415	ENSSSCT00000024443	Transcript	missense_variant	3231	2728	910	R/W	Cgg/Tgg	IMPACT=MODERATE;STRAND=1;SOURCE=Ensembl;SIFT=deleterious(0)
1	75340027	1:75340027	G	0.125	0.25	0.1	0.166667	0.1	0.5	0	0.25	0	0.166667	ENSSSCG00000004415	ENSSSCT00000024443	Transcript	missense_variant	3241	2738	913	E/G	gAa/gGa	IMPACT=MODERATE;STRAND=1;SOURCE=Ensembl;SIFT=deleterious(0.01)
1	75345468	1:75345468	C	0.125	0	0	0.166667	0	0	0	0	0	0.0833333	ENSSSCG00000004415	ENSSSCT00000024443	Transcript	missense_variant	3481	2978	993	V/A	gTt/gCt	IMPACT=MODERATE;STRAND=1;SOURCE=Ensembl;SIFT=deleterious(0)
1	75514709	1:75514709	A	0	0	0.4	0	0	0.125	0	0	0.333333	0.166667	ENSSSCG00000004412	ENSSSCT00000004875	Transcript	missense_variant	2477	2143	715	H/Y	Cac/Tac	IMPACT=MODERATE;STRAND=-1;SOURCE=Ensembl;SIFT=deleterious(0)
1	75518571	1:75518571	A	0	0	0	0	0	0.1	0	0	0	0	ENSSSCG00000004412	ENSSSCT00000004875	Transcript	missense_variant	1256	922	308	V/L	Gtg/Ttg	IMPACT=MODERATE;STRAND=-1;SOURCE=Ensembl;SIFT=deleterious(0)
1	75532569	1:75532569	A	0.125	0.75	0	0.333333	0.2	0.3	0	0.166667	0.0833333	0.0833333	ENSSSCG00000004411	ENSSSCT00000004874	Transcript	missense_variant	2094	1902	634	E/D	gaG/gaT	IMPACT=MODERATE;STRAND=-1;SOURCE=Ensembl;SIFT=deleterious(0.01)
1	76251045	1:76251045	G	0.25	0	0	0	0	0	0	0	0	0	ENSSSCG00000004402	ENSSSCT00000004865	Transcript	missense_variant	871	808	270	E/Q	Gaa/Caa	IMPACT=MODERATE;STRAND=-1;SOURCE=Ensembl;SIFT=deleterious(0.05)
1	76957151	1:76957151	T	0	0	0	0.166667	0	0	0	0	0	0	ENSSSCG00000004394	ENSSSCT00000004857	Transcript	missense_variant	664	614	205	A/V	gCg/gTg	IMPACT=MODERATE;STRAND=1;SOURCE=Ensembl;SIFT=deleterious(0.01)
1	77116226	1:77116226	T	0	0	0	0	0	0	0	0	0	0.166667	ENSSSCG00000004419	ENSSSCT00000022616	Transcript	missense_variant	1113	928	310	R/W	Cgg/Tgg	IMPACT=MODERATE;STRAND=1;SOURCE=Ensembl;SIFT=deleterious(0)
1	77124533	1:77124533	G	0	0	0	0	0	0	0	0	0	0.166667	ENSSSCG00000004419	ENSSSCT00000004880	Transcript	missense_variant	233	232	78	M/V	Atg/Gtg	IMPACT=MODERATE;STRAND=1;SOURCE=Ensembl;SIFT=deleterious(0)
1	77166515	1:77166515	T	0	0.125	0	0	0	0	0	0	0	0	ENSSSCG00000041409	ENSSSCT00000004882	Transcript	missense_variant	730	536	179	S/L	tCg/tTg	IMPACT=MODERATE;STRAND=1;SOURCE=Ensembl;SIFT=deleterious(0.02)
1	77263718	1:77263718	G	0	0	0	0.0833333	0	0.1	0	0	0	0.25	ENSSSCG00000025703	ENSSSCT00000042003	Transcript	missense_variant	7445	7406	2469	W/S	tGg/tCg	IMPACT=MODERATE;STRAND=-1;SOURCE=Ensembl;SIFT=deleterious(0)
1	77279156	1:77279156	C	0.25	0	0	0	0	0	0	0	0	0.25	ENSSSCG00000025703	ENSSSCT00000042003	Transcript	missense_variant	6341	6302	2101	S/C	tCt/tGt	IMPACT=MODERATE;STRAND=-1;SOURCE=Ensembl;SIFT=deleterious(0.01)
1	78013121	1:78013121	T	0	0	0	0	0	0	0	0.166667	0	0.0833333	ENSSSCG00000004422	ENSSSCT00000004887	Transcript	missense_variant	640	566	189	S/L	tCa/tTa	IMPACT=MODERATE;STRAND=1;SOURCE=Ensembl;SIFT=deleterious(0.03)
1	78016586	1:78016586	A	0.125	0	0	0	0	0	0.333333	0	0	0	ENSSSCG00000004422	ENSSSCT00000057912	Transcript	missense_variant	913	748	250	Q/K	Cag/Aag	IMPACT=MODERATE;STRAND=1;SOURCE=Ensembl;SIFT=deleterious(0.01)
1	81609160	1:81609160	T	0	0	0	0	0	0	0	0	0.0833333	0	ENSSSCG00000004434	ENSSSCT00000004899	Transcript	missense_variant,splice_region_variant	1778	1331	444	S/N	aGt/aAt	IMPACT=MODERATE;STRAND=-1;SOURCE=Ensembl;SIFT=deleterious(0.01)
1	82023212	1:82023212	T	0	0.125	0	0.333333	0	0.375	0	0.2	0.25	0.333333	ENSSSCG00000004441	ENSSSCT00000072009	Transcript	missense_variant	475	215	72	T/I	aCt/aTt	IMPACT=MODERATE;STRAND=1;SOURCE=Ensembl;SIFT=deleterious(0.04)
1	82137072	1:82137072	T	0	0	0	0.166667	0	0	0.333333	0	0	0	ENSSSCG00000040660	ENSSSCT00000043532	Transcript	missense_variant	408	158	53	T/K	aCa/aAa	IMPACT=MODERATE;STRAND=-1;SOURCE=Ensembl;SIFT=deleterious(0.01)
1	82153580	1:82153580	C	0	0	0.6	0	0	0	0	0	0	0.166667	ENSSSCG00000004445	ENSSSCT00000004910	Transcript	missense_variant	602	602	201	L/P	cTc/cCc	IMPACT=MODERATE;STRAND=1;SOURCE=Ensembl;SIFT=deleterious(0)
1	82215885	1:82215885	G	0	0	0	0	0	0	0	0.0833333	0	0	ENSSSCG00000025656	ENSSSCT00000004914	Transcript	missense_variant	31	31	11	F/V	Ttt/Gtt	IMPACT=MODERATE;STRAND=1;SOURCE=Ensembl;SIFT=deleterious(0.01)
1	82240213	1:82240213	G	0.25	0.75	0	0	0	0.125	0	0	0	0	ENSSSCG00000025656	ENSSSCT00000004914	Transcript	missense_variant	201	201	67	I/M	atT/atG	IMPACT=MODERATE;STRAND=1;SOURCE=Ensembl;SIFT=deleterious(0)
1	82240218	1:82240218	C	0.125	0	0.5	0.666667	0.4	0.25	0.666667	0.25	0.333333	0.0833333	ENSSSCG00000025656	ENSSSCT00000004914	Transcript	missense_variant	206	206	69	I/T	aTc/aCc	IMPACT=MODERATE;STRAND=1;SOURCE=Ensembl;SIFT=deleterious(0)
1	82247354	1:82247354	T	0	0.125	0.2	0.5	0.2	0.3	0	0.25	0.416667	0.166667	ENSSSCG00000025656	ENSSSCT00000004914	Transcript	missense_variant,splice_region_variant	598	598	200	R/C	Cgt/Tgt	IMPACT=MODERATE;STRAND=1;SOURCE=Ensembl;SIFT=deleterious(0.01)
1	82250241	1:82250241	T	0.166667	1	0	0.166667	0	0.1	0.5	0	0	0	ENSSSCG00000025656	ENSSSCT00000004914	Transcript	missense_variant	668	668	223	K/M	aAg/aTg	IMPACT=MODERATE;STRAND=1;SOURCE=Ensembl;SIFT=deleterious(0.03)
1	82268559	1:82268559	T	0.375	0.5	0.2	0.416667	0.3	0.3	0.166667	0.166667	0.333333	0.0833333	ENSSSCG00000043963	ENSSSCT00000085490	Transcript	missense_variant	2427	433	145	H/N	Cac/Aac	IMPACT=MODERATE;STRAND=-1;SOURCE=Ensembl;SIFT=deleterious(0)
1	82268594	1:82268594	C	0.25	0.5	0.1	0.416667	0	0.375	0.166667	0.166667	0.333333	0.0833333	ENSSSCG00000043963	ENSSSCT00000085490	Transcript	missense_variant	2392	398	133	H/R	cAt/cGt	IMPACT=MODERATE;STRAND=-1;SOURCE=Ensembl;SIFT=deleterious(0.02)
1	82268598	1:82268598	C	0.25	0.5	0.1	0.416667	0	0.375	0.166667	0.166667	0.333333	0.0833333	ENSSSCG00000043963	ENSSSCT00000085490	Transcript	missense_variant	2388	394	132	R/G	Aga/Gga	IMPACT=MODERATE;STRAND=-1;SOURCE=Ensembl;SIFT=deleterious(0)
1	82268742	1:82268742	C	0.375	0.5	0.2	0.416667	0.3	0.4	0.166667	0.25	0.333333	0.0833333	ENSSSCG00000043963	ENSSSCT00000085490	Transcript	missense_variant	2244	250	84	K/E	Aaa/Gaa	IMPACT=MODERATE;STRAND=-1;SOURCE=Ensembl;SIFT=deleterious(0.02)
1	82268804	1:82268804	A	0.375	1	0.2	0.416667	0.3	0.5	0.333333	0.25	0.333333	0.0833333	ENSSSCG00000043963	ENSSSCT00000085490	Transcript	missense_variant	2182	188	63	H/L	cAc/cTc	IMPACT=MODERATE;STRAND=-1;SOURCE=Ensembl;SIFT=deleterious(0)
1	82268903	1:82268903	C	0.125	0	0.2	0.416667	0.3	0.3	0	0.25	0.333333	0.0833333	ENSSSCG00000043963	ENSSSCT00000085490	Transcript	missense_variant	2083	89	30	L/R	cTt/cGt	IMPACT=MODERATE;STRAND=-1;SOURCE=Ensembl;SIFT=deleterious(0.01)
1	82268916	1:82268916	T	0.25	0	0.1	0.166667	0.2	0.5	0	0.25	0.583333	0.666667	ENSSSCG00000043963	ENSSSCT00000085490	Transcript	missense_variant	2070	76	26	D/N	Gac/Aac	IMPACT=MODERATE;STRAND=-1;SOURCE=Ensembl;SIFT=deleterious(0.05)
1	82268954	1:82268954	G	0.5	0.5	0.2	0.416667	0.1	0.2	0.166667	0.166667	0.333333	0.0833333	ENSSSCG00000043963	ENSSSCT00000085490	Transcript	missense_variant	2032	38	13	I/T	aTa/aCa	IMPACT=MODERATE;STRAND=-1;SOURCE=Ensembl;SIFT=deleterious(0.01)
1	82268989	1:82268989	T	0.125	0.375	0.1	0.25	0	0.1	0	0	0.25	0.0833333	ENSSSCG00000043963	ENSSSCT00000085490	Transcript	start_lost	1997	3	1	M/I	atG/atA	IMPACT=HIGH;STRAND=-1;SOURCE=Ensembl;SIFT=deleterious(0.03)
1	82279265	1:82279265	A	0	0	0	0	0	0	0	0	0.25	0	ENSSSCG00000023415	ENSSSCT00000038679	Transcript	missense_variant	1164	877	293	E/K	Gag/Aag	IMPACT=MODERATE;STRAND=1;SOURCE=Ensembl;SIFT=deleterious(0.02)
1	82328397	1:82328397	T	0.125	0	0.1	0.166667	0.2	0.3	0	0.166667	0.583333	0.583333	ENSSSCG00000040797	ENSSSCT00000047909	Transcript	missense_variant	280	280	94	H/Y	Cac/Tac	IMPACT=MODERATE;STRAND=1;SOURCE=Ensembl;SIFT=deleterious(0)
1	82328398	1:82328398	T	0.125	0	0.1	0.166667	0.2	0.3	0	0.166667	0.583333	0.583333	ENSSSCG00000040797	ENSSSCT00000047909	Transcript	missense_variant	281	281	94	H/L	cAc/cTc	IMPACT=MODERATE;STRAND=1;SOURCE=Ensembl;SIFT=deleterious(0.01)
1	82332749	1:82332749	T	0.5	1	0.75	0.583333	0.5	0.375	0.333333	0.4	0.25	0.416667	ENSSSCG00000040797	ENSSSCT00000047909	Transcript	missense_variant	493	493	165	H/Y	Cac/Tac	IMPACT=MODERATE;STRAND=1;SOURCE=Ensembl;SIFT=deleterious(0)
1	82588028	1:82588028	T	0	0	0	0	0	0.2	0	0	0	0	ENSSSCG00000004453	ENSSSCT00000046996	Transcript	missense_variant	413	179	60	A/V	gCg/gTg	IMPACT=MODERATE;STRAND=1;SOURCE=Ensembl;SIFT=deleterious(0.04)
1	82955639	1:82955639	T	0	0	0.2	0.0833333	0	0	0.5	0.25	0.0833333	0.0833333	ENSSSCG00000004454	ENSSSCT00000004920	Transcript	missense_variant	919	919	307	V/F	Gtc/Ttc	IMPACT=MODERATE;STRAND=1;SOURCE=Ensembl;SIFT=deleterious(0.02)
1	83070996	1:83070996	C	0.125	0	0.2	0.333333	0	0.7	0	0	0.166667	0.25	ENSSSCG00000004457	ENSSSCT00000022952	Transcript	missense_variant	2676	2572	858	P/A	Cca/Gca	IMPACT=MODERATE;STRAND=-1;SOURCE=Ensembl;SIFT=deleterious(0.03)
1	83072193	1:83072193	A	0.166667	0	0	0	0	0	0	0	0	0	ENSSSCG00000004457	ENSSSCT00000022952	Transcript	missense_variant	1891	1787	596	R/L	cGa/cTa	IMPACT=MODERATE;STRAND=-1;SOURCE=Ensembl;SIFT=deleterious(0.04)
1	83098266	1:83098266	A	0	0	0	0	0	0.1	0	0	0	0	ENSSSCG00000004457	ENSSSCT00000022952	Transcript	missense_variant	696	592	198	P/S	Cct/Tct	IMPACT=MODERATE;STRAND=-1;SOURCE=Ensembl;SIFT=deleterious(0)
1	84067462	1:84067462	C	0.25	0.375	0	0.166667	0	0.2	0.166667	0.166667	0.25	0.333333	ENSSSCG00000004460	ENSSSCT00000004926	Transcript	missense_variant	4293	3732	1244	E/D	gaA/gaC	IMPACT=MODERATE;STRAND=1;SOURCE=Ensembl;SIFT=deleterious(0.04)
1	86101606	1:86101606	T	0	0	0	0.0833333	0	0	0	0	0	0	ENSSSCG00000004466	ENSSSCT00000004933	Transcript	missense_variant,splice_region_variant	1435	1383	461	S/R	agC/agA	IMPACT=MODERATE;STRAND=-1;SOURCE=Ensembl;SIFT=deleterious(0.04)
1	89940942	1:89940942	T	0	0	0	0	0	0	0	0	0.0833333	0	ENSSSCG00000004477	ENSSSCT00000004944	Transcript	missense_variant	1352	1352	451	P/L	cCt/cTt	IMPACT=MODERATE;STRAND=1;SOURCE=Ensembl;SIFT=deleterious(0.05)
1	90014679	1:90014679	C	0	0	0	0	0	0	0	0	0.0833333	0	ENSSSCG00000004478	ENSSSCT00000004948	Transcript	missense_variant	3109	2903	968	E/G	gAa/gGa	IMPACT=MODERATE;STRAND=-1;SOURCE=Ensembl;SIFT=deleterious(0)
1	90612101	1:90612101	T	0.125	0.25	0	0.166667	0	0.125	0	0	0	0.166667	ENSSSCG00000004479	ENSSSCT00000004949	Transcript	missense_variant	895	523	175	N/Y	Aac/Tac	IMPACT=MODERATE;STRAND=1;SOURCE=Ensembl;SIFT=deleterious(0.01)
1	90776148	1:90776148	T	0	0	0	0	0.25	0	0	0.0833333	0	0	ENSSSCG00000004484	ENSSSCT00000004955	Transcript	missense_variant	3196	2705	902	T/I	aCa/aTa	IMPACT=MODERATE;STRAND=1;SOURCE=Ensembl;SIFT=deleterious(0)
1	90842900	1:90842900	A	0	0	0	0	0.1	0	0	0	0	0	ENSSSCG00000004484	ENSSSCT00000004955	Transcript	missense_variant	8118	7627	2543	S/T	Tct/Act	IMPACT=MODERATE;STRAND=1;SOURCE=Ensembl;SIFT=deleterious(0)
1	90867628	1:90867628	A	0	0	0	0	0	0.1	0	0	0	0	ENSSSCG00000004484	ENSSSCT00000004955	Transcript	missense_variant	9206	8715	2905	M/I	atG/atA	IMPACT=MODERATE;STRAND=1;SOURCE=Ensembl;SIFT=deleterious(0.01)
1	92086731	1:92086731	T	0	0.125	0	0	0	0.166667	0	0	0.0833333	0.0833333	ENSSSCG00000004485	ENSSSCT00000035901	Transcript	missense_variant	4230	4213	1405	D/N	Gac/Aac	IMPACT=MODERATE;STRAND=-1;SOURCE=Ensembl;SIFT=deleterious(0.05)
1	92121765	1:92121765	A	0	0	0	0.0833333	0	0	0	0	0	0	ENSSSCG00000004485	ENSSSCT00000004956	Transcript	missense_variant	2877	2860	954	L/F	Ctc/Ttc	IMPACT=MODERATE;STRAND=-1;SOURCE=Ensembl;SIFT=deleterious(0.01)
1	92239242	1:92239242	A	0.25	0.125	0	0.333333	0.2	0	0	0.666667	0.166667	0	ENSSSCG00000004485	ENSSSCT00000004956	Transcript	missense_variant	187	170	57	T/I	aCt/aTt	IMPACT=MODERATE;STRAND=-1;SOURCE=Ensembl;SIFT=deleterious(0.04)
1	92320810	1:92320810	T	0	0	0	0	0	0	0	0	0	0.25	ENSSSCG00000004486	ENSSSCT00000004957	Transcript	missense_variant	1184	1097	366	G/V	gGc/gTc	IMPACT=MODERATE;STRAND=1;SOURCE=Ensembl;SIFT=deleterious(0.02)
1	92498485	1:92498485	C	0	0	0	0.166667	0	0	0	0	0	0	ENSSSCG00000021383	ENSSSCT00000030573	Transcript	missense_variant	1180	1077	359	K/N	aaG/aaC	IMPACT=MODERATE;STRAND=1;SOURCE=Ensembl;SIFT=deleterious(0)
1	92498546	1:92498546	G	0.125	0	0	0	0	0	0	0	0	0	ENSSSCG00000021383	ENSSSCT00000030573	Transcript	missense_variant	1241	1138	380	C/G	Tgc/Ggc	IMPACT=MODERATE;STRAND=1;SOURCE=Ensembl;SIFT=deleterious(0)
1	92951194	1:92951194	G	0	0	0	0	0	0	0.333333	0	0	0	ENSSSCG00000033160	ENSSSCT00000063541	Transcript	missense_variant	860	860	287	L/P	cTg/cCg	IMPACT=MODERATE;STRAND=-1;SOURCE=Ensembl;SIFT=deleterious(0)
1	92951690	1:92951690	T	0	0.5	0.2	0.0833333	0.1	0.1	0.5	0.0833333	0.166667	0.0833333	ENSSSCG00000033160	ENSSSCT00000063541	Transcript	missense_variant	364	364	122	V/M	Gtg/Atg	IMPACT=MODERATE;STRAND=-1;SOURCE=Ensembl;SIFT=deleterious(0.03)
1	92951904	1:92951904	C	0	0	0	0	0	0	0	0	0.25	0	ENSSSCG00000033160	ENSSSCT00000063541	Transcript	missense_variant	150	150	50	S/R	agC/agG	IMPACT=MODERATE;STRAND=-1;SOURCE=Ensembl;SIFT=deleterious(0.01)
1	92951969	1:92951969	G	0	0	0	0	0	0	0	0	0.25	0	ENSSSCG00000033160	ENSSSCT00000063541	Transcript	missense_variant	85	85	29	F/L	Ttc/Ctc	IMPACT=MODERATE;STRAND=-1;SOURCE=Ensembl;SIFT=deleterious(0.01)
1	93007526	1:93007526	A	0	0	0	0	0	0.125	0	0	0.0833333	0	ENSSSCG00000045399	ENSSSCT00000080876	Transcript	missense_variant	5818	677	226	T/I	aCt/aTt	IMPACT=MODERATE;STRAND=-1;SOURCE=Ensembl;SIFT=deleterious(0.04)
1	93007538	1:93007538	T	0	0	0.2	0	0	0	0	0	0.0833333	0	ENSSSCG00000045399	ENSSSCT00000080876	Transcript	missense_variant	5806	665	222	R/K	aGa/aAa	IMPACT=MODERATE;STRAND=-1;SOURCE=Ensembl;SIFT=deleterious(0.02)
1	93007926	1:93007926	C	0.25	0	0	0.166667	0	0.2	0	0	0	0.0833333	ENSSSCG00000045399	ENSSSCT00000080876	Transcript	missense_variant	5418	277	93	K/E	Aag/Gag	IMPACT=MODERATE;STRAND=-1;SOURCE=Ensembl;SIFT=deleterious(0)
1	93020251	1:93020251	T	0	0	0	0	0	0	0	0.0833333	0	0	ENSSSCG00000031165	ENSSSCT00000041352	Transcript	missense_variant	667	667	223	L/I	Cta/Ata	IMPACT=MODERATE;STRAND=-1;SOURCE=Ensembl;SIFT=deleterious(0)
1	93020649	1:93020649	T	0	0	0	0	0	0	0	0	0	0.0833333	ENSSSCG00000031165	ENSSSCT00000041352	Transcript	missense_variant	269	269	90	S/N	aGc/aAc	IMPACT=MODERATE;STRAND=-1;SOURCE=Ensembl;SIFT=deleterious(0)
1	94558180	1:94558180	T	0.166667	0	0	0	0	0	0	0	0	0	ENSSSCG00000004490	ENSSSCT00000004961	Transcript	missense_variant	1064	853	285	L/F	Ctc/Ttc	IMPACT=MODERATE;STRAND=1;SOURCE=Ensembl;SIFT=deleterious(0.04)
1	95379304	1:95379304	T	0	0	0	0.0833333	0	0	0	0	0	0	ENSSSCG00000004492	ENSSSCT00000004963	Transcript	missense_variant	1371	1273	425	R/C	Cgc/Tgc	IMPACT=MODERATE;STRAND=1;SOURCE=Ensembl;SIFT=deleterious(0.01)
1	95757323	1:95757323	C	0.25	0.125	0.125	0.5	0.25	0.666667	0.333333	0.1	0.5	0.0833333	ENSSSCG00000004498	ENSSSCT00000004969	Transcript	missense_variant	181	135	45	R/S	agA/agC	IMPACT=MODERATE;STRAND=1;SOURCE=Ensembl;SIFT=deleterious(0.01)
1	95764286	1:95764286	A	0	0.25	0	0.0833333	0	0.125	0	0	0	0.25	ENSSSCG00000004498	ENSSSCT00000004969	Transcript	missense_variant	284	238	80	V/M	Gtg/Atg	IMPACT=MODERATE;STRAND=1;SOURCE=Ensembl;SIFT=deleterious(0.03)
1	96158036	1:96158036	G	0	0	0	0.25	0	0.5	0	0	0.166667	0.25	ENSSSCG00000004503	ENSSSCT00000032272	Transcript	missense_variant	2939	2939	980	G/A	gGg/gCg	IMPACT=MODERATE;STRAND=-1;SOURCE=Ensembl;SIFT=deleterious(0.03)
1	96181020	1:96181020	T	0	0	0	0.0833333	0	0	0	0	0	0	ENSSSCG00000004503	ENSSSCT00000032272	Transcript	missense_variant	2077	2077	693	A/T	Gcg/Acg	IMPACT=MODERATE;STRAND=-1;SOURCE=Ensembl;SIFT=deleterious(0)
1	96202900	1:96202900	A	0.5	0.75	0.6	0.25	0.4	0.166667	0.333333	0.25	0.75	0.333333	ENSSSCG00000004503	ENSSSCT00000082610	Transcript	missense_variant	1631	1631	544	P/L	cCg/cTg	IMPACT=MODERATE;STRAND=-1;SOURCE=Ensembl;SIFT=deleterious(0.04)
1	96260241	1:96260241	C	0.166667	0.25	0.6	0.25	0	0.4	0	0.166667	0.666667	0.166667	ENSSSCG00000004503	ENSSSCT00000082610	Transcript	missense_variant	442	442	148	N/D	Aat/Gat	IMPACT=MODERATE;STRAND=-1;SOURCE=Ensembl;SIFT=deleterious(0.03)
1	99098884	1:99098884	T	0	0	0	0	0	0.2	0	0	0	0	ENSSSCG00000004509	ENSSSCT00000023900	Transcript	missense_variant	1183	914	305	K/I	aAa/aTa	IMPACT=MODERATE;STRAND=1;SOURCE=Ensembl;SIFT=deleterious(0.01)
1	99635517	1:99635517	C	0	0	0	0	0	0	0	0	0.0833333	0	ENSSSCG00000004511	ENSSSCT00000004983	Transcript	missense_variant	248	46	16	P/A	Cct/Gct	IMPACT=MODERATE;STRAND=-1;SOURCE=Ensembl;SIFT=deleterious(0)
1	99908366	1:99908366	T	0	0	0	0	0	0	0.166667	0	0	0	ENSSSCG00000004516	ENSSSCT00000004987	Transcript	missense_variant	994	862	288	P/T	Cca/Aca	IMPACT=MODERATE;STRAND=-1;SOURCE=Ensembl;SIFT=deleterious(0.04)
1	100345971	1:100345971	A	0	0	0	0	0.25	0	0	0	0	0	ENSSSCG00000004521	ENSSSCT00000046590	Transcript	missense_variant	746	746	249	Q/L	cAg/cTg	IMPACT=MODERATE;STRAND=-1;SOURCE=Ensembl;SIFT=deleterious(0.04)
1	100350946	1:100350946	G	0.125	0	0	0	0	0	0	0	0	0	ENSSSCG00000004521	ENSSSCT00000004993	Transcript	missense_variant	512	322	108	S/R	Agc/Cgc	IMPACT=MODERATE;STRAND=-1;SOURCE=Ensembl;SIFT=deleterious(0)
1	103802731	1:103802731	G	0	0	0	0	0	0	0.166667	0	0	0.0833333	ENSSSCG00000004529	ENSSSCT00000036768	Transcript	missense_variant	620	446	149	Q/R	cAg/cGg	IMPACT=MODERATE;STRAND=1;SOURCE=Ensembl;SIFT=deleterious(0.03)
1	103819602	1:103819602	T	0	0.25	0.666667	0.583333	0.1	0.6	0.666667	0.333333	0.333333	0.416667	ENSSSCG00000004529	ENSSSCT00000005003	Transcript	missense_variant	1475	1475	492	T/M	aCg/aTg	IMPACT=MODERATE;STRAND=1;SOURCE=Ensembl;SIFT=deleterious(0.02)
1	103917172	1:103917172	G	0	0	0.3	0.0833333	0.1	0.1	0	0.0833333	0	0.333333	ENSSSCG00000038606	ENSSSCT00000056484	Transcript	missense_variant	1348	1262	421	L/R	cTt/cGt	IMPACT=MODERATE;STRAND=1;SOURCE=Ensembl;SIFT=deleterious(0)
1	104168337	1:104168337	G	0	0.25	0	0.25	0	0	0	0	0.0833333	0	ENSSSCG00000039443	ENSSSCT00000054229	Transcript	missense_variant	682	364	122	T/A	Acc/Gcc	IMPACT=MODERATE;STRAND=1;SOURCE=Ensembl;SIFT=deleterious(0.05)
1	104452848	1:104452848	A	0	0	0	0	0	0	0.166667	0	0	0	ENSSSCG00000004534	ENSSSCT00000005008	Transcript	missense_variant	590	423	141	K/N	aaG/aaT	IMPACT=MODERATE;STRAND=-1;SOURCE=Ensembl;SIFT=deleterious(0.04)
1	106314193	1:106314193	A	0	0.5	0	0	0	0	0	0.166667	0	0	ENSSSCG00000004538	ENSSSCT00000005012	Transcript	missense_variant	3709	3404	1135	L/Q	cTg/cAg	IMPACT=MODERATE;STRAND=1;SOURCE=Ensembl;SIFT=deleterious(0)
1	106912347	1:106912347	T	0	0	0	0	0.1	0	0	0	0	0	ENSSSCG00000004542	ENSSSCT00000005017	Transcript	missense_variant	2029	1598	533	R/Q	cGa/cAa	IMPACT=MODERATE;STRAND=-1;SOURCE=Ensembl;SIFT=deleterious(0)
1	107100292	1:107100292	A	0	0	0.1	0.0833333	0	0	0	0	0	0	ENSSSCG00000004545	ENSSSCT00000005020	Transcript	missense_variant	1510	1181	394	T/I	aCc/aTc	IMPACT=MODERATE;STRAND=-1;SOURCE=Ensembl;SIFT=deleterious(0)
1	107121811	1:107121811	A	0	0	0	0	0	0	0	0	0.0833333	0	ENSSSCG00000004545	ENSSSCT00000005020	Transcript	missense_variant	796	467	156	A/V	gCt/gTt	IMPACT=MODERATE;STRAND=-1;SOURCE=Ensembl;SIFT=deleterious(0)
1	107836673	1:107836673	T	0	0	0	0	0	0.125	0	0	0	0	ENSSSCG00000004558	ENSSSCT00000005035	Transcript	missense_variant	785	389	130	D/V	gAc/gTc	IMPACT=MODERATE;STRAND=1;SOURCE=Ensembl;SIFT=deleterious(0)
1	107894469	1:107894469	G	0.666667	0.625	0.6	0.583333	0.833333	0.5	0.666667	0.0833333	0.75	0.833333	ENSSSCG00000037275	ENSSSCT00000067746	Transcript	missense_variant	421	372	124	Q/H	caG/caC	IMPACT=MODERATE;STRAND=-1;SOURCE=Ensembl;SIFT=deleterious(0.02)
1	107916128	1:107916128	T	0	0	0	0	0	0	0	0.166667	0	0	ENSSSCG00000042703	ENSSSCT00000067435	Transcript	missense_variant	832	820	274	V/M	Gtg/Atg	IMPACT=MODERATE;STRAND=-1;SOURCE=Ensembl;SIFT=deleterious(0.01)
1	108117305	1:108117305	G	0.125	0.25	0	0.0833333	0.1	0	0	0	0.166667	0	ENSSSCG00000021588	ENSSSCT00000059507	Transcript	missense_variant	1062	941	314	P/R	cCc/cGc	IMPACT=MODERATE;STRAND=1;SOURCE=Ensembl;SIFT=deleterious(0)
1	108341348	1:108341348	G	0	0	0	0	0	0	0	0	0.0833333	0	ENSSSCG00000004561	ENSSSCT00000005038	Transcript	missense_variant	7903	7709	2570	K/R	aAg/aGg	IMPACT=MODERATE;STRAND=1;SOURCE=Ensembl;SIFT=deleterious(0)
1	109249079	1:109249079	A	0.5	0	0	0.0833333	0.1	0	0	0	0.166667	0	ENSSSCG00000024088	ENSSSCT00000025342	Transcript	missense_variant	6529	6329	2110	T/I	aCt/aTt	IMPACT=MODERATE;STRAND=-1;SOURCE=Ensembl;SIFT=deleterious(0)
1	109252663	1:109252663	T	0	0	0	0	0	0.1	0	0	0	0	ENSSSCG00000024088	ENSSSCT00000025342	Transcript	missense_variant	6261	6061	2021	E/K	Gag/Aag	IMPACT=MODERATE;STRAND=-1;SOURCE=Ensembl;SIFT=deleterious(0.01)
1	110004795	1:110004795	T	0	0	0	0	0	0	0	0.2	0	0	ENSSSCG00000036431	ENSSSCT00000053839	Transcript	missense_variant	2929	2804	935	T/M	aCg/aTg	IMPACT=MODERATE;STRAND=1;SOURCE=Ensembl;SIFT=deleterious(0.02)
1	110008218	1:110008218	T	0	0	0	0	0	0.1	0	0	0	0	ENSSSCG00000036431	ENSSSCT00000053839	Transcript	missense_variant	3138	3013	1005	P/S	Ccc/Tcc	IMPACT=MODERATE;STRAND=1;SOURCE=Ensembl;SIFT=deleterious(0.01)
1	110023067	1:110023067	T	0.375	0	0	0.0833333	0.25	0.1	0.166667	0	0.166667	0.166667	ENSSSCG00000036431	ENSSSCT00000053839	Transcript	missense_variant	4477	4352	1451	P/L	cCt/cTt	IMPACT=MODERATE;STRAND=1;SOURCE=Ensembl;SIFT=deleterious(0.01)
1	110030507	1:110030507	C	0	0	0	0	0	0.1	0	0	0	0	ENSSSCG00000036431	ENSSSCT00000053839	Transcript	missense_variant	5025	4900	1634	V/L	Gtg/Ctg	IMPACT=MODERATE;STRAND=1;SOURCE=Ensembl;SIFT=deleterious(0.05)
1	110032948	1:110032948	C	0.125	0	0	0	0	0	0	0	0	0	ENSSSCG00000036431	ENSSSCT00000053839	Transcript	missense_variant	5397	5272	1758	D/H	Gat/Cat	IMPACT=MODERATE;STRAND=1;SOURCE=Ensembl;SIFT=deleterious(0)
1	110052351	1:110052351	T	0	0	0	0	0	0	0	0.166667	0	0	ENSSSCG00000036431	ENSSSCT00000053839	Transcript	missense_variant	7435	7310	2437	P/L	cCc/cTc	IMPACT=MODERATE;STRAND=1;SOURCE=Ensembl;SIFT=deleterious(0.04)
1	110077199	1:110077199	T	0	0	0	0	0	0.125	0.25	0.0833333	0	0.0833333	ENSSSCG00000036431	ENSSSCT00000053839	Transcript	missense_variant,splice_region_variant	10023	9898	3300	R/W	Cgg/Tgg	IMPACT=MODERATE;STRAND=1;SOURCE=Ensembl;SIFT=deleterious(0.04)
1	111510042	1:111510042	A	0	0.125	0	0.0833333	0	0	0	0	0.166667	0	ENSSSCG00000004577	ENSSSCT00000005056	Transcript	missense_variant	584	296	99	C/Y	tGc/tAc	IMPACT=MODERATE;STRAND=1;SOURCE=Ensembl;SIFT=deleterious(0)
1	111512741	1:111512741	T	0	0.125	0	0	0	0	0	0.25	0	0	ENSSSCG00000004577	ENSSSCT00000005056	Transcript	missense_variant	1056	768	256	Q/H	caA/caT	IMPACT=MODERATE;STRAND=1;SOURCE=Ensembl;SIFT=deleterious(0.01)
1	111559348	1:111559348	C	0.125	0	0	0	0	0	0	0.166667	0	0	ENSSSCG00000004577	ENSSSCT00000005056	Transcript	missense_variant	2917	2629	877	K/Q	Aaa/Caa	IMPACT=MODERATE;STRAND=1;SOURCE=Ensembl;SIFT=deleterious(0.01)
1	112361266	1:112361266	T	0	0	0	0	0	0.1	0	0	0	0.0833333	ENSSSCG00000004582	ENSSSCT00000005061	Transcript	missense_variant	1770	1132	378	G/C	Ggc/Tgc	IMPACT=MODERATE;STRAND=1;SOURCE=Ensembl;SIFT=deleterious(0.05)
1	112973399	1:112973399	T	0	0	0	0	0	0	0	0	0	0.166667	ENSSSCG00000004589	ENSSSCT00000005070	Transcript	missense_variant	2807	2450	817	G/E	gGa/gAa	IMPACT=MODERATE;STRAND=-1;SOURCE=Ensembl;SIFT=deleterious(0)
1	113508409	1:113508409	A	0	0	0	0.0833333	0	0.1	0	0	0.166667	0.25	ENSSSCG00000004596	ENSSSCT00000042325	Transcript	missense_variant	742	49	17	R/W	Cgg/Tgg	IMPACT=MODERATE;STRAND=-1;SOURCE=Ensembl;SIFT=deleterious(0.02)
1	114259207	1:114259207	C	0	0	0.2	0	0	0	0	0	0	0	ENSSSCG00000030605	ENSSSCT00000027727	Transcript	missense_variant	1182	1010	337	N/S	aAt/aGt	IMPACT=MODERATE;STRAND=-1;SOURCE=Ensembl;SIFT=deleterious(0)
1	114360834	1:114360834	T	0	0.25	0	0	0	0	0	0	0	0	ENSSSCG00000004598	ENSSSCT00000005079	Transcript	missense_variant	287	208	70	G/S	Ggt/Agt	IMPACT=MODERATE;STRAND=-1;SOURCE=Ensembl;SIFT=deleterious(0.05)
1	114427142	1:114427142	C	0.666667	0.125	0	0	0	0	0	0	0	0	ENSSSCG00000035038	ENSSSCT00000044055	Transcript	missense_variant	3705	3632	1211	L/R	cTc/cGc	IMPACT=MODERATE;STRAND=-1;SOURCE=Ensembl;SIFT=deleterious(0)
1	114428758	1:114428758	T	0	0.25	0	0	0	0	0	0	0	0	ENSSSCG00000035038	ENSSSCT00000038569	Transcript	missense_variant	3284	3209	1070	R/H	cGc/cAc	IMPACT=MODERATE;STRAND=-1;SOURCE=Ensembl;SIFT=deleterious(0)
1	114449817	1:114449817	A	0	0	0	0	0	0	0.166667	0	0	0	ENSSSCG00000035038	ENSSSCT00000038569	Transcript	missense_variant	2611	2536	846	R/C	Cgc/Tgc	IMPACT=MODERATE;STRAND=-1;SOURCE=Ensembl;SIFT=deleterious(0.01)
1	114532316	1:114532316	C	0	0	0.7	0	0	0	0	0	0.0833333	0.333333	ENSSSCG00000035038	ENSSSCT00000038569	Transcript	missense_variant	1693	1618	540	Q/E	Cag/Gag	IMPACT=MODERATE;STRAND=-1;SOURCE=Ensembl;SIFT=deleterious(0)
1	114533544	1:114533544	T	0	0	0	0	0	0.1	0	0	0	0	ENSSSCG00000035038	ENSSSCT00000038569	Transcript	missense_variant	1237	1162	388	V/M	Gtg/Atg	IMPACT=MODERATE;STRAND=-1;SOURCE=Ensembl;SIFT=deleterious(0)
1	114534104	1:114534104	A	0	0	0	0.0833333	0	0	0	0	0	0	ENSSSCG00000035038	ENSSSCT00000038569	Transcript	missense_variant	677	602	201	P/L	cCg/cTg	IMPACT=MODERATE;STRAND=-1;SOURCE=Ensembl;SIFT=deleterious(0.01)
1	115250106	1:115250106	G	0	0.125	0	0	0	0	0	0	0	0	ENSSSCG00000026960	ENSSSCT00000043281	Transcript	missense_variant	505	335	112	S/C	tCt/tGt	IMPACT=MODERATE;STRAND=1;SOURCE=Ensembl;SIFT=deleterious(0)
1	116250635	1:116250635	A	0.25	0	0	0.0833333	0.3	0.1	0	0	0.333333	0.333333	ENSSSCG00000035798	ENSSSCT00000054654	Transcript	missense_variant	2408	2144	715	R/H	cGt/cAt	IMPACT=MODERATE;STRAND=1;SOURCE=Ensembl;SIFT=deleterious(0.02)
1	116333180	1:116333180	T	0	0	0	0	0	0.125	0	0	0	0	ENSSSCG00000004608	ENSSSCT00000005089	Transcript	missense_variant	189	167	56	P/L	cCc/cTc	IMPACT=MODERATE;STRAND=1;SOURCE=Ensembl;SIFT=deleterious(0)
1	116425738	1:116425738	A	0.125	0.25	0	0.5	0.2	0	0.5	0.25	0	0.166667	ENSSSCG00000004608	ENSSSCT00000005089	Transcript	missense_variant	1031	1009	337	L/M	Ctg/Atg	IMPACT=MODERATE;STRAND=1;SOURCE=Ensembl;SIFT=deleterious(0)
1	116427075	1:116427075	A	0	0	0	0	0	0.2	0	0.0833333	0	0.166667	ENSSSCG00000004608	ENSSSCT00000071949	Transcript	missense_variant	1405	1405	469	V/I	Gtt/Att	IMPACT=MODERATE;STRAND=1;SOURCE=Ensembl;SIFT=deleterious(0.04)
1	116505289	1:116505289	G	0	0	0	0	0	0	0	0	0	0.166667	ENSSSCG00000032619	ENSSSCT00000036884	Transcript	missense_variant	1542	998	333	L/P	cTg/cCg	IMPACT=MODERATE;STRAND=-1;SOURCE=Ensembl;SIFT=deleterious(0.01)
1	118153702	1:118153702	C	0	0	0	0	0	0	0	0	0	0.0833333	ENSSSCG00000004615	ENSSSCT00000005096	Transcript	missense_variant	3378	3181	1061	D/H	Gac/Cac	IMPACT=MODERATE;STRAND=1;SOURCE=Ensembl;SIFT=deleterious(0.01)
1	119450624	1:119450624	T	0	0	0	0	0	0	0	0.0833333	0	0	ENSSSCG00000004621	ENSSSCT00000005104	Transcript	missense_variant,splice_region_variant	902	752	251	S/L	tCg/tTg	IMPACT=MODERATE;STRAND=1;SOURCE=Ensembl;SIFT=deleterious(0)
1	119486943	1:119486943	T	0	0	0	0	0	0.1	0	0	0	0	ENSSSCG00000004621	ENSSSCT00000005104	Transcript	missense_variant	2557	2407	803	R/C	Cgt/Tgt	IMPACT=MODERATE;STRAND=1;SOURCE=Ensembl;SIFT=deleterious(0.05)
1	119518215	1:119518215	A	0	0	0	0	0	0	0	0.5	0	0	ENSSSCG00000004621	ENSSSCT00000005104	Transcript	missense_variant	4354	4204	1402	V/M	Gtg/Atg	IMPACT=MODERATE;STRAND=1;SOURCE=Ensembl;SIFT=deleterious(0)
1	119857366	1:119857366	G	0	0	0	0	0	0	0	0	0.0833333	0	ENSSSCG00000004625	ENSSSCT00000067143	Transcript	missense_variant	1890	1858	620	S/G	Agt/Ggt	IMPACT=MODERATE;STRAND=1;SOURCE=Ensembl;SIFT=deleterious(0)
1	120218649	1:120218649	T	0.375	0	0.1	0.0833333	0.375	0	0	0.0833333	0	0.166667	ENSSSCG00000032517	ENSSSCT00000005115	Transcript	missense_variant	1845	1777	593	R/W	Cgg/Tgg	IMPACT=MODERATE;STRAND=1;SOURCE=Ensembl;SIFT=deleterious(0.02)
1	120282494	1:120282494	T	0.125	0.25	0	0.0833333	0	0	0	0	0	0	ENSSSCG00000032517	ENSSSCT00000005115	Transcript	missense_variant	7739	7671	2557	Q/H	caA/caT	IMPACT=MODERATE;STRAND=1;SOURCE=Ensembl;SIFT=deleterious(0.04)
1	120541725	1:120541725	T	0	0	0	0	0.1	0	0	0	0	0.166667	ENSSSCG00000030168	ENSSSCT00000044512	Transcript	missense_variant	482	482	161	T/M	aCg/aTg	IMPACT=MODERATE;STRAND=1;SOURCE=Ensembl;SIFT=deleterious(0.05)
1	120544470	1:120544470	T	0.125	0	0	0	0.1	0	0	0	0.0833333	0.0833333	ENSSSCG00000030168	ENSSSCT00000044512	Transcript	missense_variant	748	748	250	L/F	Ctc/Ttc	IMPACT=MODERATE;STRAND=1;SOURCE=Ensembl;SIFT=deleterious(0.01)
1	120691762	1:120691762	G	0.375	0.125	0.5	0.666667	0.375	0.3	0.166667	0.0833333	0.75	0.416667	ENSSSCG00000030168	ENSSSCT00000023689	Transcript	missense_variant	915	890	297	N/S	aAc/aGc	IMPACT=MODERATE;STRAND=1;SOURCE=Ensembl;SIFT=deleterious(0.04)
1	120909861	1:120909861	T	0	0.25	0	0	0	0	0	0	0	0	ENSSSCG00000004634	ENSSSCT00000005118	Transcript	missense_variant	1425	1379	460	G/E	gGa/gAa	IMPACT=MODERATE;STRAND=-1;SOURCE=Ensembl;SIFT=deleterious(0)
1	121096314	1:121096314	T	0	0.125	0	0	0.1	0	0	0.333333	0	0	ENSSSCG00000004635	ENSSSCT00000005120	Transcript	missense_variant	1488	509	170	P/L	cCt/cTt	IMPACT=MODERATE;STRAND=1;SOURCE=Ensembl;SIFT=deleterious(0.03)
1	121121326	1:121121326	A	0	0	0	0	0	0	0.333333	0	0	0	ENSSSCG00000004635	ENSSSCT00000005120	Transcript	missense_variant	2861	1882	628	V/I	Gtt/Att	IMPACT=MODERATE;STRAND=1;SOURCE=Ensembl;SIFT=deleterious(0)
1	121565475	1:121565475	G	0	0	0	0.0833333	0	0	0	0	0	0	ENSSSCG00000004643	ENSSSCT00000005128	Transcript	missense_variant	756	545	182	M/T	aTg/aCg	IMPACT=MODERATE;STRAND=-1;SOURCE=Ensembl;SIFT=deleterious(0.03)
1	121912426	1:121912426	A	0.375	0	0	0	0.5	0.5	0.333333	0.333333	0.416667	0.166667	ENSSSCG00000004646	ENSSSCT00000005131	Transcript	missense_variant	3750	3377	1126	R/K	aGa/aAa	IMPACT=MODERATE;STRAND=1;SOURCE=Ensembl;SIFT=deleterious(0.04)
1	122892077	1:122892077	G	0.125	0	0	0	0	0	0	0	0	0	ENSSSCG00000004657	ENSSSCT00000005142	Transcript	missense_variant	693	607	203	P/A	Cct/Gct	IMPACT=MODERATE;STRAND=1;SOURCE=Ensembl;SIFT=deleterious(0)
1	122899462	1:122899462	T	0	0	0	0.0833333	0	0	0	0	0	0	ENSSSCG00000004657	ENSSSCT00000005142	Transcript	missense_variant	894	808	270	R/C	Cgt/Tgt	IMPACT=MODERATE;STRAND=1;SOURCE=Ensembl;SIFT=deleterious(0.04)
1	122912372	1:122912372	G	0.125	0	0	0	0	0	0	0	0.0833333	0	ENSSSCG00000004657	ENSSSCT00000005142	Transcript	missense_variant	1474	1388	463	H/R	cAc/cGc	IMPACT=MODERATE;STRAND=1;SOURCE=Ensembl;SIFT=deleterious(0.02)
1	123640731	1:123640731	T	0	0	0	0.0833333	0.1	0.1	0	0.0833333	0.166667	0	ENSSSCG00000004662	ENSSSCT00000005148	Transcript	missense_variant	718	695	232	C/Y	tGt/tAt	IMPACT=MODERATE;STRAND=-1;SOURCE=Ensembl;SIFT=deleterious(0.04)
1	126321875	1:126321875	A	0	0	0	0	0	0.1	0.166667	0	0	0.0833333	ENSSSCG00000004671	ENSSSCT00000005157	Transcript	missense_variant	1678	1678	560	R/W	Cgg/Tgg	IMPACT=MODERATE;STRAND=-1;SOURCE=Ensembl;SIFT=deleterious(0.03)
1	126626114	1:126626114	T	0.25	0	0.2	0.583333	0	0.125	0	0	0.0833333	0.25	ENSSSCG00000004678	ENSSSCT00000005164	Transcript	missense_variant	1372	1270	424	I/F	Atc/Ttc	IMPACT=MODERATE;STRAND=1;SOURCE=Ensembl;SIFT=deleterious(0.01)
1	126634993	1:126634993	T	0.25	0.5	0.6	0.833333	0.25	0.2	0.666667	0.1	0.25	0.333333	ENSSSCG00000004678	ENSSSCT00000005164	Transcript	missense_variant	3524	3422	1141	Y/F	tAc/tTc	IMPACT=MODERATE;STRAND=1;SOURCE=Ensembl;SIFT=deleterious(0.05)
1	126639317	1:126639317	T	0.5	0.5	0	0.0833333	0	0	0	0.3	0.583333	0.0833333	ENSSSCG00000004678	ENSSSCT00000005164	Transcript	missense_variant	4399	4297	1433	R/W	Cgg/Tgg	IMPACT=MODERATE;STRAND=1;SOURCE=Ensembl;SIFT=deleterious(0.01)
1	126922332	1:126922332	T	0.125	0.125	0	0.166667	0.2	0.3	0	0.25	0.0833333	0.0833333	ENSSSCG00000004684	ENSSSCT00000005172	Transcript	missense_variant,splice_region_variant	1702	1702	568	H/Y	Cat/Tat	IMPACT=MODERATE;STRAND=1;SOURCE=Ensembl;SIFT=deleterious(0)
1	126940347	1:126940347	C	0.125	0.125	0	0.0833333	0	0	0	0	0.5	0	ENSSSCG00000004684	ENSSSCT00000005172	Transcript	missense_variant	3138	3138	1046	Q/H	caG/caC	IMPACT=MODERATE;STRAND=1;SOURCE=Ensembl;SIFT=deleterious(0.04)
1	127841361	1:127841361	T	0.25	0.125	0.2	0.0833333	0	0	0.166667	0	0.25	0.166667	ENSSSCG00000004702	ENSSSCT00000005193	Transcript	missense_variant	3601	2635	879	H/Y	Cat/Tat	IMPACT=MODERATE;STRAND=1;SOURCE=Ensembl;SIFT=deleterious(0.02)
1	127849451	1:127849451	T	0	0	0	0.166667	0	0	0	0	0	0	ENSSSCG00000004702	ENSSSCT00000005193	Transcript	missense_variant	5458	4492	1498	R/W	Cgg/Tgg	IMPACT=MODERATE;STRAND=1;SOURCE=Ensembl;SIFT=deleterious(0.01)
1	127849457	1:127849457	T	0	0	0	0	0	0	0	0	0	0.0833333	ENSSSCG00000004702	ENSSSCT00000005193	Transcript	missense_variant	5464	4498	1500	A/S	Gcg/Tcg	IMPACT=MODERATE;STRAND=1;SOURCE=Ensembl;SIFT=deleterious(0.03)
1	127853025	1:127853025	T	0	0	0	0	0	0.1	0	0	0	0.0833333	ENSSSCG00000004703	ENSSSCT00000005194	Transcript	missense_variant	1483	1082	361	A/D	gCt/gAt	IMPACT=MODERATE;STRAND=-1;SOURCE=Ensembl;SIFT=deleterious(0.05)
1	127883881	1:127883881	A	0	0	0	0	0	0	0	0	0.166667	0	ENSSSCG00000004704	ENSSSCT00000005195	Transcript	missense_variant	2890	2734	912	V/I	Gtt/Att	IMPACT=MODERATE;STRAND=1;SOURCE=Ensembl;SIFT=deleterious(0.04)
1	127925310	1:127925310	G	0	0.625	0.5	0.25	0.333333	0	0.5	0.8	0.5	0.416667	ENSSSCG00000004705	ENSSSCT00000005196	Transcript	missense_variant	2086	2086	696	A/P	Gcc/Ccc	IMPACT=MODERATE;STRAND=-1;SOURCE=Ensembl;SIFT=deleterious(0.05)
1	128027251	1:128027251	T	0	0	0	0	0	0	0	0	0	0.0833333	ENSSSCG00000031949	ENSSSCT00000039043	Transcript	missense_variant	5496	5371	1791	H/Y	Cat/Tat	IMPACT=MODERATE;STRAND=1;SOURCE=Ensembl;SIFT=deleterious(0.04)
1	128074055	1:128074055	A	0.25	0.125	0	0	0	0	0	0.0833333	0.25	0.0833333	ENSSSCG00000004708	ENSSSCT00000005200	Transcript	missense_variant	373	221	74	S/F	tCt/tTt	IMPACT=MODERATE;STRAND=-1;SOURCE=Ensembl;SIFT=deleterious(0.03)
1	128086052	1:128086052	T	0	0	0	0.0833333	0	0	0	0	0	0	ENSSSCG00000004709	ENSSSCT00000059846	Transcript	missense_variant	1480	383	128	E/V	gAg/gTg	IMPACT=MODERATE;STRAND=1;SOURCE=Ensembl;SIFT=deleterious(0.03)
1	128120241	1:128120241	A	0	0	0	0.0833333	0.1	0	0	0	0.25	0	ENSSSCG00000004710	ENSSSCT00000005202	Transcript	missense_variant	522	111	37	K/N	aaG/aaT	IMPACT=MODERATE;STRAND=-1;SOURCE=Ensembl;SIFT=deleterious(0.01)
1	128246061	1:128246061	A	0	0	0	0.166667	0	0	0	0	0	0	ENSSSCG00000004714	ENSSSCT00000005206	Transcript	missense_variant	1583	1531	511	G/R	Ggg/Agg	IMPACT=MODERATE;STRAND=1;SOURCE=Ensembl;SIFT=deleterious(0.05)
1	128252473	1:128252473	T	0	0	0	0	0	0.1	0	0	0	0.0833333	ENSSSCG00000004714	ENSSSCT00000005206	Transcript	missense_variant	1979	1927	643	R/C	Cgc/Tgc	IMPACT=MODERATE;STRAND=1;SOURCE=Ensembl;SIFT=deleterious(0.01)
1	128252597	1:128252597	T	0.375	0.25	0.5	0.5	0.1	0	0.333333	0.25	0.25	0.333333	ENSSSCG00000004714	ENSSSCT00000005206	Transcript	missense_variant	2103	2051	684	P/L	cCt/cTt	IMPACT=MODERATE;STRAND=1;SOURCE=Ensembl;SIFT=deleterious(0)
1	128263067	1:128263067	A	0.5	0.375	0.2	0.333333	0.1	0	0.666667	0.333333	0.5	0.166667	ENSSSCG00000034771	ENSSSCT00000050583	Transcript	missense_variant	425	362	121	A/V	gCc/gTc	IMPACT=MODERATE;STRAND=-1;SOURCE=Ensembl;SIFT=deleterious(0.04)
1	128392271	1:128392271	T	0	0	0	0	0	0	0	0	0	0.166667	ENSSSCG00000004717	ENSSSCT00000005209	Transcript	missense_variant	1917	1841	614	T/I	aCt/aTt	IMPACT=MODERATE;STRAND=1;SOURCE=Ensembl;SIFT=deleterious(0.03)
1	128398356	1:128398356	A	0	0	0	0	0.1	0	0	0	0	0	ENSSSCG00000004717	ENSSSCT00000005209	Transcript	missense_variant	2327	2251	751	V/M	Gtg/Atg	IMPACT=MODERATE;STRAND=1;SOURCE=Ensembl;SIFT=deleterious(0)
1	128471337	1:128471337	A	0	0	0	0	0.125	0.1	0	0	0	0	ENSSSCG00000004717	ENSSSCT00000005209	Transcript	missense_variant	5043	4967	1656	G/D	gGt/gAt	IMPACT=MODERATE;STRAND=1;SOURCE=Ensembl;SIFT=deleterious(0.02)
1	128931642	1:128931642	C	0.5	0.25	0.4	0.583333	0.6	0.25	0.166667	0.333333	0.333333	0.0833333	ENSSSCG00000004725	ENSSSCT00000005218	Transcript	missense_variant	1541	1217	406	K/T	aAa/aCa	IMPACT=MODERATE;STRAND=1;SOURCE=Ensembl;SIFT=deleterious(0.04)
1	128931685	1:128931685	A	0	0.125	0.3	0	0	0.125	0	0.25	0.0833333	0.166667	ENSSSCG00000004725	ENSSSCT00000005218	Transcript	missense_variant	1584	1260	420	S/R	agC/agA	IMPACT=MODERATE;STRAND=1;SOURCE=Ensembl;SIFT=deleterious(0.05)
1	128931782	1:128931782	T	0	0.5	0.25	0.0833333	0.1	0.125	0	0.1	0.166667	0.0833333	ENSSSCG00000004725	ENSSSCT00000005218	Transcript	missense_variant	1681	1357	453	L/F	Ctc/Ttc	IMPACT=MODERATE;STRAND=1;SOURCE=Ensembl;SIFT=deleterious(0.02)
1	128938819	1:128938819	T	0	0	0	0	0	0.2	0	0	0	0	ENSSSCG00000004725	ENSSSCT00000005218	Transcript	missense_variant	3839	3515	1172	G/V	gGt/gTt	IMPACT=MODERATE;STRAND=1;SOURCE=Ensembl;SIFT=deleterious(0.03)
1	128969147	1:128969147	T	0	0	0	0	0	0	0	0	0	0.0833333	ENSSSCG00000004728	ENSSSCT00000005221	Transcript	missense_variant	1858	1512	504	S/R	agC/agA	IMPACT=MODERATE;STRAND=-1;SOURCE=Ensembl;SIFT=deleterious(0)
1	129190977	1:129190977	T	0	0	0	0.0833333	0	0.1	0	0	0	0.0833333	ENSSSCG00000004731	ENSSSCT00000051894	Transcript	missense_variant	1921	1805	602	G/V	gGc/gTc	IMPACT=MODERATE;STRAND=1;SOURCE=Ensembl;SIFT=deleterious(0.04)
1	129207425	1:129207425	C	0	0	0	0	0.1	0	0	0	0.166667	0	ENSSSCG00000004732	ENSSSCT00000005228	Transcript	missense_variant	856	823	275	G/R	Ggt/Cgt	IMPACT=MODERATE;STRAND=1;SOURCE=Ensembl;SIFT=deleterious(0.03)
1	129595297	1:129595297	A	0	0	0	0	0	0	0	0	0.0833333	0	ENSSSCG00000004739	ENSSSCT00000005235	Transcript	missense_variant	8411	8228	2743	S/L	tCa/tTa	IMPACT=MODERATE;STRAND=-1;SOURCE=Ensembl;SIFT=deleterious(0.01)
1	129616468	1:129616468	T	0.125	0	0	0	0	0	0	0	0.0833333	0	ENSSSCG00000004739	ENSSSCT00000005235	Transcript	missense_variant	5128	4945	1649	V/I	Gtt/Att	IMPACT=MODERATE;STRAND=-1;SOURCE=Ensembl;SIFT=deleterious(0.03)
1	129625056	1:129625056	G	0	0	0	0.0833333	0	0.1	0	0	0.0833333	0	ENSSSCG00000004739	ENSSSCT00000005235	Transcript	missense_variant	4528	4345	1449	A/P	Gca/Cca	IMPACT=MODERATE;STRAND=-1;SOURCE=Ensembl;SIFT=deleterious(0.01)
1	130255200	1:130255200	T	0	0	0.2	0	0	0	0	0	0	0	ENSSSCG00000004753	ENSSSCT00000005252	Transcript	missense_variant	1820	1471	491	R/W	Cgg/Tgg	IMPACT=MODERATE;STRAND=1;SOURCE=Ensembl;SIFT=deleterious(0)
1	130464205	1:130464205	C	0	0	0	0	0	0	0	0.0833333	0	0	ENSSSCG00000004759	ENSSSCT00000005258	Transcript	missense_variant	780	521	174	V/G	gTg/gGg	IMPACT=MODERATE;STRAND=-1;SOURCE=Ensembl;SIFT=deleterious(0.03)
1	130464220	1:130464220	T	0	0	0	0	0	0	0	0.0833333	0	0	ENSSSCG00000004759	ENSSSCT00000005258	Transcript	missense_variant	765	506	169	P/H	cCc/cAc	IMPACT=MODERATE;STRAND=-1;SOURCE=Ensembl;SIFT=deleterious(0)
1	130511302	1:130511302	T	0	0	0	0	0	0	0	0	0	0.0833333	ENSSSCG00000004761	ENSSSCT00000005260	Transcript	missense_variant	1919	831	277	D/E	gaT/gaA	IMPACT=MODERATE;STRAND=-1;SOURCE=Ensembl;SIFT=deleterious(0.03)
1	130511447	1:130511447	A	0	0	0	0	0	0	0	0	0	0.0833333	ENSSSCG00000004761	ENSSSCT00000005260	Transcript	missense_variant	1855	767	256	T/M	aCg/aTg	IMPACT=MODERATE;STRAND=-1;SOURCE=Ensembl;SIFT=deleterious(0)
1	130511481	1:130511481	A	0	0	0.1	0	0	0	0	0	0	0	ENSSSCG00000004761	ENSSSCT00000005260	Transcript	missense_variant	1821	733	245	L/F	Ctc/Ttc	IMPACT=MODERATE;STRAND=-1;SOURCE=Ensembl;SIFT=deleterious(0)
1	130559074	1:130559074	A	0	0	0	0	0	0	0	0	0.0833333	0	ENSSSCG00000004762	ENSSSCT00000057818	Transcript	missense_variant	698	655	219	V/I	Gtc/Atc	IMPACT=MODERATE;STRAND=1;SOURCE=Ensembl;SIFT=deleterious(0.04)
1	130692290	1:130692290	T	0	0	0	0	0.1	0.125	0	0	0	0.333333	ENSSSCG00000042522	ENSSSCT00000048433	Transcript	missense_variant	4412	2942	981	R/Q	cGg/cAg	IMPACT=MODERATE;STRAND=-1;SOURCE=Ensembl;SIFT=deleterious(0.01)
1	130693797	1:130693797	A	0	0	0	0	0	0	0	0.166667	0.0833333	0	ENSSSCG00000042522	ENSSSCT00000048433	Transcript	missense_variant	2905	1435	479	H/Y	Cac/Tac	IMPACT=MODERATE;STRAND=-1;SOURCE=Ensembl;SIFT=deleterious(0.01)
1	130694445	1:130694445	G	0	0	0	0	0	0	0	0.25	0	0	ENSSSCG00000042522	ENSSSCT00000048433	Transcript	missense_variant	2257	787	263	N/H	Aat/Cat	IMPACT=MODERATE;STRAND=-1;SOURCE=Ensembl;SIFT=deleterious(0.02)
1	130939491	1:130939491	A	0	0	0	0	0	0	0.166667	0	0	0	ENSSSCG00000004776	ENSSSCT00000005275	Transcript	missense_variant	3226	3113	1038	H/L	cAc/cTc	IMPACT=MODERATE;STRAND=-1;SOURCE=Ensembl;SIFT=deleterious(0.04)
1	131106258	1:131106258	C	0	0	0	0	0.125	0.1	0	0	0	0.0833333	ENSSSCG00000004782	ENSSSCT00000005281	Transcript	missense_variant	1973	1762	588	S/G	Agt/Ggt	IMPACT=MODERATE;STRAND=-1;SOURCE=Ensembl;SIFT=deleterious(0.05)
1	131124598	1:131124598	C	0.5	0	0.4	0.666667	0.2	0.1	0.166667	0.2	0.333333	0.333333	ENSSSCG00000004782	ENSSSCT00000005281	Transcript	missense_variant	852	641	214	D/G	gAc/gGc	IMPACT=MODERATE;STRAND=-1;SOURCE=Ensembl;SIFT=deleterious(0.01)
1	131273152	1:131273152	A	0	0	0	0	0	0	0	0	0.0833333	0	ENSSSCG00000039061	ENSSSCT00000045624	Transcript	missense_variant	3587	3545	1182	T/M	aCg/aTg	IMPACT=MODERATE;STRAND=-1;SOURCE=Ensembl;SIFT=deleterious(0.03)
1	131311592	1:131311592	C	0	0.125	0	0	0	0	0	0	0	0	ENSSSCG00000039061	ENSSSCT00000024247	Transcript	missense_variant	1152	1090	364	M/V	Atg/Gtg	IMPACT=MODERATE;STRAND=-1;SOURCE=Ensembl;SIFT=deleterious(0.01)
1	131492821	1:131492821	T	0	0	0	0	0	0	0	0	0.0833333	0	ENSSSCG00000004787	ENSSSCT00000005286	Transcript	missense_variant	895	895	299	R/C	Cgc/Tgc	IMPACT=MODERATE;STRAND=1;SOURCE=Ensembl;SIFT=deleterious(0)
1	131585498	1:131585498	A	0	0	0	0	0	0	0	0	0.0833333	0	ENSSSCG00000040418	ENSSSCT00000058778	Transcript	missense_variant	1284	1102	368	G/R	Gga/Aga	IMPACT=MODERATE;STRAND=1;SOURCE=Ensembl;SIFT=deleterious(0)
1	132793520	1:132793520	T	0	0	0	0	0	0.1	0	0	0	0	ENSSSCG00000004792	ENSSSCT00000005291	Transcript	missense_variant	783	770	257	R/H	cGt/cAt	IMPACT=MODERATE;STRAND=-1;SOURCE=Ensembl;SIFT=deleterious(0)
1	136125852	1:136125852	C	0	0	0.1	0	0	0	0	0	0	0	ENSSSCG00000004799	ENSSSCT00000005298	Transcript	missense_variant	760	200	67	L/P	cTa/cCa	IMPACT=MODERATE;STRAND=1;SOURCE=Ensembl;SIFT=deleterious(0)
1	136521151	1:136521151	G	0.125	0	0	0.166667	0	0.2	0	0	0.166667	0.333333	ENSSSCG00000004806	ENSSSCT00000005305	Transcript	missense_variant	3086	2792	931	S/C	tCt/tGt	IMPACT=MODERATE;STRAND=1;SOURCE=Ensembl;SIFT=deleterious(0.01)
1	137967419	1:137967419	T	0	0	0	0.0833333	0	0	0	0	0	0	ENSSSCG00000004813	ENSSSCT00000005313	Transcript	missense_variant	672	352	118	L/I	Ctc/Atc	IMPACT=MODERATE;STRAND=-1;SOURCE=Ensembl;SIFT=deleterious(0.01)
1	138740477	1:138740477	A	0.25	0	0	0	0	0	0	0	0	0	ENSSSCG00000038452	ENSSSCT00000041094	Transcript	missense_variant	2567	2209	737	R/W	Cgg/Tgg	IMPACT=MODERATE;STRAND=-1;SOURCE=Ensembl;SIFT=deleterious(0.03)
1	139173519	1:139173519	A	0	0	0	0	0	0	0	0.25	0	0.0833333	ENSSSCG00000004820	ENSSSCT00000005322	Transcript	missense_variant	609	600	200	Q/H	caG/caT	IMPACT=MODERATE;STRAND=-1;SOURCE=Ensembl;SIFT=deleterious(0)
1	139550936	1:139550936	T	0	0.125	0	0	0	0	0	0	0.0833333	0	ENSSSCG00000004823	ENSSSCT00000005325	Transcript	missense_variant	968	490	164	R/W	Cgg/Tgg	IMPACT=MODERATE;STRAND=1;SOURCE=Ensembl;SIFT=deleterious(0.01)
1	143949417	1:143949417	A	0	0.25	0	0	0	0	0	0	0.0833333	0	ENSSSCG00000004845	ENSSSCT00000005347	Transcript	missense_variant	1995	1642	548	R/W	Cgg/Tgg	IMPACT=MODERATE;STRAND=-1;SOURCE=Ensembl;SIFT=deleterious(0.01)
1	143959906	1:143959906	A	0.125	0.875	0	0.0833333	0.3	0	0	0.166667	0.0833333	0.0833333	ENSSSCG00000004845	ENSSSCT00000005347	Transcript	missense_variant	898	545	182	P/L	cCc/cTc	IMPACT=MODERATE;STRAND=-1;SOURCE=Ensembl;SIFT=deleterious(0.05)
1	143959966	1:143959966	T	0	0	0	0	0	0.1	0.166667	0	0.0833333	0	ENSSSCG00000004845	ENSSSCT00000005347	Transcript	missense_variant	838	485	162	R/Q	cGa/cAa	IMPACT=MODERATE;STRAND=-1;SOURCE=Ensembl;SIFT=deleterious(0)
1	143960341	1:143960341	A	0.125	0	0	0	0.1	0	0	0	0	0.0833333	ENSSSCG00000004845	ENSSSCT00000005347	Transcript	missense_variant	463	110	37	P/L	cCg/cTg	IMPACT=MODERATE;STRAND=-1;SOURCE=Ensembl;SIFT=deleterious(0)
1	143960342	1:143960342	A	0	0	0	0	0.1	0	0	0	0	0	ENSSSCG00000004845	ENSSSCT00000005347	Transcript	missense_variant	462	109	37	P/S	Ccg/Tcg	IMPACT=MODERATE;STRAND=-1;SOURCE=Ensembl;SIFT=deleterious(0)
1	143960404	1:143960404	G	0	0.875	0.2	0.0833333	0.4	0	0	0.166667	0.0833333	0.0833333	ENSSSCG00000004845	ENSSSCT00000005347	Transcript	missense_variant	400	47	16	L/S	tTa/tCa	IMPACT=MODERATE;STRAND=-1;SOURCE=Ensembl;SIFT=deleterious(0)
1	143977507	1:143977507	C	0.125	0	0	0	0	0	0	0	0	0	ENSSSCG00000004847	ENSSSCT00000005348	Transcript	missense_variant	2267	1531	511	N/D	Aac/Gac	IMPACT=MODERATE;STRAND=-1;SOURCE=Ensembl;SIFT=deleterious(0.03)
1	145803573	1:145803573	A	0.333333	0.125	0	0.0833333	0.5	0	0	0.25	0.0833333	0	ENSSSCG00000005787	ENSSSCT00000006363	Transcript	missense_variant	712	319	107	R/W	Cgg/Tgg	IMPACT=MODERATE;STRAND=-1;SOURCE=Ensembl;SIFT=deleterious(0)
1	149485761	1:149485761	T	0	0.375	0	0	0	0.125	0	0.2	0	0	ENSSSCG00000033971	ENSSSCT00000046040	Transcript	missense_variant	4287	2809	937	E/K	Gaa/Aaa	IMPACT=MODERATE;STRAND=-1;SOURCE=Ensembl;SIFT=deleterious(0.01)
1	149531250	1:149531250	A	0	0.25	0	0	0	0	0	0.0833333	0	0	ENSSSCG00000004869	ENSSSCT00000005375	Transcript	missense_variant	874	874	292	P/S	Cct/Tct	IMPACT=MODERATE;STRAND=-1;SOURCE=Ensembl;SIFT=deleterious(0)
1	149536839	1:149536839	A	0	0	0	0	0	0	0	0	0.166667	0	ENSSSCG00000004869	ENSSSCT00000005375	Transcript	missense_variant	710	710	237	A/V	gCa/gTa	IMPACT=MODERATE;STRAND=-1;SOURCE=Ensembl;SIFT=deleterious(0)
1	149697543	1:149697543	T	0	0	0.1	0	0	0	0	0	0.0833333	0	ENSSSCG00000004874	ENSSSCT00000005380	Transcript	missense_variant	727	727	243	V/I	Gta/Ata	IMPACT=MODERATE;STRAND=-1;SOURCE=Ensembl;SIFT=deleterious(0)
1	152702692	1:152702692	T	0.25	0.5	0.2	0.416667	0.6	0	0.5	0.5	0.166667	0	ENSSSCG00000032574	ENSSSCT00000043505	Transcript	missense_variant	1417	1177	393	P/S	Ccc/Tcc	IMPACT=MODERATE;STRAND=1;SOURCE=Ensembl;SIFT=deleterious(0.04)
1	152946766	1:152946766	C	0.125	0	0	0	0	0.25	0.166667	0	0	0.0833333	ENSSSCG00000038398	ENSSSCT00000045454	Transcript	missense_variant	756	584	195	Q/P	cAg/cCg	IMPACT=MODERATE;STRAND=1;SOURCE=Ensembl;SIFT=deleterious(0.05)
1	153250543	1:153250543	C	0	0	0	0	0	0	0	0	0.0833333	0	ENSSSCG00000028977	ENSSSCT00000030293	Transcript	missense_variant	510	190	64	N/D	Aac/Gac	IMPACT=MODERATE;STRAND=-1;SOURCE=Ensembl;SIFT=deleterious(0.01)
1	155697415	1:155697415	C	0.125	0	0	0	0	0	0	0	0	0	ENSSSCG00000004885	ENSSSCT00000005391	Transcript	missense_variant	288	44	15	L/P	cTc/cCc	IMPACT=MODERATE;STRAND=1;SOURCE=Ensembl;SIFT=deleterious(0.03)
1	155716101	1:155716101	A	0	0	0	0	0	0	0	0	0.0833333	0	ENSSSCG00000004885	ENSSSCT00000005391	Transcript	missense_variant	1334	1090	364	D/N	Gat/Aat	IMPACT=MODERATE;STRAND=1;SOURCE=Ensembl;SIFT=deleterious(0.03)
1	155727758	1:155727758	A	0	0	0	0	0	0.1	0	0	0	0	ENSSSCG00000004885	ENSSSCT00000005391	Transcript	missense_variant	1596	1352	451	S/Y	tCt/tAt	IMPACT=MODERATE;STRAND=1;SOURCE=Ensembl;SIFT=deleterious(0)
1	157922950	1:157922950	C	0	0	0	0	0.1	0	0	0	0	0	ENSSSCG00000034000	ENSSSCT00000037901	Transcript	missense_variant	1170	1079	360	V/G	gTg/gGg	IMPACT=MODERATE;STRAND=-1;SOURCE=Ensembl;SIFT=deleterious(0.01)
1	157923158	1:157923158	T	0	0	0.1	0.166667	0.2	0	0	0.0833333	0.166667	0	ENSSSCG00000034000	ENSSSCT00000037901	Transcript	missense_variant	962	871	291	H/N	Cat/Aat	IMPACT=MODERATE;STRAND=-1;SOURCE=Ensembl;SIFT=deleterious(0.03)
1	157933928	1:157933928	T	0	0	0.1	0	0	0	0.166667	0	0	0.0833333	ENSSSCG00000034000	ENSSSCT00000037901	Transcript	missense_variant	134	43	15	V/M	Gtg/Atg	IMPACT=MODERATE;STRAND=-1;SOURCE=Ensembl;SIFT=deleterious(0.03)
1	158087850	1:158087850	G	0	0.5	0	0.416667	0	0.1	0	0.0833333	0.166667	0.5	ENSSSCG00000033560	ENSSSCT00000036934	Transcript	missense_variant	1739	761	254	Q/R	cAg/cGg	IMPACT=MODERATE;STRAND=1;SOURCE=Ensembl;SIFT=deleterious(0.02)
1	158100213	1:158100213	G	0	0.625	0	0.166667	0	0.4	0	0.333333	0	0.416667	ENSSSCG00000034519	ENSSSCT00000050888	Transcript	missense_variant	1183	1132	378	S/P	Tcc/Ccc	IMPACT=MODERATE;STRAND=-1;SOURCE=Ensembl;SIFT=deleterious(0.02)
1	158134443	1:158134443	C	0	0	0.1	0	0	0	0	0	0.25	0	ENSSSCG00000039151	ENSSSCT00000059618	Transcript	missense_variant	10	10	4	L/V	Ctg/Gtg	IMPACT=MODERATE;STRAND=-1;SOURCE=Ensembl;SIFT=deleterious(0)
1	158991524	1:158991524	A	0	0	0	0	0	0	0	0	0	0.25	ENSSSCG00000004897	ENSSSCT00000005403	Transcript	missense_variant	1285	1285	429	R/W	Cgg/Tgg	IMPACT=MODERATE;STRAND=-1;SOURCE=Ensembl;SIFT=deleterious(0.03)
1	159146421	1:159146421	T	0.125	0	0	0	0	0	0	0	0	0	ENSSSCG00000004898	ENSSSCT00000036304	Transcript	missense_variant	1037	994	332	E/K	Gag/Aag	IMPACT=MODERATE;STRAND=-1;SOURCE=Ensembl;SIFT=deleterious(0)
1	159373135	1:159373135	C	0	0	0.1	0.0833333	0	0	0	0.0833333	0	0	ENSSSCG00000004901	ENSSSCT00000005407	Transcript	missense_variant	1975	1627	543	V/L	Gtg/Ctg	IMPACT=MODERATE;STRAND=1;SOURCE=Ensembl;SIFT=deleterious(0.03)
1	161805197	1:161805197	C	0	0.125	0	0.25	0	0	0	0	0	0.25	ENSSSCG00000004911	ENSSSCT00000005418	Transcript	missense_variant	1425	1387	463	L/V	Ctc/Gtc	IMPACT=MODERATE;STRAND=-1;SOURCE=Ensembl;SIFT=deleterious(0.01)
1	161822328	1:161822328	C	0	0	0	0	0	0	0	0	0	0.0833333	ENSSSCG00000004911	ENSSSCT00000005418	Transcript	missense_variant	1083	1045	349	S/A	Tca/Gca	IMPACT=MODERATE;STRAND=-1;SOURCE=Ensembl;SIFT=deleterious(0)
1	161833981	1:161833981	C	0	0	0	0	0	0	0	0	0.0833333	0	ENSSSCG00000004911	ENSSSCT00000005418	Transcript	missense_variant	898	860	287	V/G	gTg/gGg	IMPACT=MODERATE;STRAND=-1;SOURCE=Ensembl;SIFT=deleterious(0)
1	161864397	1:161864397	C	0.125	0.125	0	0	0.1	0.3	0.5	0.0833333	0	0	ENSSSCG00000004911	ENSSSCT00000005418	Transcript	missense_variant	186	148	50	R/G	Cga/Gga	IMPACT=MODERATE;STRAND=-1;SOURCE=Ensembl;SIFT=deleterious(0)
1	162185833	1:162185833	T	0.25	0	0	0	0	0	0	0.3	0.0833333	0	ENSSSCG00000004918	ENSSSCT00000005427	Transcript	missense_variant	822	5	2	T/M	aCg/aTg	IMPACT=MODERATE;STRAND=1;SOURCE=Ensembl;SIFT=deleterious(0.03)
1	162185901	1:162185901	A	0	0	0	0	0	0	0	0.0833333	0	0	ENSSSCG00000004918	ENSSSCT00000005427	Transcript	missense_variant	890	73	25	E/K	Gag/Aag	IMPACT=MODERATE;STRAND=1;SOURCE=Ensembl;SIFT=deleterious(0)
1	162224301	1:162224301	T	0	0	0	0	0	0	0	0.1	0	0	ENSSSCG00000004918	ENSSSCT00000005427	Transcript	missense_variant	2223	1406	469	T/I	aCc/aTc	IMPACT=MODERATE;STRAND=1;SOURCE=Ensembl;SIFT=deleterious(0.02)
1	162263723	1:162263723	C	0	0.125	0.2	0.416667	0.125	0.5	0.5	0.1	0.333333	0.833333	ENSSSCG00000004918	ENSSSCT00000005427	Transcript	missense_variant	2892	2075	692	H/P	cAc/cCc	IMPACT=MODERATE;STRAND=1;SOURCE=Ensembl;SIFT=deleterious(0.05)
1	162263924	1:162263924	T	0.25	0	0	0	0	0	0	0.3	0	0	ENSSSCG00000004918	ENSSSCT00000041269	Transcript	missense_variant	2674	2276	759	S/I	aGc/aTc	IMPACT=MODERATE;STRAND=1;SOURCE=Ensembl;SIFT=deleterious(0.04)
1	162263990	1:162263990	A	0.25	0.125	0	0	0	0.5	0	0	0.333333	0.916667	ENSSSCG00000004918	ENSSSCT00000005427	Transcript	missense_variant	3159	2342	781	T/N	aCc/aAc	IMPACT=MODERATE;STRAND=1;SOURCE=Ensembl;SIFT=deleterious(0.04)
1	162264878	1:162264878	A	0	0	0	0.333333	0	0.1	0	0.166667	0.25	0	ENSSSCG00000004918	ENSSSCT00000005427	Transcript	missense_variant	4047	3230	1077	P/H	cCc/cAc	IMPACT=MODERATE;STRAND=1;SOURCE=Ensembl;SIFT=deleterious(0.03)
1	162264890	1:162264890	G	0	0.125	0.25	0.0833333	0.25	0.2	0	0	0	0.0833333	ENSSSCG00000004918	ENSSSCT00000005427	Transcript	missense_variant	4059	3242	1081	K/R	aAg/aGg	IMPACT=MODERATE;STRAND=1;SOURCE=Ensembl;SIFT=deleterious(0)
1	162265364	1:162265364	G	0	0	0	0	0	0.2	0.166667	0.0833333	0.166667	0.0833333	ENSSSCG00000004918	ENSSSCT00000005427	Transcript	missense_variant	4533	3716	1239	N/S	aAt/aGt	IMPACT=MODERATE;STRAND=1;SOURCE=Ensembl;SIFT=deleterious(0.01)
1	162265864	1:162265864	A	0	0.5	0	0.0833333	0.2	0	0	0	0	0	ENSSSCG00000004918	ENSSSCT00000005427	Transcript	missense_variant	5033	4216	1406	V/M	Gtg/Atg	IMPACT=MODERATE;STRAND=1;SOURCE=Ensembl;SIFT=deleterious(0.04)
1	162266167	1:162266167	G	0	0	0	0.333333	0	0	0	0	0.0833333	0	ENSSSCG00000004918	ENSSSCT00000005427	Transcript	missense_variant	5336	4519	1507	P/A	Ccc/Gcc	IMPACT=MODERATE;STRAND=1;SOURCE=Ensembl;SIFT=deleterious(0.04)
1	162266894	1:162266894	G	0	0.125	0.2	0.0833333	0.375	0	0	0	0	0.0833333	ENSSSCG00000004918	ENSSSCT00000005427	Transcript	missense_variant	6063	5246	1749	D/G	gAt/gGt	IMPACT=MODERATE;STRAND=1;SOURCE=Ensembl;SIFT=deleterious(0.03)
1	162269498	1:162269498	C	0	0	0	0	0	0	0	0	0.0833333	0	ENSSSCG00000004918	ENSSSCT00000005427	Transcript	missense_variant	6161	5344	1782	G/R	Gga/Cga	IMPACT=MODERATE;STRAND=1;SOURCE=Ensembl;SIFT=deleterious(0)
1	162304580	1:162304580	A	0.25	0.125	0	0.0833333	0	0	0	0	0	0.0833333	ENSSSCG00000004918	ENSSSCT00000062871	Transcript	missense_variant	6857	6430	2144	A/T	Gca/Aca	IMPACT=MODERATE;STRAND=1;SOURCE=Ensembl;SIFT=deleterious(0.05)
1	163239696	1:163239696	A	0	0	0	0.0833333	0	0	0	0	0	0	ENSSSCG00000004928	ENSSSCT00000005438	Transcript	missense_variant	1267	1136	379	T/M	aCg/aTg	IMPACT=MODERATE;STRAND=-1;SOURCE=Ensembl;SIFT=deleterious(0.01)
1	163247320	1:163247320	A	0	0.125	0	0	0	0	0	0	0	0	ENSSSCG00000004928	ENSSSCT00000005438	Transcript	missense_variant	438	307	103	A/S	Gct/Tct	IMPACT=MODERATE;STRAND=-1;SOURCE=Ensembl;SIFT=deleterious(0.01)
1	163350072	1:163350072	A	0	0	0	0.0833333	0	0	0	0	0	0	ENSSSCG00000004931	ENSSSCT00000005442	Transcript	missense_variant	3920	1882	628	R/W	Cgg/Tgg	IMPACT=MODERATE;STRAND=-1;SOURCE=Ensembl;SIFT=deleterious(0.01)
1	163403311	1:163403311	G	0	0	0	0	0	0	0	0	0.0833333	0	ENSSSCG00000004931	ENSSSCT00000005441	Transcript	missense_variant	2591	2522	841	R/P	cGc/cCc	IMPACT=MODERATE;STRAND=-1;SOURCE=Ensembl;SIFT=deleterious(0.03)
1	163424577	1:163424577	A	0	0	0	0	0.5	0	0	0	0.166667	0.0833333	ENSSSCG00000004931	ENSSSCT00000005441	Transcript	missense_variant	614	545	182	T/M	aCg/aTg	IMPACT=MODERATE;STRAND=-1;SOURCE=Ensembl;SIFT=deleterious(0.04)
1	163424608	1:163424608	A	0	0	0	0.0833333	0	0	0	0	0	0	ENSSSCG00000004931	ENSSSCT00000005441	Transcript	missense_variant	583	514	172	P/S	Ccc/Tcc	IMPACT=MODERATE;STRAND=-1;SOURCE=Ensembl;SIFT=deleterious(0.03)
1	163424680	1:163424680	A	0	0	0	0	0.1	0.25	0	0	0	0.0833333	ENSSSCG00000004931	ENSSSCT00000005441	Transcript	missense_variant	511	442	148	H/Y	Cat/Tat	IMPACT=MODERATE;STRAND=-1;SOURCE=Ensembl;SIFT=deleterious(0)
1	163630792	1:163630792	C	0	0	0	0	0	0	0	0	0.166667	0	ENSSSCG00000004937	ENSSSCT00000060818	Transcript	missense_variant	427	301	101	D/H	Gat/Cat	IMPACT=MODERATE;STRAND=1;SOURCE=Ensembl;SIFT=deleterious(0)
1	163647533	1:163647533	T	0.25	0.125	0.375	0.416667	0.1	0.2	0.666667	0.1	0.333333	0.583333	ENSSSCG00000004937	ENSSSCT00000005448	Transcript	missense_variant	2209	2083	695	R/C	Cgc/Tgc	IMPACT=MODERATE;STRAND=1;SOURCE=Ensembl;SIFT=deleterious(0.03)
1	163674017	1:163674017	A	0	0.125	0	0	0	0	0	0	0	0	ENSSSCG00000004938	ENSSSCT00000005449	Transcript	missense_variant	4661	4436	1479	T/I	aCa/aTa	IMPACT=MODERATE;STRAND=-1;SOURCE=Ensembl;SIFT=deleterious(0)
1	163925188	1:163925188	A	0	0	0	0	0	0.125	0	0	0	0	ENSSSCG00000004939	ENSSSCT00000005450	Transcript	missense_variant	1637	1454	485	W/L	tGg/tTg	IMPACT=MODERATE;STRAND=-1;SOURCE=Ensembl;SIFT=deleterious(0.02)
1	164332910	1:164332910	G	0	0	0.2	0.25	0	0	0	0	0.0833333	0	ENSSSCG00000004941	ENSSSCT00000005453	Transcript	missense_variant	1046	971	324	S/C	tCc/tGc	IMPACT=MODERATE;STRAND=1;SOURCE=Ensembl;SIFT=deleterious(0.01)
1	164478168	1:164478168	T	0.125	0	0	0	0	0	0	0	0	0	ENSSSCG00000004945	ENSSSCT00000005457	Transcript	missense_variant	768	443	148	P/H	cCt/cAt	IMPACT=MODERATE;STRAND=-1;SOURCE=Ensembl;SIFT=deleterious(0.01)
1	165262788	1:165262788	A	0.125	0	0	0.0833333	0	0.1	0.333333	0	0	0.0833333	ENSSSCG00000034963	ENSSSCT00000066199	Transcript	missense_variant	607	400	134	L/I	Ctc/Atc	IMPACT=MODERATE;STRAND=1;SOURCE=Ensembl;SIFT=deleterious(0.02)
1	166089874	1:166089874	A	0.75	0	0	0.0833333	0	0	0	0	0	0.0833333	ENSSSCG00000026517	ENSSSCT00000022471	Transcript	missense_variant	663	386	129	A/V	gCa/gTa	IMPACT=MODERATE;STRAND=-1;SOURCE=Ensembl;SIFT=deleterious(0.02)
1	166092930	1:166092930	C	0	0	0	0.166667	0.25	0	0.333333	0.0833333	0.166667	0	ENSSSCG00000026517	ENSSSCT00000022471	Transcript	missense_variant	506	229	77	M/V	Atg/Gtg	IMPACT=MODERATE;STRAND=-1;SOURCE=Ensembl;SIFT=deleterious(0.02)
1	166092942	1:166092942	G	0	0	0	0.166667	0.2	0	0	0	0	0	ENSSSCG00000026517	ENSSSCT00000022471	Transcript	missense_variant	494	217	73	M/L	Atg/Ctg	IMPACT=MODERATE;STRAND=-1;SOURCE=Ensembl;SIFT=deleterious(0.02)
1	166871509	1:166871509	C	0	0	0	0	0.125	0	0	0.0833333	0	0.0833333	ENSSSCG00000004966	ENSSSCT00000005478	Transcript	missense_variant	125	85	29	W/R	Tgg/Cgg	IMPACT=MODERATE;STRAND=1;SOURCE=Ensembl;SIFT=deleterious(0.01)
1	166879338	1:166879338	C	0	0.625	0	0	0.125	0	0	0.166667	0	0	ENSSSCG00000004966	ENSSSCT00000005478	Transcript	missense_variant	789	749	250	F/S	tTt/tCt	IMPACT=MODERATE;STRAND=1;SOURCE=Ensembl;SIFT=deleterious(0.02)
1	166883128	1:166883128	A	0	0	0	0	0	0	0	0	0.0833333	0	ENSSSCG00000004966	ENSSSCT00000005478	Transcript	missense_variant	1301	1261	421	E/K	Gaa/Aaa	IMPACT=MODERATE;STRAND=1;SOURCE=Ensembl;SIFT=deleterious(0.04)
1	166893489	1:166893489	A	0	0	0	0.0833333	0	0	0	0	0	0	ENSSSCG00000004966	ENSSSCT00000005478	Transcript	missense_variant	1980	1940	647	C/Y	tGc/tAc	IMPACT=MODERATE;STRAND=1;SOURCE=Ensembl;SIFT=deleterious(0.02)
1	168364462	1:168364462	A	0.125	0.125	0.2	0	0	0	0.166667	0	0	0	ENSSSCG00000004973	ENSSSCT00000005485	Transcript	missense_variant	3244	2715	905	Q/H	caG/caT	IMPACT=MODERATE;STRAND=-1;SOURCE=Ensembl;SIFT=deleterious(0)
1	168364586	1:168364586	C	0.125	0	0.1	0	0.3	0.2	0.166667	0.0833333	0.416667	0.166667	ENSSSCG00000004973	ENSSSCT00000005485	Transcript	missense_variant	3120	2591	864	D/G	gAt/gGt	IMPACT=MODERATE;STRAND=-1;SOURCE=Ensembl;SIFT=deleterious(0.05)
1	168390459	1:168390459	C	0	0	0	0	0.1	0	0	0	0	0	ENSSSCG00000004973	ENSSSCT00000005485	Transcript	missense_variant	734	205	69	L/V	Ctg/Gtg	IMPACT=MODERATE;STRAND=-1;SOURCE=Ensembl;SIFT=deleterious(0.02)
1	168675840	1:168675840	T	0	0	0	0.25	0	0	0	0	0	0.0833333	ENSSSCG00000004976	ENSSSCT00000005488	Transcript	missense_variant	1801	1721	574	T/I	aCa/aTa	IMPACT=MODERATE;STRAND=1;SOURCE=Ensembl;SIFT=deleterious(0.03)
1	169378357	1:169378357	A	0	0	0	0	0	0	0	0	0.0833333	0	ENSSSCG00000004979	ENSSSCT00000005491	Transcript	missense_variant	7473	7006	2336	P/S	Cct/Tct	IMPACT=MODERATE;STRAND=-1;SOURCE=Ensembl;SIFT=deleterious(0.03)
1	169425203	1:169425203	G	0.125	0	0.2	0.416667	0	0.125	0	0	0.166667	0	ENSSSCG00000004979	ENSSSCT00000005491	Transcript	missense_variant	6086	5619	1873	K/N	aaG/aaC	IMPACT=MODERATE;STRAND=-1;SOURCE=Ensembl;SIFT=deleterious(0)
1	169448175	1:169448175	G	0.125	0	0.1	0.416667	0.5	0.1	0	0	0	0.333333	ENSSSCG00000004979	ENSSSCT00000005491	Transcript	missense_variant	3384	2917	973	D/H	Gat/Cat	IMPACT=MODERATE;STRAND=-1;SOURCE=Ensembl;SIFT=deleterious(0.05)
1	169530608	1:169530608	T	0	0	0.1	0	0	0	0	0	0	0	ENSSSCG00000004979	ENSSSCT00000005491	Transcript	missense_variant	1899	1432	478	V/M	Gtg/Atg	IMPACT=MODERATE;STRAND=-1;SOURCE=Ensembl;SIFT=deleterious(0)
1	169551817	1:169551817	C	0	0	0	0	0	0	0	0	0.0833333	0	ENSSSCG00000004979	ENSSSCT00000005491	Transcript	missense_variant	1503	1036	346	S/G	Agt/Ggt	IMPACT=MODERATE;STRAND=-1;SOURCE=Ensembl;SIFT=deleterious(0)
1	169797134	1:169797134	T	0	0	0.1	0	0	0	0	0	0	0	ENSSSCG00000004983	ENSSSCT00000005496	Transcript	missense_variant	1795	1577	526	K/I	aAa/aTa	IMPACT=MODERATE;STRAND=1;SOURCE=Ensembl;SIFT=deleterious(0.05)
1	175244243	1:175244243	A	0	0	0	0	0	0	0	0	0.0833333	0	ENSSSCG00000027765	ENSSSCT00000025268	Transcript	missense_variant	3582	3409	1137	Q/K	Caa/Aaa	IMPACT=MODERATE;STRAND=1;SOURCE=Ensembl;SIFT=deleterious(0.01)
1	175245729	1:175245729	A	0	0	0	0.166667	0.3	0	0	0	0.0833333	0	ENSSSCG00000027765	ENSSSCT00000037091	Transcript	missense_variant	3406	3286	1096	V/M	Gtg/Atg	IMPACT=MODERATE;STRAND=1;SOURCE=Ensembl;SIFT=deleterious(0.05)
1	175374535	1:175374535	T	0	0	0.1	0.0833333	0	0	0	0	0	0.0833333	ENSSSCG00000005000	ENSSSCT00000005515	Transcript	missense_variant	2297	2212	738	R/C	Cgt/Tgt	IMPACT=MODERATE;STRAND=1;SOURCE=Ensembl;SIFT=deleterious(0.02)
1	175404585	1:175404585	T	0	0	0	0	0.1	0.4	0	0	0	0	ENSSSCG00000004999	ENSSSCT00000005514	Transcript	missense_variant	3123	2878	960	V/I	Gtc/Atc	IMPACT=MODERATE;STRAND=-1;SOURCE=Ensembl;SIFT=deleterious(0.02)
1	175438705	1:175438705	T	0.125	0	0	0	0	0	0	0	0	0.0833333	ENSSSCG00000004999	ENSSSCT00000005514	Transcript	missense_variant	1045	800	267	I/N	aTt/aAt	IMPACT=MODERATE;STRAND=-1;SOURCE=Ensembl;SIFT=deleterious(0.02)
1	177091159	1:177091159	C	0	0	0.1	0	0	0	0	0	0	0	ENSSSCG00000005002	ENSSSCT00000042405	Transcript	missense_variant,splice_region_variant	791	791	264	Q/R	cAg/cGg	IMPACT=MODERATE;STRAND=-1;SOURCE=Ensembl;SIFT=deleterious(0)
1	180087615	1:180087615	G	0	0	0	0	0	0.4	0	0	0	0	ENSSSCG00000034516	ENSSSCT00000061065	Transcript	missense_variant	907	749	250	E/A	gAa/gCa	IMPACT=MODERATE;STRAND=-1;SOURCE=Ensembl;SIFT=deleterious(0.02)
1	180499130	1:180499130	C	0	0	0	0	0	0	0.25	0	0	0	ENSSSCG00000005022	ENSSSCT00000005538	Transcript	missense_variant	5839	5525	1842	D/G	gAc/gGc	IMPACT=MODERATE;STRAND=-1;SOURCE=Ensembl;SIFT=deleterious(0.03)
1	180500665	1:180500665	A	0.125	0	0.3	0.0833333	0	0	0	0.0833333	0.25	0	ENSSSCG00000005022	ENSSSCT00000005538	Transcript	missense_variant	5691	5377	1793	R/C	Cgc/Tgc	IMPACT=MODERATE;STRAND=-1;SOURCE=Ensembl;SIFT=deleterious(0)
1	180583189	1:180583189	A	0.125	0	0	0.0833333	0	0	0	0	0.25	0	ENSSSCG00000005022	ENSSSCT00000005538	Transcript	missense_variant	388	74	25	T/I	aCt/aTt	IMPACT=MODERATE;STRAND=-1;SOURCE=Ensembl;SIFT=deleterious(0.02)
1	180940975	1:180940975	T	0.625	0.625	0.2	0.333333	0.1	0.2	0	0.9	0.25	0.5	ENSSSCG00000038422	ENSSSCT00000053258	Transcript	missense_variant	402	350	117	P/L	cCg/cTg	IMPACT=MODERATE;STRAND=1;SOURCE=Ensembl;SIFT=deleterious(0)
1	181713064	1:181713064	T	0	0.25	0.4	0.25	0	0.25	0	0	0.0833333	0.0833333	ENSSSCG00000005030	ENSSSCT00000056085	Transcript	missense_variant	2777	2680	894	P/T	Cct/Act	IMPACT=MODERATE;STRAND=-1;SOURCE=Ensembl;SIFT=deleterious(0.02)
1	181743103	1:181743103	A	0	0.375	0	0.0833333	0	0	0.166667	0	0.25	0.25	ENSSSCG00000005030	ENSSSCT00000056085	Transcript	missense_variant	1731	1634	545	A/V	gCa/gTa	IMPACT=MODERATE;STRAND=-1;SOURCE=Ensembl;SIFT=deleterious(0.02)
1	181756494	1:181756494	T	0	0	0	0	0	0	0	0	0	0.0833333	ENSSSCG00000005030	ENSSSCT00000056085	Transcript	missense_variant	875	778	260	G/R	Ggg/Agg	IMPACT=MODERATE;STRAND=-1;SOURCE=Ensembl;SIFT=deleterious(0)
1	181962970	1:181962970	T	0	0	0	0	0	0	0	0.0833333	0	0	100524418	XM_003121813.4	Transcript	missense_variant	2829	895	299	V/F	Gtc/Ttc	IMPACT=MODERATE;STRAND=1;SOURCE=RefSeq;SIFT=deleterious(0.05)
1	182113809	1:182113809	A	0.75	0.375	0.625	0.583333	0.4	0.3	0.75	0.75	0.666667	0.5	ENSSSCG00000035934	ENSSSCT00000045130	Transcript	missense_variant	2312	1965	655	L/F	ttG/ttT	IMPACT=MODERATE;STRAND=-1;SOURCE=Ensembl;SIFT=deleterious(0.02)
1	182134602	1:182134602	G	0	0	0.25	0.0833333	0	0	0	0.0833333	0	0	ENSSSCG00000035934	ENSSSCT00000045130	Transcript	missense_variant	1824	1477	493	D/H	Gac/Cac	IMPACT=MODERATE;STRAND=-1;SOURCE=Ensembl;SIFT=deleterious(0.04)
1	182184864	1:182184864	T	0.625	0.875	0.333333	0.666667	0.375	0.125	0.5	0.666667	0.833333	0.25	ENSSSCG00000035934	ENSSSCT00000045130	Transcript	missense_variant	741	394	132	V/M	Gtg/Atg	IMPACT=MODERATE;STRAND=-1;SOURCE=Ensembl;SIFT=deleterious(0)
1	183417022	1:183417022	A	0.125	0.125	0	0	0	0	0	0	0.0833333	0	ENSSSCG00000005045	ENSSSCT00000005561	Transcript	missense_variant	3586	467	156	S/F	tCc/tTc	IMPACT=MODERATE;STRAND=-1;SOURCE=Ensembl;SIFT=deleterious(0)
1	183902459	1:183902459	A	0	0.375	0	0	0	0	0	0	0	0	ENSSSCG00000021451	ENSSSCT00000027967	Transcript	missense_variant	801	781	261	E/K	Gaa/Aaa	IMPACT=MODERATE;STRAND=1;SOURCE=Ensembl;SIFT=deleterious(0.03)
1	184311404	1:184311404	G	0	0	0.2	0	0	0	0	0	0	0	ENSSSCG00000005052	ENSSSCT00000005569	Transcript	missense_variant	2435	2326	776	E/Q	Gag/Cag	IMPACT=MODERATE;STRAND=-1;SOURCE=Ensembl;SIFT=deleterious(0.01)
1	184378638	1:184378638	C	0	0	0	0	0	0	0	0	0.0833333	0	ENSSSCG00000005052	ENSSSCT00000005569	Transcript	missense_variant	114	5	2	P/R	cCt/cGt	IMPACT=MODERATE;STRAND=-1;SOURCE=Ensembl;SIFT=deleterious(0)
1	184487761	1:184487761	G	0	0	0	0.0833333	0	0	0	0	0	0	ENSSSCG00000005055	ENSSSCT00000005572	Transcript	missense_variant	149	86	29	N/S	aAc/aGc	IMPACT=MODERATE;STRAND=1;SOURCE=Ensembl;SIFT=deleterious(0.02)
1	184501305	1:184501305	A	0.375	0	0.2	0.333333	0.1	0	0	0.5	0	0	ENSSSCG00000005056	ENSSSCT00000005573	Transcript	missense_variant	2549	2427	809	K/N	aaA/aaT	IMPACT=MODERATE;STRAND=-1;SOURCE=Ensembl;SIFT=deleterious(0.03)
1	184513633	1:184513633	A	0.125	0	0	0	0	0	0	0.0833333	0	0.0833333	ENSSSCG00000005056	ENSSSCT00000005573	Transcript	missense_variant	1877	1755	585	R/S	agA/agT	IMPACT=MODERATE;STRAND=-1;SOURCE=Ensembl;SIFT=deleterious(0.03)
1	184525604	1:184525604	T	0	0	0	0.0833333	0	0	0	0	0.0833333	0	ENSSSCG00000005056	ENSSSCT00000005573	Transcript	missense_variant	1515	1393	465	D/N	Gat/Aat	IMPACT=MODERATE;STRAND=-1;SOURCE=Ensembl;SIFT=deleterious(0.03)
1	184537267	1:184537267	T	0	0	0	0	0	0	0	0	0.0833333	0	ENSSSCG00000005056	ENSSSCT00000005573	Transcript	missense_variant	574	452	151	R/Q	cGg/cAg	IMPACT=MODERATE;STRAND=-1;SOURCE=Ensembl;SIFT=deleterious(0.01)
1	184687225	1:184687225	C	0	0	0	0	0.125	0	0	0	0	0	ENSSSCG00000005057	ENSSSCT00000005574	Transcript	missense_variant	827	486	162	K/N	aaG/aaC	IMPACT=MODERATE;STRAND=1;SOURCE=Ensembl;SIFT=deleterious(0.02)
1	184688187	1:184688187	C	0	0	0	0	0	0	0	0	0	0.0833333	ENSSSCG00000005057	ENSSSCT00000005574	Transcript	missense_variant	1789	1448	483	L/S	tTg/tCg	IMPACT=MODERATE;STRAND=1;SOURCE=Ensembl;SIFT=deleterious(0.01)
1	184952861	1:184952861	C	0	0	0	0	0	0.375	0	0	0	0.416667	ENSSSCG00000005060	ENSSSCT00000005577	Transcript	missense_variant	2484	2354	785	K/T	aAg/aCg	IMPACT=MODERATE;STRAND=1;SOURCE=Ensembl;SIFT=deleterious(0.03)
1	184954797	1:184954797	C	0.125	0	0.2	0	0	0	0	0.0833333	0	0	ENSSSCG00000005060	ENSSSCT00000005577	Transcript	missense_variant	2664	2534	845	I/T	aTa/aCa	IMPACT=MODERATE;STRAND=1;SOURCE=Ensembl;SIFT=deleterious(0.03)
1	184976565	1:184976565	A	0	0	0	0	0.2	0	0	0	0	0	ENSSSCG00000005060	ENSSSCT00000005577	Transcript	missense_variant	3503	3373	1125	A/T	Gct/Act	IMPACT=MODERATE;STRAND=1;SOURCE=Ensembl;SIFT=deleterious(0)
1	184976807	1:184976807	A	0	0	0	0	0.3	0	0	0	0	0	ENSSSCG00000005060	ENSSSCT00000005577	Transcript	missense_variant	3635	3505	1169	D/N	Gat/Aat	IMPACT=MODERATE;STRAND=1;SOURCE=Ensembl;SIFT=deleterious(0.03)
1	185861907	1:185861907	T	0.5	0.5	0.1	0.0833333	0	0	0.333333	0.583333	0	0.166667	ENSSSCG00000005062	ENSSSCT00000005579	Transcript	missense_variant	1222	1102	368	A/S	Gct/Tct	IMPACT=MODERATE;STRAND=1;SOURCE=Ensembl;SIFT=deleterious(0.05)
1	186437047	1:186437047	A	0.125	0	0	0	0	0	0	0	0	0	ENSSSCG00000005065	ENSSSCT00000005582	Transcript	missense_variant	883	607	203	Y/N	Tac/Aac	IMPACT=MODERATE;STRAND=1;SOURCE=Ensembl;SIFT=deleterious(0.04)
1	186531187	1:186531187	T	0	0	0	0.0833333	0	0	0	0	0	0	ENSSSCG00000031332	ENSSSCT00000049471	Transcript	missense_variant	788	667	223	P/S	Ccc/Tcc	IMPACT=MODERATE;STRAND=1;SOURCE=Ensembl;SIFT=deleterious(0)
1	186632746	1:186632746	A	0.25	0	0.7	0.416667	0.1	0.1	0	0.0833333	0	0.333333	ENSSSCG00000005067	ENSSSCT00000005584	Transcript	missense_variant	337	200	67	T/M	aCg/aTg	IMPACT=MODERATE;STRAND=-1;SOURCE=Ensembl;SIFT=deleterious(0)
1	186632819	1:186632819	G	0.666667	0.875	0.3	0.416667	0.5	0.125	0.5	0.666667	0.833333	0.5	ENSSSCG00000005067	ENSSSCT00000005584	Transcript	missense_variant	264	127	43	S/R	Agt/Cgt	IMPACT=MODERATE;STRAND=-1;SOURCE=Ensembl;SIFT=deleterious(0.04)
1	187119495	1:187119495	C	0	0	0.4	0	0	0.125	0.166667	0	0	0	ENSSSCG00000005071	ENSSSCT00000005588	Transcript	missense_variant	2110	2050	684	R/G	Cgg/Ggg	IMPACT=MODERATE;STRAND=-1;SOURCE=Ensembl;SIFT=deleterious(0)
1	187439997	1:187439997	T	0.125	0	0	0	0	0	0	0	0	0	ENSSSCG00000005073	ENSSSCT00000005590	Transcript	missense_variant	2359	2162	721	S/I	aGt/aTt	IMPACT=MODERATE;STRAND=1;SOURCE=Ensembl;SIFT=deleterious(0)
1	187505481	1:187505481	T	0.125	0.25	0	0	0	0	0	0.583333	0	0.166667	ENSSSCG00000005076	ENSSSCT00000005594	Transcript	missense_variant	167	167	56	P/L	cCt/cTt	IMPACT=MODERATE;STRAND=1;SOURCE=Ensembl;SIFT=deleterious(0)
1	187518936	1:187518936	A	0	0	0	0	0	0	0	0	0	0.0833333	ENSSSCG00000005076	ENSSSCT00000005594	Transcript	missense_variant	587	587	196	A/D	gCt/gAt	IMPACT=MODERATE;STRAND=1;SOURCE=Ensembl;SIFT=deleterious(0)
1	187538879	1:187538879	C	0	0	0.1	0.0833333	0	0.1	0.5	0	0	0	ENSSSCG00000005076	ENSSSCT00000005594	Transcript	missense_variant	1944	1944	648	Q/H	caA/caC	IMPACT=MODERATE;STRAND=1;SOURCE=Ensembl;SIFT=deleterious(0.05)
1	187568640	1:187568640	T	0	0	0	0	0	0	0	0	0	0.0833333	ENSSSCG00000005076	ENSSSCT00000005594	Transcript	missense_variant	3385	3385	1129	P/S	Cct/Tct	IMPACT=MODERATE;STRAND=1;SOURCE=Ensembl;SIFT=deleterious(0.04)
1	187569820	1:187569820	C	0	0	0.1	0	0	0	0	0	0	0	ENSSSCG00000005076	ENSSSCT00000005594	Transcript	missense_variant	3570	3570	1190	E/D	gaA/gaC	IMPACT=MODERATE;STRAND=1;SOURCE=Ensembl;SIFT=deleterious(0.04)
1	187571272	1:187571272	C	0.25	0	0	0.416667	0.1	0	0	0	0.0833333	0.25	ENSSSCG00000005076	ENSSSCT00000005594	Transcript	missense_variant	3815	3815	1272	L/S	tTg/tCg	IMPACT=MODERATE;STRAND=1;SOURCE=Ensembl;SIFT=deleterious(0)
1	187728300	1:187728300	A	0.25	0	0	0	0	0	0	0	0.0833333	0	ENSSSCG00000031856	ENSSSCT00000043047	Transcript	missense_variant	2630	2303	768	P/Q	cCg/cAg	IMPACT=MODERATE;STRAND=1;SOURCE=Ensembl;SIFT=deleterious(0.04)
1	188710099	1:188710099	T	0	0	0	0	0.3	0	0	0	0.0833333	0	ENSSSCG00000025013	ENSSSCT00000022854	Transcript	missense_variant,splice_region_variant	2368	2167	723	V/I	Gta/Ata	IMPACT=MODERATE;STRAND=-1;SOURCE=Ensembl;SIFT=deleterious(0)
1	188823610	1:188823610	C	0.5	0.375	0	0.0833333	0	0.125	0	0.333333	0.0833333	0.25	ENSSSCG00000025013	ENSSSCT00000022854	Transcript	missense_variant	618	417	139	S/R	agC/agG	IMPACT=MODERATE;STRAND=-1;SOURCE=Ensembl;SIFT=deleterious(0)
1	188998238	1:188998238	A	0	0	0	0.0833333	0	0	0	0	0	0	ENSSSCG00000005081	ENSSSCT00000005600	Transcript	missense_variant	1052	964	322	E/K	Gaa/Aaa	IMPACT=MODERATE;STRAND=1;SOURCE=Ensembl;SIFT=deleterious(0.03)
1	189032368	1:189032368	G	0	0	0	0.0833333	0	0	0	0	0	0	ENSSSCG00000005081	ENSSSCT00000005600	Transcript	missense_variant	2673	2585	862	P/R	cCt/cGt	IMPACT=MODERATE;STRAND=1;SOURCE=Ensembl;SIFT=deleterious(0)
1	189121217	1:189121217	G	0	0.125	0	0.166667	0	0	0	0	0	0	ENSSSCG00000005082	ENSSSCT00000005601	Transcript	missense_variant	728	191	64	L/W	tTg/tGg	IMPACT=MODERATE;STRAND=1;SOURCE=Ensembl;SIFT=deleterious(0)
1	189125263	1:189125263	G	0.125	0	0	0.0833333	0	0.125	0	0.166667	0.0833333	0.0833333	ENSSSCG00000005082	ENSSSCT00000005601	Transcript	missense_variant	1904	1367	456	V/G	gTt/gGt	IMPACT=MODERATE;STRAND=1;SOURCE=Ensembl;SIFT=deleterious(0)
1	189924740	1:189924740	T	0	0	0	0.25	0	0	0	0	0	0	ENSSSCG00000005092	ENSSSCT00000005612	Transcript	missense_variant	314	200	67	A/V	gCt/gTt	IMPACT=MODERATE;STRAND=1;SOURCE=Ensembl;SIFT=deleterious(0)
1	191000328	1:191000328	G	0	0	0	0	0.2	0.1	0	0.166667	0.0833333	0.166667	ENSSSCG00000005098	ENSSSCT00000005620	Transcript	missense_variant	1885	1621	541	P/A	Cct/Gct	IMPACT=MODERATE;STRAND=1;SOURCE=Ensembl;SIFT=deleterious(0)
1	191313272	1:191313272	T	0	0.375	0	0	0	0	0	0	0	0	ENSSSCG00000037343	ENSSSCT00000058832	Transcript	missense_variant	357	352	118	G/S	Ggc/Agc	IMPACT=MODERATE;STRAND=-1;SOURCE=Ensembl;SIFT=deleterious(0)
1	193902508	1:193902508	C	0	0	0	0	0.25	0.1	0	0	0	0.0833333	ENSSSCG00000005109	ENSSSCT00000005632	Transcript	missense_variant	2717	1228	410	S/P	Tca/Cca	IMPACT=MODERATE;STRAND=1;SOURCE=Ensembl;SIFT=deleterious(0.03)
1	193924337	1:193924337	A	0	0	0	0	0	0	0	0	0.0833333	0	ENSSSCG00000005110	ENSSSCT00000005633	Transcript	missense_variant	19255	19028	6343	P/L	cCg/cTg	IMPACT=MODERATE;STRAND=-1;SOURCE=Ensembl;SIFT=deleterious(0.04)
1	193951525	1:193951525	A	0	0	0	0.333333	0	0	0	0	0	0	ENSSSCG00000005110	ENSSSCT00000005633	Transcript	missense_variant	17781	17554	5852	R/C	Cgc/Tgc	IMPACT=MODERATE;STRAND=-1;SOURCE=Ensembl;SIFT=deleterious(0)
1	193954236	1:193954236	G	0	0	0	0	0	0	0	0	0	0.0833333	ENSSSCG00000005110	ENSSSCT00000005633	Transcript	missense_variant	17671	17444	5815	M/T	aTg/aCg	IMPACT=MODERATE;STRAND=-1;SOURCE=Ensembl;SIFT=deleterious(0.02)
1	193964944	1:193964944	A	0	0	0	0	0	0	0	0	0	0.0833333	ENSSSCG00000005110	ENSSSCT00000005633	Transcript	missense_variant	17098	16871	5624	Q/L	cAg/cTg	IMPACT=MODERATE;STRAND=-1;SOURCE=Ensembl;SIFT=deleterious(0)
1	194055215	1:194055215	C	0.125	0.125	0.2	0.166667	0.2	0.3	0	0	0	0.25	ENSSSCG00000005110	ENSSSCT00000005633	Transcript	missense_variant	10737	10510	3504	I/V	Att/Gtt	IMPACT=MODERATE;STRAND=-1;SOURCE=Ensembl;SIFT=deleterious(0.02)
1	194070382	1:194070382	A	0.25	0	0.3	0.25	0	0	0.333333	0.333333	0.833333	0.0833333	ENSSSCG00000005110	ENSSSCT00000005633	Transcript	missense_variant	9298	9071	3024	P/L	cCg/cTg	IMPACT=MODERATE;STRAND=-1;SOURCE=Ensembl;SIFT=deleterious(0)
1	194070467	1:194070467	T	0.25	0	0.4	0.25	0	0	0.333333	0.333333	0.833333	0.0833333	ENSSSCG00000005110	ENSSSCT00000005633	Transcript	missense_variant	9213	8986	2996	Q/K	Caa/Aaa	IMPACT=MODERATE;STRAND=-1;SOURCE=Ensembl;SIFT=deleterious(0.02)
1	194123174	1:194123174	C	0.5	0.5	0.1	0.25	0.1	0.4	0	0.333333	0.166667	0.25	ENSSSCG00000005110	ENSSSCT00000005633	Transcript	missense_variant,splice_region_variant	3724	3497	1166	Q/R	cAg/cGg	IMPACT=MODERATE;STRAND=-1;SOURCE=Ensembl;SIFT=deleterious(0.03)
1	194138468	1:194138468	A	0	0	0	0	0.125	0	0	0	0	0	ENSSSCG00000005110	ENSSSCT00000005633	Transcript	missense_variant	2283	2056	686	D/Y	Gat/Tat	IMPACT=MODERATE;STRAND=-1;SOURCE=Ensembl;SIFT=deleterious(0)
1	194140981	1:194140981	A	0	0	0	0	0	0	0.5	0	0	0	ENSSSCG00000005110	ENSSSCT00000005633	Transcript	missense_variant	2041	1814	605	T/M	aCg/aTg	IMPACT=MODERATE;STRAND=-1;SOURCE=Ensembl;SIFT=deleterious(0.02)
1	194145243	1:194145243	T	0	0	0	0	0.375	0	0	0	0	0.0833333	ENSSSCG00000005110	ENSSSCT00000005633	Transcript	missense_variant	1398	1171	391	A/T	Gcc/Acc	IMPACT=MODERATE;STRAND=-1;SOURCE=Ensembl;SIFT=deleterious(0)
1	194152288	1:194152288	T	0	0	0	0	0	0	0	0	0.0833333	0	ENSSSCG00000005110	ENSSSCT00000005633	Transcript	missense_variant	1236	1009	337	E/K	Gag/Aag	IMPACT=MODERATE;STRAND=-1;SOURCE=Ensembl;SIFT=deleterious(0.04)
1	194178792	1:194178792	T	0.125	0	0.1	0.166667	0.1	0.25	0	0	0.0833333	0.166667	ENSSSCG00000005110	ENSSSCT00000005633	Transcript	missense_variant	432	205	69	D/N	Gac/Aac	IMPACT=MODERATE;STRAND=-1;SOURCE=Ensembl;SIFT=deleterious(0.01)
1	194178852	1:194178852	A	0	0.25	0	0	0.1	0	0	0	0	0	ENSSSCG00000005110	ENSSSCT00000005633	Transcript	missense_variant	372	145	49	D/Y	Gat/Tat	IMPACT=MODERATE;STRAND=-1;SOURCE=Ensembl;SIFT=deleterious(0)
1	195965553	1:195965553	A	0	0.125	0	0	0	0	0	0	0	0	ENSSSCG00000005122	ENSSSCT00000033502	Transcript	missense_variant	1740	1601	534	R/M	aGg/aTg	IMPACT=MODERATE;STRAND=-1;SOURCE=Ensembl;SIFT=deleterious(0.03)
1	196087162	1:196087162	A	0.125	0	0	0	0	0	0	0	0	0	ENSSSCG00000005124	ENSSSCT00000005649	Transcript	missense_variant	2034	1719	573	Q/H	caG/caT	IMPACT=MODERATE;STRAND=-1;SOURCE=Ensembl;SIFT=deleterious(0.04)
1	196137928	1:196137928	T	0	0.125	0	0	0	0	0	0	0	0	ENSSSCG00000005125	ENSSSCT00000005650	Transcript	missense_variant	323	290	97	S/F	tCc/tTc	IMPACT=MODERATE;STRAND=1;SOURCE=Ensembl;SIFT=deleterious(0)
1	196137978	1:196137978	G	0	0	0	0	0	0.1	0	0	0	0.166667	ENSSSCG00000005125	ENSSSCT00000005650	Transcript	missense_variant	373	340	114	H/D	Cat/Gat	IMPACT=MODERATE;STRAND=1;SOURCE=Ensembl;SIFT=deleterious(0.01)
1	201942790	1:201942790	T	0	0	0	0	0.1	0.1	0	0	0	0	ENSSSCG00000028406	ENSSSCT00000005693	Transcript	missense_variant	5375	5375	1792	G/D	gGt/gAt	IMPACT=MODERATE;STRAND=-1;SOURCE=Ensembl;SIFT=deleterious(0.01)
1	202026752	1:202026752	T	0.25	0	0.1	0	0	0	0	0	0	0	ENSSSCG00000028406	ENSSSCT00000005693	Transcript	missense_variant	2672	2672	891	R/H	cGt/cAt	IMPACT=MODERATE;STRAND=-1;SOURCE=Ensembl;SIFT=deleterious(0.04)
1	202048301	1:202048301	A	0	0	0	0	0	0	0	0.1	0	0	ENSSSCG00000028406	ENSSSCT00000005693	Transcript	missense_variant	2383	2383	795	R/C	Cgc/Tgc	IMPACT=MODERATE;STRAND=-1;SOURCE=Ensembl;SIFT=deleterious(0)
1	202222604	1:202222604	A	0.125	0	0.1	0	0	0	0	0	0	0	ENSSSCG00000028406	ENSSSCT00000005693	Transcript	missense_variant	424	424	142	L/F	Ctc/Ttc	IMPACT=MODERATE;STRAND=-1;SOURCE=Ensembl;SIFT=deleterious(0)
1	203062541	1:203062541	A	0	0	0	0	0	0	0.166667	0	0	0	ENSSSCG00000005167	ENSSSCT00000005695	Transcript	missense_variant	946	724	242	V/M	Gtg/Atg	IMPACT=MODERATE;STRAND=1;SOURCE=Ensembl;SIFT=deleterious(0.05)
1	203690780	1:203690780	A	0	0	0	0	0	0	0	0	0	0.166667	ENSSSCG00000035863	ENSSSCT00000054843	Transcript	missense_variant	1014	754	252	Q/K	Cag/Aag	IMPACT=MODERATE;STRAND=1;SOURCE=Ensembl;SIFT=deleterious(0.04)
1	203726075	1:203726075	G	0	0.125	0	0	0	0	0	0.333333	0	0	ENSSSCG00000005173	ENSSSCT00000005703	Transcript	missense_variant	665	364	122	P/A	Cct/Gct	IMPACT=MODERATE;STRAND=1;SOURCE=Ensembl;SIFT=deleterious(0.01)
1	203737895	1:203737895	C	0	0.125	0	0.166667	0	0	0	0	0.0833333	0	ENSSSCG00000005173	ENSSSCT00000005703	Transcript	missense_variant	1215	914	305	L/S	tTa/tCa	IMPACT=MODERATE;STRAND=1;SOURCE=Ensembl;SIFT=deleterious(0)
1	203759054	1:203759054	T	0.75	0	0.6	0.25	0.4	0.2	0.5	0.0833333	0.416667	0.166667	ENSSSCG00000005173	ENSSSCT00000005703	Transcript	missense_variant	1731	1430	477	T/I	aCa/aTa	IMPACT=MODERATE;STRAND=1;SOURCE=Ensembl;SIFT=deleterious(0.03)
1	204185367	1:204185367	T	0	0	0	0	0.3	0.125	0	0	0	0	ENSSSCG00000040366	ENSSSCT00000037462	Transcript	missense_variant	1597	1495	499	E/K	Gaa/Aaa	IMPACT=MODERATE;STRAND=-1;SOURCE=Ensembl;SIFT=deleterious(0)
1	205454953	1:205454953	A	0	0	0	0	0	0	0	0	0.0833333	0	ENSSSCG00000005178	ENSSSCT00000005709	Transcript	missense_variant,splice_region_variant	3124	3107	1036	K/M	aAg/aTg	IMPACT=MODERATE;STRAND=-1;SOURCE=Ensembl;SIFT=deleterious(0)
1	206986312	1:206986312	G	0.625	0.125	0.1	0.416667	0.1	0	0.166667	0.0833333	0.25	0.416667	ENSSSCG00000005182	ENSSSCT00000051651	Transcript	missense_variant	1602	1565	522	L/S	tTa/tCa	IMPACT=MODERATE;STRAND=-1;SOURCE=Ensembl;SIFT=deleterious(0)
1	207219766	1:207219766	A	0	0	0	0	0	0	0	0	0	0.0833333	ENSSSCG00000005184	ENSSSCT00000005715	Transcript	missense_variant	1129	1120	374	P/S	Cca/Tca	IMPACT=MODERATE;STRAND=-1;SOURCE=Ensembl;SIFT=deleterious(0.01)
1	207686120	1:207686120	A	0	0	0.6	0	0	0	0	0	0	0	ENSSSCG00000039025	ENSSSCT00000037598	Transcript	missense_variant	2012	1840	614	E/K	Gaa/Aaa	IMPACT=MODERATE;STRAND=1;SOURCE=Ensembl;SIFT=deleterious(0.01)
1	207742550	1:207742550	A	0	0	0	0	0.1	0	0	0	0	0	ENSSSCG00000039025	ENSSSCT00000037598	Transcript	missense_variant	4430	4258	1420	L/I	Ctc/Atc	IMPACT=MODERATE;STRAND=1;SOURCE=Ensembl;SIFT=deleterious(0.03)
1	207750910	1:207750910	A	0	0	0.2	0.166667	0	0	0	0	0	0	ENSSSCG00000039025	ENSSSCT00000037598	Transcript	missense_variant	4688	4516	1506	D/N	Gac/Aac	IMPACT=MODERATE;STRAND=1;SOURCE=Ensembl;SIFT=deleterious(0)
1	207751151	1:207751151	A	0	0	0	0.166667	0	0	0	0	0	0	ENSSSCG00000039025	ENSSSCT00000037598	Transcript	missense_variant	4929	4757	1586	G/E	gGa/gAa	IMPACT=MODERATE;STRAND=1;SOURCE=Ensembl;SIFT=deleterious(0)
1	207790442	1:207790442	T	0	0	0.5	0.25	0.1	0.1	0	0	0	0	ENSSSCG00000039025	ENSSSCT00000037598	Transcript	missense_variant	6423	6251	2084	A/V	gCt/gTt	IMPACT=MODERATE;STRAND=1;SOURCE=Ensembl;SIFT=deleterious(0.03)
1	208394134	1:208394134	T	0	0	0	0	0	0	0	0.2	0	0	ENSSSCG00000005190	ENSSSCT00000057993	Transcript	missense_variant	2341	1312	438	P/S	Ccc/Tcc	IMPACT=MODERATE;STRAND=1;SOURCE=Ensembl;SIFT=deleterious(0.03)
1	209254732	1:209254732	T	0.125	0	0.625	0.25	0.5	0	0	0.166667	0.166667	0.333333	ENSSSCG00000005191	ENSSSCT00000005723	Transcript	missense_variant	1862	1457	486	D/V	gAt/gTt	IMPACT=MODERATE;STRAND=1;SOURCE=Ensembl;SIFT=deleterious(0.01)
1	209316222	1:209316222	T	0	0	0	0.166667	0	0	0.166667	0	0.0833333	0.0833333	ENSSSCG00000005191	ENSSSCT00000005723	Transcript	missense_variant	4264	3859	1287	H/Y	Cat/Tat	IMPACT=MODERATE;STRAND=1;SOURCE=Ensembl;SIFT=deleterious(0.02)
1	209317814	1:209317814	G	0	0	0	0	0	0.4	0	0	0	0.25	ENSSSCG00000005191	ENSSSCT00000005723	Transcript	missense_variant,splice_region_variant	4514	4109	1370	N/S	aAt/aGt	IMPACT=MODERATE;STRAND=1;SOURCE=Ensembl;SIFT=deleterious(0.05)
1	209336127	1:209336127	T	0.125	0.625	0	0	0	0	0	0	0.25	0	ENSSSCG00000005191	ENSSSCT00000005723	Transcript	missense_variant	5520	5115	1705	M/I	atG/atT	IMPACT=MODERATE;STRAND=1;SOURCE=Ensembl;SIFT=deleterious(0.02)
1	209336131	1:209336131	A	0	0	0	0.166667	0	0	0.166667	0	0.0833333	0.0833333	ENSSSCG00000005191	ENSSSCT00000005723	Transcript	missense_variant	5524	5119	1707	G/R	Gga/Aga	IMPACT=MODERATE;STRAND=1;SOURCE=Ensembl;SIFT=deleterious(0)
1	215841948	1:215841948	A	0	0	0.1	0.666667	0	0.375	0.166667	0.25	0.416667	0.0833333	ENSSSCG00000021136	ENSSSCT00000026446	Transcript	missense_variant	166	166	56	R/C	Cgc/Tgc	IMPACT=MODERATE;STRAND=-1;SOURCE=Ensembl;SIFT=deleterious(0.04)
1	216108947	1:216108947	T	0.125	0	0.1	0.666667	0	0.3	0.166667	0.333333	0.416667	0.0833333	ENSSSCG00000005204	ENSSSCT00000005736	Transcript	missense_variant	2459	1346	449	T/M	aCg/aTg	IMPACT=MODERATE;STRAND=1;SOURCE=Ensembl;SIFT=deleterious(0.01)
1	216176830	1:216176830	A	0	0	0	0.166667	0	0	0	0	0.0833333	0	ENSSSCG00000005205	ENSSSCT00000005737	Transcript	missense_variant	2139	1978	660	V/M	Gtg/Atg	IMPACT=MODERATE;STRAND=1;SOURCE=Ensembl;SIFT=deleterious(0.03)
1	216245356	1:216245356	T	0	0	0	0.25	0	0	0	0	0	0	ENSSSCG00000005206	ENSSSCT00000005738	Transcript	missense_variant	34	4	2	P/T	Cca/Aca	IMPACT=MODERATE;STRAND=-1;SOURCE=Ensembl;SIFT=deleterious(0.03)
1	216354752	1:216354752	T	0	0	0	0	0	0	0	0.0833333	0	0	ENSSSCG00000005207	ENSSSCT00000005739	Transcript	missense_variant	2438	2438	813	T/I	aCt/aTt	IMPACT=MODERATE;STRAND=1;SOURCE=Ensembl;SIFT=deleterious(0.02)
1	216872232	1:216872232	T	0	0	0.1	0.166667	0	0	0	0	0	0	ENSSSCG00000005215	ENSSSCT00000005748	Transcript	missense_variant	4764	2585	862	S/N	aGt/aAt	IMPACT=MODERATE;STRAND=-1;SOURCE=Ensembl;SIFT=deleterious(0.03)
1	217381826	1:217381826	G	0	0	0	0	0	0	0	0	0.166667	0	ENSSSCG00000005222	ENSSSCT00000005755	Transcript	missense_variant	1014	746	249	K/T	aAa/aCa	IMPACT=MODERATE;STRAND=-1;SOURCE=Ensembl;SIFT=deleterious(0.03)
1	219001917	1:219001917	A	0.125	0.625	0.2	0.25	0	0	0.333333	0.166667	0	0	ENSSSCG00000005227	ENSSSCT00000005761	Transcript	missense_variant	219	136	46	P/T	Cct/Act	IMPACT=MODERATE;STRAND=1;SOURCE=Ensembl;SIFT=deleterious(0.01)
1	219012856	1:219012856	T	0	0	0	0	0	0	0	0.1	0	0	ENSSSCG00000005227	ENSSSCT00000005761	Transcript	missense_variant	1056	973	325	H/Y	Cac/Tac	IMPACT=MODERATE;STRAND=1;SOURCE=Ensembl;SIFT=deleterious(0)
1	219182764	1:219182764	A	0	0	0	0.0833333	0	0	0	0	0	0	ENSSSCG00000005229	ENSSSCT00000005763	Transcript	missense_variant	2332	2116	706	R/W	Cgg/Tgg	IMPACT=MODERATE;STRAND=-1;SOURCE=Ensembl;SIFT=deleterious(0)
1	220751566	1:220751566	A	0.125	0	0	0	0.375	0	0	0	0	0.0833333	ENSSSCG00000005233	ENSSSCT00000005767	Transcript	missense_variant	823	662	221	A/V	gCg/gTg	IMPACT=MODERATE;STRAND=-1;SOURCE=Ensembl;SIFT=deleterious(0.01)
1	221043279	1:221043279	T	0	0	0	0	0	0	0	0	0	0.0833333	ENSSSCG00000005235	ENSSSCT00000005769	Transcript	missense_variant	2264	2005	669	A/T	Gca/Aca	IMPACT=MODERATE;STRAND=-1;SOURCE=Ensembl;SIFT=deleterious(0.04)
1	221043371	1:221043371	G	0	0	0	0.0833333	0	0	0	0	0	0	ENSSSCG00000005235	ENSSSCT00000005769	Transcript	missense_variant	2172	1913	638	C/S	tGt/tCt	IMPACT=MODERATE;STRAND=-1;SOURCE=Ensembl;SIFT=deleterious(0.03)
1	221043653	1:221043653	T	0.125	0	0	0	0	0	0	0.0833333	0	0	ENSSSCG00000005235	ENSSSCT00000005769	Transcript	missense_variant	1890	1631	544	G/E	gGg/gAg	IMPACT=MODERATE;STRAND=-1;SOURCE=Ensembl;SIFT=deleterious(0)
1	221293359	1:221293359	C	0	0	0.2	0	0	0	0	0	0.0833333	0.0833333	ENSSSCG00000005240	ENSSSCT00000041302	Transcript	missense_variant	4272	4218	1406	D/E	gaT/gaG	IMPACT=MODERATE;STRAND=-1;SOURCE=Ensembl;SIFT=deleterious(0.01)
1	221380987	1:221380987	T	0.125	0.25	0	0.0833333	0	0.1	0	0.166667	0	0	ENSSSCG00000005240	ENSSSCT00000041302	Transcript	missense_variant	1168	1114	372	A/T	Gct/Act	IMPACT=MODERATE;STRAND=-1;SOURCE=Ensembl;SIFT=deleterious(0.01)
1	221526277	1:221526277	T	0	0	0	0	0.25	0.3	0	0	0.0833333	0.0833333	ENSSSCG00000005241	ENSSSCT00000005775	Transcript	missense_variant	394	275	92	S/I	aGc/aTc	IMPACT=MODERATE;STRAND=1;SOURCE=Ensembl;SIFT=deleterious(0.02)
1	221799302	1:221799302	T	0	0	0	0	0	0	0	0	0	0.0833333	ENSSSCG00000005243	ENSSSCT00000005777	Transcript	missense_variant	2012	1546	516	R/W	Cgg/Tgg	IMPACT=MODERATE;STRAND=1;SOURCE=Ensembl;SIFT=deleterious(0)
1	222582740	1:222582740	A	0	0	0	0.0833333	0	0	0	0	0	0.0833333	ENSSSCG00000005247	ENSSSCT00000005781	Transcript	missense_variant	1500	1039	347	V/M	Gtg/Atg	IMPACT=MODERATE;STRAND=1;SOURCE=Ensembl;SIFT=deleterious(0)
1	222593381	1:222593381	T	0.25	0.125	0	0	0	0	0	0	0	0	ENSSSCG00000005247	ENSSSCT00000005781	Transcript	missense_variant	2242	1781	594	R/I	aGa/aTa	IMPACT=MODERATE;STRAND=1;SOURCE=Ensembl;SIFT=deleterious(0)
1	223199964	1:223199964	T	0.125	0	0	0.0833333	0	0	0	0	0	0	ENSSSCG00000035668	ENSSSCT00000039324	Transcript	missense_variant	549	434	145	P/L	cCg/cTg	IMPACT=MODERATE;STRAND=1;SOURCE=Ensembl;SIFT=deleterious(0)
1	223459800	1:223459800	T	0.25	0.125	0.3	0.416667	0.3	0.6	0.166667	0.75	0.166667	0.666667	ENSSSCG00000030655	ENSSSCT00000024819	Transcript	missense_variant	296	296	99	S/L	tCg/tTg	IMPACT=MODERATE;STRAND=1;SOURCE=Ensembl;SIFT=deleterious(0.01)
1	225019686	1:225019686	A	0	0.375	0	0	0	0	0.166667	0.166667	0.166667	0	100516588	XM_021064787.1	Transcript	missense_variant	1722	465	155	Q/H	caA/caT	IMPACT=MODERATE;STRAND=-1;SOURCE=RefSeq;SIFT=deleterious(0.05)
1	225256135	1:225256135	G	0.625	0	0	0.416667	0.6	0.25	0.5	0.25	0.25	0.0833333	ENSSSCG00000031105	ENSSSCT00000050062	Transcript	missense_variant	367	248	83	H/R	cAc/cGc	IMPACT=MODERATE;STRAND=1;SOURCE=Ensembl;SIFT=deleterious(0.05)
1	225579248	1:225579248	A	0	0.5	0	0	0	0.1	0	0.166667	0	0.0833333	ENSSSCG00000034919	ENSSSCT00000062433	Transcript	missense_variant	1170	1024	342	A/T	Gca/Aca	IMPACT=MODERATE;STRAND=1;SOURCE=Ensembl;SIFT=deleterious(0)
1	226422363	1:226422363	T	0	0	0	0	0	0	0	0	0	0.0833333	ENSSSCG00000005267	ENSSSCT00000005802	Transcript	missense_variant	443	370	124	R/C	Cgt/Tgt	IMPACT=MODERATE;STRAND=1;SOURCE=Ensembl;SIFT=deleterious(0)
1	228039997	1:228039997	G	0	0	0	0	0.3	0	0	0	0.0833333	0	ENSSSCG00000031382	ENSSSCT00000065225	Transcript	missense_variant	554	536	179	E/A	gAa/gCa	IMPACT=MODERATE;STRAND=-1;SOURCE=Ensembl;SIFT=deleterious(0.02)
1	228130857	1:228130857	A	0	0	0	0.0833333	0	0	0	0	0	0	ENSSSCG00000005272	ENSSSCT00000005807	Transcript	missense_variant	235	140	47	T/M	aCg/aTg	IMPACT=MODERATE;STRAND=-1;SOURCE=Ensembl;SIFT=deleterious(0.02)
1	229301982	1:229301982	G	0	0	0	0	0	0	0	0	0.0833333	0.0833333	ENSSSCG00000023520	ENSSSCT00000087592	Transcript	missense_variant	5081	5006	1669	E/G	gAa/gGa	IMPACT=MODERATE;STRAND=1;SOURCE=Ensembl;SIFT=deleterious(0.04)
1	229306668	1:229306668	T	0	0	0	0	0	0	0.333333	0	0	0	ENSSSCG00000023520	ENSSSCT00000046278	Transcript	missense_variant	5696	5621	1874	D/V	gAt/gTt	IMPACT=MODERATE;STRAND=1;SOURCE=Ensembl;SIFT=deleterious(0.05)
1	230121955	1:230121955	G	0.25	0	0.2	0	0	0.1	0.333333	0.0833333	0.0833333	0	ENSSSCG00000005282	ENSSSCT00000067516	Transcript	missense_variant	1337	1127	376	K/R	aAg/aGg	IMPACT=MODERATE;STRAND=1;SOURCE=Ensembl;SIFT=deleterious(0.01)
1	230188134	1:230188134	A	0.375	0.25	0.4	0.583333	0.25	0.3	0.166667	0.166667	0	0	ENSSSCG00000005282	ENSSSCT00000005817	Transcript	missense_variant	3623	1664	555	F/Y	tTt/tAt	IMPACT=MODERATE;STRAND=1;SOURCE=Ensembl;SIFT=deleterious(0.01)
1	230351143	1:230351143	C	0	0	0	0.25	0	0	0	0	0.25	0	ENSSSCG00000005284	ENSSSCT00000058701	Transcript	missense_variant	1200	353	118	S/C	tCc/tGc	IMPACT=MODERATE;STRAND=-1;SOURCE=Ensembl;SIFT=deleterious(0.04)
1	231108276	1:231108276	A	0	0	0	0.0833333	0	0	0.5	0	0.0833333	0	ENSSSCG00000005286	ENSSSCT00000058708	Transcript	missense_variant	1587	1342	448	A/T	Gct/Act	IMPACT=MODERATE;STRAND=1;SOURCE=Ensembl;SIFT=deleterious(0.05)
1	231109639	1:231109639	C	0	0	0	0	0	0	0	0	0.0833333	0	ENSSSCG00000005286	ENSSSCT00000005823	Transcript	missense_variant	1797	1577	526	V/A	gTt/gCt	IMPACT=MODERATE;STRAND=1;SOURCE=Ensembl;SIFT=deleterious(0)
1	231151095	1:231151095	T	0	0	0	0	0	0	0	0	0	0.0833333	ENSSSCG00000005287	ENSSSCT00000005824	Transcript	missense_variant	571	473	158	Y/F	tAc/tTc	IMPACT=MODERATE;STRAND=1;SOURCE=Ensembl;SIFT=deleterious(0.04)
1	233077519	1:233077519	A	0.25	0.5	0.2	0.25	0.125	0	0	0	0	0	ENSSSCG00000043640	ENSSSCT00000083641	Transcript	missense_variant	5783	3230	1077	A/V	gCg/gTg	IMPACT=MODERATE;STRAND=-1;SOURCE=Ensembl;SIFT=deleterious(0.01)
1	233079100	1:233079100	C	0	0	0	0.25	0.166667	0	0	0	0	0	ENSSSCG00000043640	ENSSSCT00000083641	Transcript	missense_variant	4202	1649	550	P/R	cCc/cGc	IMPACT=MODERATE;STRAND=-1;SOURCE=Ensembl;SIFT=deleterious(0)
1	233079247	1:233079247	A	0	0	0.1	0	0	0	0	0	0.0833333	0	ENSSSCG00000043640	ENSSSCT00000083641	Transcript	missense_variant	4055	1502	501	P/L	cCg/cTg	IMPACT=MODERATE;STRAND=-1;SOURCE=Ensembl;SIFT=deleterious(0)
1	233079952	1:233079952	A	0	0.5	0.3	0.25	0	0	0	0.2	0.0833333	0	ENSSSCG00000043640	ENSSSCT00000083641	Transcript	missense_variant	3350	797	266	P/L	cCa/cTa	IMPACT=MODERATE;STRAND=-1;SOURCE=Ensembl;SIFT=deleterious(0.04)
1	234577472	1:234577472	T	0	0	0	0	0	0.2	0	0	0	0	ENSSSCG00000037497	ENSSSCT00000052100	Transcript	missense_variant	584	44	15	H/L	cAt/cTt	IMPACT=MODERATE;STRAND=1;SOURCE=Ensembl;SIFT=deleterious(0.03)
1	234578815	1:234578815	C	0	0	0	0	0	0.1	0	0	0	0	ENSSSCG00000037497	ENSSSCT00000050314	Transcript	missense_variant	2355	2017	673	N/H	Aat/Cat	IMPACT=MODERATE;STRAND=1;SOURCE=Ensembl;SIFT=deleterious(0.05)
1	234580261	1:234580261	A	0	0	0	0	0.2	0	0	0	0.0833333	0	ENSSSCG00000037497	ENSSSCT00000052100	Transcript	missense_variant	3373	2833	945	S/T	Tca/Aca	IMPACT=MODERATE;STRAND=1;SOURCE=Ensembl;SIFT=deleterious(0.04)
1	235644061	1:235644061	G	0	0.125	0.2	0.166667	0	0.1	0	0	0	0	ENSSSCG00000022044	ENSSSCT00000023662	Transcript	missense_variant	4549	3067	1023	D/H	Gac/Cac	IMPACT=MODERATE;STRAND=-1;SOURCE=Ensembl;SIFT=deleterious(0.03)
1	235644117	1:235644117	A	0.25	0.625	0.1	0	0	0	0	0.2	0	0	ENSSSCG00000022044	ENSSSCT00000023662	Transcript	missense_variant	4493	3011	1004	P/L	cCa/cTa	IMPACT=MODERATE;STRAND=-1;SOURCE=Ensembl;SIFT=deleterious(0.04)
1	235644778	1:235644778	C	0.375	0.625	0	0.166667	0	0	0.666667	0.5	0.333333	0.25	ENSSSCG00000022044	ENSSSCT00000023662	Transcript	missense_variant	3832	2350	784	I/V	Ata/Gta	IMPACT=MODERATE;STRAND=-1;SOURCE=Ensembl;SIFT=deleterious(0.05)
1	235645158	1:235645158	A	0.125	0	0	0	0	0	0	0	0	0	ENSSSCG00000022044	ENSSSCT00000067595	Transcript	missense_variant	920	920	307	T/I	aCa/aTa	IMPACT=MODERATE;STRAND=-1;SOURCE=Ensembl;SIFT=deleterious(0.04)
1	235845966	1:235845966	C	0	0	0	0	0	0	0	0	0.0833333	0	ENSSSCG00000005298	ENSSSCT00000005835	Transcript	missense_variant	639	622	208	S/R	Agc/Cgc	IMPACT=MODERATE;STRAND=1;SOURCE=Ensembl;SIFT=deleterious(0)
1	235846620	1:235846620	A	0.375	0.25	0.625	0.583333	0.1	0.25	0.833333	0.4	0.416667	0.5	ENSSSCG00000005298	ENSSSCT00000005835	Transcript	missense_variant	1293	1276	426	E/K	Gaa/Aaa	IMPACT=MODERATE;STRAND=1;SOURCE=Ensembl;SIFT=deleterious(0.03)
1	235846621	1:235846621	T	0.375	0.25	0.625	0.583333	0.1	0.25	0.833333	0.4	0.416667	0.5	ENSSSCG00000005298	ENSSSCT00000005835	Transcript	missense_variant	1294	1277	426	E/V	gAa/gTa	IMPACT=MODERATE;STRAND=1;SOURCE=Ensembl;SIFT=deleterious(0)
1	235847827	1:235847827	C	0	0	0	0	0	0	0	0	0.0833333	0	ENSSSCG00000005298	ENSSSCT00000005835	Transcript	missense_variant	2500	2483	828	L/P	cTa/cCa	IMPACT=MODERATE;STRAND=1;SOURCE=Ensembl;SIFT=deleterious(0)
1	235873065	1:235873065	A	0	0	0	0	0	0	0	0	0.0833333	0	ENSSSCG00000034874	ENSSSCT00000055871	Transcript	missense_variant	8437	1279	427	R/C	Cgc/Tgc	IMPACT=MODERATE;STRAND=-1;SOURCE=Ensembl;SIFT=deleterious(0)
1	235874927	1:235874927	A	0	0	0	0	0	0	0	0	0	0.0833333	ENSSSCG00000034874	ENSSSCT00000055871	Transcript	missense_variant	7894	736	246	R/W	Cgg/Tgg	IMPACT=MODERATE;STRAND=-1;SOURCE=Ensembl;SIFT=deleterious(0)
1	235876551	1:235876551	A	0	0	0	0.166667	0	0	0	0.125	0	0	ENSSSCG00000034874	ENSSSCT00000055871	Transcript	missense_variant	7462	304	102	R/W	Cgg/Tgg	IMPACT=MODERATE;STRAND=-1;SOURCE=Ensembl;SIFT=deleterious(0.05)
1	236126780	1:236126780	C	0	0	0	0	0.125	0	0	0	0	0	ENSSSCG00000005305	ENSSSCT00000005843	Transcript	missense_variant	1786	1426	476	T/P	Acc/Ccc	IMPACT=MODERATE;STRAND=1;SOURCE=Ensembl;SIFT=deleterious(0.01)
1	236150762	1:236150762	T	0	0	0	0	0	0	0.5	0	0	0	ENSSSCG00000005305	ENSSSCT00000005843	Transcript	missense_variant	4034	3674	1225	T/I	aCa/aTa	IMPACT=MODERATE;STRAND=1;SOURCE=Ensembl;SIFT=deleterious(0.02)
1	236385003	1:236385003	C	0	0	0	0	0	0	0	0	0.25	0	ENSSSCG00000005314	ENSSSCT00000005852	Transcript	missense_variant,splice_region_variant	964	901	301	S/G	Agc/Ggc	IMPACT=MODERATE;STRAND=-1;SOURCE=Ensembl;SIFT=deleterious(0)
1	236399873	1:236399873	T	0	0	0	0	0.1	0	0	0	0.0833333	0	ENSSSCG00000051368	ENSSSCT00000067910	Transcript	missense_variant	6681	1045	349	D/Y	Gac/Tac	IMPACT=MODERATE;STRAND=1;SOURCE=Ensembl;SIFT=deleterious(0)
1	236472372	1:236472372	G	0	0	0	0	0.2	0	0	0	0	0	ENSSSCG00000005320	ENSSSCT00000005859	Transcript	missense_variant	1241	1121	374	P/R	cCt/cGt	IMPACT=MODERATE;STRAND=1;SOURCE=Ensembl;SIFT=deleterious(0)
1	236472381	1:236472381	G	0	0	0	0	0.333333	0	0	0	0	0	ENSSSCG00000005320	ENSSSCT00000005859	Transcript	missense_variant	1250	1130	377	A/G	gCc/gGc	IMPACT=MODERATE;STRAND=1;SOURCE=Ensembl;SIFT=deleterious(0.01)
1	236530763	1:236530763	C	0	0	0.2	0	0	0	0	0	0	0	ENSSSCG00000025842	ENSSSCT00000005862	Transcript	missense_variant	1618	682	228	L/V	Ctg/Gtg	IMPACT=MODERATE;STRAND=-1;SOURCE=Ensembl;SIFT=deleterious(0.02)
1	236530765	1:236530765	A	0	0.125	0	0	0	0	0	0.0833333	0	0	ENSSSCG00000025842	ENSSSCT00000005862	Transcript	missense_variant	1616	680	227	D/V	gAt/gTt	IMPACT=MODERATE;STRAND=-1;SOURCE=Ensembl;SIFT=deleterious(0.03)
1	236710059	1:236710059	T	0	0	0.375	0.333333	0	0	0.166667	0	0.25	0	ENSSSCG00000048280	ENSSSCT00000089206	Transcript	missense_variant	574	574	192	D/N	Gac/Aac	IMPACT=MODERATE;STRAND=-1;SOURCE=Ensembl;SIFT=deleterious(0.02)
1	236727822	1:236727822	A	0	0	0	0	0	0	0	0	0.0833333	0	ENSSSCG00000048089	ENSSSCT00000005874	Transcript	missense_variant	758	758	253	T/I	aCc/aTc	IMPACT=MODERATE;STRAND=-1;SOURCE=Ensembl;SIFT=deleterious(0.02)
1	236727910	1:236727910	A	0.125	0	0	0	0	0	0	0	0	0	ENSSSCG00000048089	ENSSSCT00000005874	Transcript	missense_variant	670	670	224	I/F	Att/Ttt	IMPACT=MODERATE;STRAND=-1;SOURCE=Ensembl;SIFT=deleterious(0)
1	236728012	1:236728012	T	0	0	0	0.25	0	0	0	0	0.166667	0.166667	ENSSSCG00000048089	ENSSSCT00000005874	Transcript	missense_variant	568	568	190	D/N	Gac/Aac	IMPACT=MODERATE;STRAND=-1;SOURCE=Ensembl;SIFT=deleterious(0.01)
1	236728172	1:236728172	T	0	0	0	0.25	0	0	0	0	0.166667	0.416667	ENSSSCG00000048089	ENSSSCT00000005874	Transcript	missense_variant	408	408	136	S/R	agC/agA	IMPACT=MODERATE;STRAND=-1;SOURCE=Ensembl;SIFT=deleterious(0.04)
1	236728269	1:236728269	C	0	0	0.1	0.0833333	0	0	0.333333	0	0.166667	0	ENSSSCG00000048089	ENSSSCT00000005874	Transcript	missense_variant	311	311	104	F/C	tTt/tGt	IMPACT=MODERATE;STRAND=-1;SOURCE=Ensembl;SIFT=deleterious(0)
1	236728296	1:236728296	A	0	0	0.2	0	0	0	0.333333	0	0	0	ENSSSCG00000048089	ENSSSCT00000005874	Transcript	missense_variant	284	284	95	A/V	gCc/gTc	IMPACT=MODERATE;STRAND=-1;SOURCE=Ensembl;SIFT=deleterious(0.03)
1	236728413	1:236728413	A	0	0	0	0	0	0	0	0	0.0833333	0.416667	ENSSSCG00000048089	ENSSSCT00000005874	Transcript	missense_variant	167	167	56	T/M	aCg/aTg	IMPACT=MODERATE;STRAND=-1;SOURCE=Ensembl;SIFT=deleterious(0.03)
1	236728461	1:236728461	T	0	0	0.2	0.25	0	0	0	0	0	0.0833333	ENSSSCG00000048089	ENSSSCT00000005874	Transcript	missense_variant	119	119	40	G/D	gGc/gAc	IMPACT=MODERATE;STRAND=-1;SOURCE=Ensembl;SIFT=deleterious(0)
1	236741509	1:236741509	A	0	0	0	0	0	0.2	0	0	0	0.25	ENSSSCG00000043725	ENSSSCT00000087240	Transcript	missense_variant	684	684	228	R/S	agG/agT	IMPACT=MODERATE;STRAND=-1;SOURCE=Ensembl;SIFT=deleterious(0.01)
1	236741538	1:236741538	G	0	0	0	0	0	0	0	0	0.0833333	0.25	ENSSSCG00000043725	ENSSSCT00000087240	Transcript	missense_variant	655	655	219	Y/H	Tac/Cac	IMPACT=MODERATE;STRAND=-1;SOURCE=Ensembl;SIFT=deleterious(0.01)
1	236741903	1:236741903	A	0.25	0.125	0	0	0	0	0	0.1	0	0	ENSSSCG00000043725	ENSSSCT00000087240	Transcript	missense_variant	290	290	97	A/V	gCc/gTc	IMPACT=MODERATE;STRAND=-1;SOURCE=Ensembl;SIFT=deleterious(0.04)
1	236742030	1:236742030	A	0	0	0	0	0	0	0	0	0.0833333	0	ENSSSCG00000043725	ENSSSCT00000087240	Transcript	missense_variant	163	163	55	R/C	Cgc/Tgc	IMPACT=MODERATE;STRAND=-1;SOURCE=Ensembl;SIFT=deleterious(0.04)
1	237336202	1:237336202	T	0.375	0.25	0	0.0833333	0	0.25	0.166667	0.0833333	0.0833333	0.25	ENSSSCG00000005344	ENSSSCT00000005883	Transcript	missense_variant	592	236	79	A/V	gCg/gTg	IMPACT=MODERATE;STRAND=1;SOURCE=Ensembl;SIFT=deleterious(0.03)
1	238147660	1:238147660	A	0	0.125	0	0	0	0	0	0.25	0	0	ENSSSCG00000005349	ENSSSCT00000005888	Transcript	missense_variant	561	512	171	R/H	cGt/cAt	IMPACT=MODERATE;STRAND=1;SOURCE=Ensembl;SIFT=deleterious(0.01)
1	238156353	1:238156353	T	0.25	0.5	0.6	0	0	0	0	0	0.0833333	0.166667	ENSSSCG00000036340	ENSSSCT00000066249	Transcript	missense_variant	1499	1267	423	A/T	Gca/Aca	IMPACT=MODERATE;STRAND=-1;SOURCE=Ensembl;SIFT=deleterious(0.02)
1	238156378	1:238156378	C	0	0	0	0	0.1	0	0	0	0	0	ENSSSCG00000036340	ENSSSCT00000066249	Transcript	missense_variant	1474	1242	414	N/K	aaC/aaG	IMPACT=MODERATE;STRAND=-1;SOURCE=Ensembl;SIFT=deleterious(0.01)
1	238217770	1:238217770	A	0	0	0	0	0	0	0	0	0	0.25	ENSSSCG00000005347	ENSSSCT00000005886	Transcript	missense_variant	1094	1012	338	A/T	Gcc/Acc	IMPACT=MODERATE;STRAND=1;SOURCE=Ensembl;SIFT=deleterious(0)
1	238234542	1:238234542	A	0	0	0.4	0	0	0	0.25	0	0.0833333	0	ENSSSCG00000005350	ENSSSCT00000028359	Transcript	missense_variant	2898	2783	928	A/V	gCc/gTc	IMPACT=MODERATE;STRAND=-1;SOURCE=Ensembl;SIFT=deleterious(0.01)
1	238239064	1:238239064	A	0	0	0	0	0	0	0	0	0	0.166667	ENSSSCG00000005350	ENSSSCT00000028359	Transcript	missense_variant	2486	2371	791	R/W	Cgg/Tgg	IMPACT=MODERATE;STRAND=-1;SOURCE=Ensembl;SIFT=deleterious(0)
1	238503396	1:238503396	C	0	0	0	0	0	0	0	0	0.166667	0	ENSSSCG00000005352	ENSSSCT00000063583	Transcript	missense_variant	1549	1361	454	E/A	gAg/gCg	IMPACT=MODERATE;STRAND=1;SOURCE=Ensembl;SIFT=deleterious(0)
1	238508192	1:238508192	C	0.5	0.75	0.4	0.666667	0	0	0	0.375	0.166667	0.5	ENSSSCG00000005352	ENSSSCT00000063583	Transcript	missense_variant	2519	2331	777	K/N	aaG/aaC	IMPACT=MODERATE;STRAND=1;SOURCE=Ensembl;SIFT=deleterious(0.01)
1	239112439	1:239112439	C	0	0	0	0	0	0	0	0	0.166667	0	ENSSSCG00000005361	ENSSSCT00000005901	Transcript	missense_variant	684	277	93	W/R	Tgg/Cgg	IMPACT=MODERATE;STRAND=1;SOURCE=Ensembl;SIFT=deleterious(0.01)
1	239112961	1:239112961	C	0	0	0	0	0	0	0	0	0.166667	0	ENSSSCG00000005361	ENSSSCT00000005901	Transcript	missense_variant	1206	799	267	G/R	Ggc/Cgc	IMPACT=MODERATE;STRAND=1;SOURCE=Ensembl;SIFT=deleterious(0)
1	239113628	1:239113628	A	0	0	0	0	0	0	0	0	0.166667	0	ENSSSCG00000005361	ENSSSCT00000005901	Transcript	missense_variant	1873	1466	489	G/D	gGc/gAc	IMPACT=MODERATE;STRAND=1;SOURCE=Ensembl;SIFT=deleterious(0)
1	239795690	1:239795690	A	0	0	0	0	0	0.2	0	0.166667	0	0.166667	ENSSSCG00000005371	ENSSSCT00000065984	Transcript	missense_variant	704	209	70	R/I	aGa/aTa	IMPACT=MODERATE;STRAND=-1;SOURCE=Ensembl;SIFT=deleterious(0.02)
1	239959312	1:239959312	T	0	0	0	0.166667	0	0	0	0	0	0	ENSSSCG00000005375	ENSSSCT00000005915	Transcript	missense_variant	610	398	133	R/H	cGc/cAc	IMPACT=MODERATE;STRAND=-1;SOURCE=Ensembl;SIFT=deleterious(0)
1	240024150	1:240024150	G	0	0	0	0	0	0	0	0	0.0833333	0	ENSSSCG00000005376	ENSSSCT00000005916	Transcript	missense_variant	1229	1136	379	V/A	gTg/gCg	IMPACT=MODERATE;STRAND=-1;SOURCE=Ensembl;SIFT=deleterious(0.01)
1	240575781	1:240575781	T	0	0	0	0	0	0	0	0	0.0833333	0	ENSSSCG00000005378	ENSSSCT00000027353	Transcript	missense_variant	1126	505	169	G/S	Ggt/Agt	IMPACT=MODERATE;STRAND=-1;SOURCE=Ensembl;SIFT=deleterious(0.03)
1	240765037	1:240765037	C	0	0	0.1	0	0	0	0	0	0.0833333	0	ENSSSCG00000005380	ENSSSCT00000037246	Transcript	missense_variant	939	939	313	E/D	gaG/gaC	IMPACT=MODERATE;STRAND=1;SOURCE=Ensembl;SIFT=deleterious(0.02)
1	240769175	1:240769175	G	0	0	0	0	0	0	0.333333	0	0	0.0833333	ENSSSCG00000005380	ENSSSCT00000037246	Transcript	missense_variant	962	962	321	N/S	aAt/aGt	IMPACT=MODERATE;STRAND=1;SOURCE=Ensembl;SIFT=deleterious(0.05)
1	240782361	1:240782361	A	0	0	0	0	0	0	0.166667	0	0	0	ENSSSCG00000005380	ENSSSCT00000005920	Transcript	missense_variant	3899	1831	611	P/T	Cca/Aca	IMPACT=MODERATE;STRAND=1;SOURCE=Ensembl;SIFT=deleterious(0)
1	240782413	1:240782413	A	0	0.625	0	0.166667	0	0	0	0	0	0	ENSSSCG00000005380	ENSSSCT00000005920	Transcript	missense_variant	3951	1883	628	P/H	cCc/cAc	IMPACT=MODERATE;STRAND=1;SOURCE=Ensembl;SIFT=deleterious(0.03)
1	241699137	1:241699137	T	0	0	0	0	0	0	0	0	0	0.166667	ENSSSCG00000005386	ENSSSCT00000005928	Transcript	missense_variant,splice_region_variant	274	189	63	Q/H	caG/caT	IMPACT=MODERATE;STRAND=1;SOURCE=Ensembl;SIFT=deleterious(0)
1	242018796	1:242018796	T	0.25	0.5	0.25	0.166667	0.3	0	0.333333	0	0.25	0.166667	ENSSSCG00000005388	ENSSSCT00000043815	Transcript	missense_variant	2070	1922	641	K/I	aAa/aTa	IMPACT=MODERATE;STRAND=1;SOURCE=Ensembl;SIFT=deleterious(0.02)
1	242308833	1:242308833	G	0	0	0	0	0.4	0	0.166667	0	0.0833333	0	ENSSSCG00000005391	ENSSSCT00000059840	Transcript	missense_variant	1572	1129	377	M/V	Atg/Gtg	IMPACT=MODERATE;STRAND=1;SOURCE=Ensembl;SIFT=deleterious(0)
1	242310756	1:242310756	C	0.5	0.125	0.1	0.5	0.1	0.125	0.333333	0.4	0	0.583333	ENSSSCG00000037954	ENSSSCT00000050806	Transcript	missense_variant	642	347	116	I/T	aTa/aCa	IMPACT=MODERATE;STRAND=1;SOURCE=Ensembl;SIFT=deleterious(0)
1	242318167	1:242318167	T	0.125	0.625	0.75	0.0833333	0	0.4	0	0	0.5	0.166667	ENSSSCG00000037954	ENSSSCT00000050806	Transcript	missense_variant	1194	899	300	P/L	cCg/cTg	IMPACT=MODERATE;STRAND=1;SOURCE=Ensembl;SIFT=deleterious(0.02)
1	242920984	1:242920984	T	0	0.25	0	0.166667	0	0.125	0	0.166667	0	0.166667	ENSSSCG00000005393	ENSSSCT00000005936	Transcript	missense_variant	287	287	96	Y/F	tAt/tTt	IMPACT=MODERATE;STRAND=1;SOURCE=Ensembl;SIFT=deleterious(0.01)
1	242934939	1:242934939	T	0	0	0	0.166667	0	0	0	0	0	0	ENSSSCG00000005393	ENSSSCT00000005936	Transcript	missense_variant	427	427	143	L/F	Ctc/Ttc	IMPACT=MODERATE;STRAND=1;SOURCE=Ensembl;SIFT=deleterious(0.02)
1	242960128	1:242960128	G	0	0.125	0	0	0	0	0	0.166667	0	0.0833333	ENSSSCG00000005393	ENSSSCT00000005936	Transcript	missense_variant	840	840	280	I/M	atC/atG	IMPACT=MODERATE;STRAND=1;SOURCE=Ensembl;SIFT=deleterious(0.02)
1	242983653	1:242983653	A	0	0	0	0.166667	0	0	0	0	0.25	0	ENSSSCG00000038171	ENSSSCT00000053764	Transcript	missense_variant	1105	1029	343	Q/H	caG/caT	IMPACT=MODERATE;STRAND=-1;SOURCE=Ensembl;SIFT=deleterious(0.04)
1	242983705	1:242983705	C	0	0	0	0	0	0	0	0	0	0.0833333	ENSSSCG00000038171	ENSSSCT00000053764	Transcript	missense_variant	1053	977	326	E/G	gAg/gGg	IMPACT=MODERATE;STRAND=-1;SOURCE=Ensembl;SIFT=deleterious(0.02)
1	243131593	1:243131593	T	0	0	0	0	0	0	0	0	0	0.0833333	ENSSSCG00000038300	ENSSSCT00000052139	Transcript	missense_variant	803	728	243	R/H	cGt/cAt	IMPACT=MODERATE;STRAND=-1;SOURCE=Ensembl;SIFT=deleterious(0.02)
1	243233567	1:243233567	T	0	0	0	0	0	0	0	0.25	0	0	ENSSSCG00000005399	ENSSSCT00000024274	Transcript	missense_variant	769	557	186	S/F	tCc/tTc	IMPACT=MODERATE;STRAND=1;SOURCE=Ensembl;SIFT=deleterious(0.04)
1	243303480	1:243303480	C	0.125	0	0	0	0	0	0	0	0	0	ENSSSCG00000005400	ENSSSCT00000005943	Transcript	missense_variant	3348	2686	896	S/A	Tca/Gca	IMPACT=MODERATE;STRAND=-1;SOURCE=Ensembl;SIFT=deleterious(0.01)
1	245828925	1:245828925	A	0	0	0	0	0	0	0	0	0.0833333	0	ENSSSCG00000050700	ENSSSCT00000005957	Transcript	missense_variant	106	79	27	A/T	Gct/Act	IMPACT=MODERATE;STRAND=1;SOURCE=Ensembl;SIFT=deleterious(0.04)
1	245829090	1:245829090	T	0.5	0.375	0	0	0	0	0	0	0	0.333333	ENSSSCG00000050700	ENSSSCT00000005957	Transcript	missense_variant	271	244	82	L/F	Ctc/Ttc	IMPACT=MODERATE;STRAND=1;SOURCE=Ensembl;SIFT=deleterious(0.03)
1	245829555	1:245829555	A	0.25	0.5	0.3	0.166667	0.375	0.2	0.166667	0.25	0	0.25	ENSSSCG00000050700	ENSSSCT00000005957	Transcript	missense_variant	736	709	237	G/S	Ggt/Agt	IMPACT=MODERATE;STRAND=1;SOURCE=Ensembl;SIFT=deleterious(0)
1	245829567	1:245829567	A	0.125	0	0	0	0	0	0	0	0	0	ENSSSCG00000050700	ENSSSCT00000005957	Transcript	missense_variant	748	721	241	A/T	Gcc/Acc	IMPACT=MODERATE;STRAND=1;SOURCE=Ensembl;SIFT=deleterious(0.01)
1	245829630	1:245829630	G	0.375	0.375	0.1	0	0.1	0.1	0	0	0	0.25	ENSSSCG00000050700	ENSSSCT00000005957	Transcript	missense_variant	811	784	262	M/V	Atg/Gtg	IMPACT=MODERATE;STRAND=1;SOURCE=Ensembl;SIFT=deleterious(0.02)
1	245856265	1:245856265	G	0.5	0.375	0.2	0	0.2	0.1	0	0.166667	0	0.416667	ENSSSCG00000026768	ENSSSCT00000005951	Transcript	missense_variant	869	869	290	M/T	aTg/aCg	IMPACT=MODERATE;STRAND=-1;SOURCE=Ensembl;SIFT=deleterious(0.02)
1	245856397	1:245856397	A	0	0.125	0	0	0	0	0	0	0	0	ENSSSCG00000026768	ENSSSCT00000005951	Transcript	missense_variant	737	737	246	T/I	aCt/aTt	IMPACT=MODERATE;STRAND=-1;SOURCE=Ensembl;SIFT=deleterious(0.02)
1	245856496	1:245856496	G	0	0	0	0	0	0	0.166667	0	0	0	ENSSSCG00000026768	ENSSSCT00000005951	Transcript	missense_variant	638	638	213	V/A	gTc/gCc	IMPACT=MODERATE;STRAND=-1;SOURCE=Ensembl;SIFT=deleterious(0.03)
1	245920598	1:245920598	T	0.25	0.375	0.2	0	0.2	0	0.666667	0.0833333	0	0.166667	ENSSSCG00000031355	ENSSSCT00000066253	Transcript	missense_variant	833	833	278	A/V	gCc/gTc	IMPACT=MODERATE;STRAND=1;SOURCE=Ensembl;SIFT=deleterious(0.02)
1	245942447	1:245942447	T	0	0.125	0	0	0	0	0	0	0	0	ENSSSCG00000005413	ENSSSCT00000005956	Transcript	missense_variant	559	271	91	I/F	Atc/Ttc	IMPACT=MODERATE;STRAND=1;SOURCE=Ensembl;SIFT=deleterious(0)
1	245963186	1:245963186	G	0	0	0	0	0.2	0	0	0	0.0833333	0	ENSSSCG00000047454	ENSSSCT00000060417	Transcript	missense_variant	59	59	20	Y/S	tAc/tCc	IMPACT=MODERATE;STRAND=-1;SOURCE=Ensembl;SIFT=deleterious(0.02)
1	245975197	1:245975197	A	0.25	0	0	0	0.2	0.125	0	0	0	0.2	ENSSSCG00000044110	ENSSSCT00000052255	Transcript	missense_variant	725	725	242	S/L	tCa/tTa	IMPACT=MODERATE;STRAND=-1;SOURCE=Ensembl;SIFT=deleterious(0)
1	245985466	1:245985466	T	0.125	0	0.2	0.166667	0.1	0.1	0.333333	0	0.0833333	0.25	ENSSSCG00000051550	ENSSSCT00000062413	Transcript	missense_variant	829	829	277	D/N	Gac/Aac	IMPACT=MODERATE;STRAND=-1;SOURCE=Ensembl;SIFT=deleterious(0.03)
1	246062126	1:246062126	A	0	0.5	0.333333	0.75	0.3	0.5	0.333333	0	0.5	0	ENSSSCG00000005419	ENSSSCT00000005962	Transcript	missense_variant	77	77	26	C/Y	tGt/tAt	IMPACT=MODERATE;STRAND=1;SOURCE=Ensembl;SIFT=deleterious(0)
1	246062209	1:246062209	T	0	0	0	0	0.2	0	0.333333	0	0	0.166667	ENSSSCG00000005419	ENSSSCT00000005962	Transcript	missense_variant	160	160	54	R/C	Cgc/Tgc	IMPACT=MODERATE;STRAND=1;SOURCE=Ensembl;SIFT=deleterious(0.04)
1	246062617	1:246062617	C	0	0	0	0	0	0	0	0	0.0833333	0	ENSSSCG00000005419	ENSSSCT00000005962	Transcript	missense_variant	568	568	190	D/H	Gat/Cat	IMPACT=MODERATE;STRAND=1;SOURCE=Ensembl;SIFT=deleterious(0)
1	246062881	1:246062881	A	0	0	0	0.25	0	0	0	0	0	0	ENSSSCG00000005419	ENSSSCT00000005962	Transcript	missense_variant	832	832	278	G/R	Gga/Aga	IMPACT=MODERATE;STRAND=1;SOURCE=Ensembl;SIFT=deleterious(0.01)
1	246078822	1:246078822	C	0	0	0	0	0	0	0	0.166667	0	0	ENSSSCG00000005420	ENSSSCT00000005963	Transcript	missense_variant	269	269	90	I/T	aTc/aCc	IMPACT=MODERATE;STRAND=1;SOURCE=Ensembl;SIFT=deleterious(0)
1	246078876	1:246078876	T	0	0.125	0	0.0833333	0	0	0	0	0	0.0833333	ENSSSCG00000005420	ENSSSCT00000005963	Transcript	missense_variant	323	323	108	T/I	aCt/aTt	IMPACT=MODERATE;STRAND=1;SOURCE=Ensembl;SIFT=deleterious(0.01)
1	246079382	1:246079382	A	0	0	0.1	0.166667	0	0	0	0	0	0	ENSSSCG00000005420	ENSSSCT00000005963	Transcript	missense_variant	829	829	277	G/R	Gga/Aga	IMPACT=MODERATE;STRAND=1;SOURCE=Ensembl;SIFT=deleterious(0.01)
1	246079458	1:246079458	C	0.75	0.5	0.25	0.25	0.2	0.25	0	0.8	0.333333	0.583333	ENSSSCG00000005420	ENSSSCT00000005963	Transcript	missense_variant	905	905	302	V/A	gTc/gCc	IMPACT=MODERATE;STRAND=1;SOURCE=Ensembl;SIFT=deleterious(0.03)
1	246108539	1:246108539	A	0	0	0	0	0	0	0	0	0.0833333	0	ENSSSCG00000005424	ENSSSCT00000005965	Transcript	missense_variant	449	188	63	R/Q	cGg/cAg	IMPACT=MODERATE;STRAND=1;SOURCE=Ensembl;SIFT=deleterious(0.03)
1	246135306	1:246135306	T	0.25	0.5	0	0.333333	0.5	0.1	0	0	0	0.416667	ENSSSCG00000005424	ENSSSCT00000052222	Transcript	missense_variant	1736	259	87	R/W	Cgg/Tgg	IMPACT=MODERATE;STRAND=1;SOURCE=Ensembl;SIFT=deleterious(0)
1	249884121	1:249884121	T	0.125	0	0	0	0	0	0	0	0	0	ENSSSCG00000005439	ENSSSCT00000005983	Transcript	missense_variant	1028	811	271	D/Y	Gac/Tac	IMPACT=MODERATE;STRAND=1;SOURCE=Ensembl;SIFT=deleterious(0.02)
1	249884524	1:249884524	T	0	0	0	0	0	0	0	0.166667	0	0	ENSSSCG00000005439	ENSSSCT00000005983	Transcript	missense_variant	1431	1214	405	T/M	aCg/aTg	IMPACT=MODERATE;STRAND=1;SOURCE=Ensembl;SIFT=deleterious(0.03)
1	249910197	1:249910197	T	0	0	0	0	0	0	0	0.166667	0.0833333	0	ENSSSCG00000005441	ENSSSCT00000005985	Transcript	missense_variant	337	143	48	T/M	aCg/aTg	IMPACT=MODERATE;STRAND=1;SOURCE=Ensembl;SIFT=deleterious(0.01)
1	249911641	1:249911641	A	0	0	0	0	0	0	0.166667	0	0	0	ENSSSCG00000005441	ENSSSCT00000005985	Transcript	missense_variant	358	164	55	I/N	aTt/aAt	IMPACT=MODERATE;STRAND=1;SOURCE=Ensembl;SIFT=deleterious(0.01)
1	249919852	1:249919852	C	0.125	0	0	0	0	0	0	0	0	0	ENSSSCG00000005441	ENSSSCT00000005985	Transcript	missense_variant	819	625	209	V/L	Gtg/Ctg	IMPACT=MODERATE;STRAND=1;SOURCE=Ensembl;SIFT=deleterious(0.01)
1	249954589	1:249954589	A	0.25	0	0	0	0	0	0	0	0	0	ENSSSCG00000005441	ENSSSCT00000005985	Transcript	missense_variant	2655	2461	821	D/N	Gac/Aac	IMPACT=MODERATE;STRAND=1;SOURCE=Ensembl;SIFT=deleterious(0.04)
1	249969809	1:249969809	A	0	0	0	0	0	0	0	0	0.0833333	0	ENSSSCG00000005441	ENSSSCT00000005985	Transcript	missense_variant	3625	3431	1144	L/H	cTc/cAc	IMPACT=MODERATE;STRAND=1;SOURCE=Ensembl;SIFT=deleterious(0)
1	249971097	1:249971097	T	0.125	0	0	0.166667	0.1	0	0	0.166667	0.0833333	0.0833333	ENSSSCG00000005441	ENSSSCT00000005985	Transcript	missense_variant	3817	3623	1208	T/M	aCg/aTg	IMPACT=MODERATE;STRAND=1;SOURCE=Ensembl;SIFT=deleterious(0.02)
1	250124746	1:250124746	G	0	0.125	0.1	0.166667	0	0.2	0	0.0833333	0.25	0.166667	ENSSSCG00000005444	ENSSSCT00000005988	Transcript	missense_variant	2191	1865	622	S/T	aGc/aCc	IMPACT=MODERATE;STRAND=-1;SOURCE=Ensembl;SIFT=deleterious(0.05)
1	251382336	1:251382336	T	0	0	0	0	0	0	0	0	0	0.166667	ENSSSCG00000005455	ENSSSCT00000065214	Transcript	missense_variant	10572	10334	3445	R/H	cGc/cAc	IMPACT=MODERATE;STRAND=-1;SOURCE=Ensembl;SIFT=deleterious(0.02)
1	251444071	1:251444071	C	0.25	0	0	0	0.3	0.3	0	0.25	0.166667	0.333333	ENSSSCG00000005455	ENSSSCT00000065214	Transcript	missense_variant	4334	4096	1366	N/D	Aat/Gat	IMPACT=MODERATE;STRAND=-1;SOURCE=Ensembl;SIFT=deleterious(0.04)
1	251750804	1:251750804	G	0	0	0	0	0.25	0	0	0	0	0.0833333	ENSSSCG00000005456	ENSSSCT00000025482	Transcript	missense_variant	2239	2091	697	I/M	atC/atG	IMPACT=MODERATE;STRAND=1;SOURCE=Ensembl;SIFT=deleterious(0.05)
1	252204425	1:252204425	G	0	0	0.1	0	0	0.1	0	0	0	0.25	ENSSSCG00000005458	ENSSSCT00000006003	Transcript	missense_variant	629	629	210	M/T	aTg/aCg	IMPACT=MODERATE;STRAND=-1;SOURCE=Ensembl;SIFT=deleterious(0)
1	252204507	1:252204507	T	0	0.125	0	0	0	0	0	0	0.0833333	0.25	ENSSSCG00000005458	ENSSSCT00000006003	Transcript	missense_variant	547	547	183	V/M	Gtg/Atg	IMPACT=MODERATE;STRAND=-1;SOURCE=Ensembl;SIFT=deleterious(0.02)
1	252204725	1:252204725	A	0	0.125	0	0	0	0	0	0	0	0	ENSSSCG00000005458	ENSSSCT00000006003	Transcript	missense_variant	329	329	110	T/M	aCg/aTg	IMPACT=MODERATE;STRAND=-1;SOURCE=Ensembl;SIFT=deleterious(0)
1	252204887	1:252204887	T	0	0	0	0	0	0.125	0.5	0	0	0.0833333	ENSSSCG00000005458	ENSSSCT00000006003	Transcript	missense_variant	167	167	56	R/Q	cGa/cAa	IMPACT=MODERATE;STRAND=-1;SOURCE=Ensembl;SIFT=deleterious(0.05)
1	252388513	1:252388513	T	0.125	0	0.4	0	0	0	0	0.0833333	0	0.166667	ENSSSCG00000021386	ENSSSCT00000043252	Transcript	missense_variant	1216	352	118	A/T	Gcc/Acc	IMPACT=MODERATE;STRAND=-1;SOURCE=Ensembl;SIFT=deleterious(0.05)
1	252388623	1:252388623	A	0	0	0	0	0	0	0	0	0	0.0833333	ENSSSCG00000021386	ENSSSCT00000043252	Transcript	missense_variant	1106	242	81	T/M	aCg/aTg	IMPACT=MODERATE;STRAND=-1;SOURCE=Ensembl;SIFT=deleterious(0.02)
1	252537443	1:252537443	A	0	0	0.2	0	0	0	0	0	0	0	ENSSSCG00000005463	ENSSSCT00000006009	Transcript	missense_variant	615	615	205	K/N	aaG/aaT	IMPACT=MODERATE;STRAND=-1;SOURCE=Ensembl;SIFT=deleterious(0.03)
1	252538867	1:252538867	A	0.125	0	0	0	0	0	0	0	0	0	ENSSSCG00000005463	ENSSSCT00000006009	Transcript	missense_variant	443	443	148	D/V	gAt/gTt	IMPACT=MODERATE;STRAND=-1;SOURCE=Ensembl;SIFT=deleterious(0.02)
1	252538873	1:252538873	C	0.125	0.625	0.1	0	0.1	0.3	0.5	0	0.333333	0.25	ENSSSCG00000005463	ENSSSCT00000006009	Transcript	missense_variant	437	437	146	Q/R	cAa/cGa	IMPACT=MODERATE;STRAND=-1;SOURCE=Ensembl;SIFT=deleterious(0.04)
1	252884989	1:252884989	A	0	0	0	0	0.25	0	0	0	0	0	ENSSSCG00000005465	ENSSSCT00000006011	Transcript	missense_variant	1684	1447	483	R/W	Cgg/Tgg	IMPACT=MODERATE;STRAND=-1;SOURCE=Ensembl;SIFT=deleterious(0.03)
1	252910571	1:252910571	G	0	0	0	0.0833333	0	0.166667	0	0	0	0	ENSSSCG00000005465	ENSSSCT00000006011	Transcript	missense_variant	982	745	249	V/L	Gtg/Ctg	IMPACT=MODERATE;STRAND=-1;SOURCE=Ensembl;SIFT=deleterious(0.01)
1	253139265	1:253139265	A	0	0	0	0	0	0.1	0	0	0	0	ENSSSCG00000005467	ENSSSCT00000006013	Transcript	missense_variant,splice_region_variant	354	281	94	G/E	gGa/gAa	IMPACT=MODERATE;STRAND=1;SOURCE=Ensembl;SIFT=deleterious(0)
1	253566970	1:253566970	T	0.125	0	0	0	0	0	0	0	0	0	ENSSSCG00000005472	ENSSSCT00000006018	Transcript	missense_variant	1397	1234	412	L/M	Ctg/Atg	IMPACT=MODERATE;STRAND=-1;SOURCE=Ensembl;SIFT=deleterious(0.05)
1	253668138	1:253668138	A	0.125	0	0	0	0.1	0	0	0	0	0.0833333	ENSSSCG00000047560	ENSSSCT00000085484	Transcript	missense_variant	2104	1464	488	K/N	aaA/aaT	IMPACT=MODERATE;STRAND=-1;SOURCE=Ensembl;SIFT=deleterious(0)
1	253668146	1:253668146	T	0.375	0	0.6	0.333333	0.3	0.2	0.5	0.416667	0.416667	0.416667	ENSSSCG00000047560	ENSSSCT00000085484	Transcript	missense_variant	2096	1456	486	C/S	Tgt/Agt	IMPACT=MODERATE;STRAND=-1;SOURCE=Ensembl;SIFT=deleterious(0.01)
1	253668241	1:253668241	G	0.5	0.125	0.6	0.0833333	0.1	0.3	0.5	0.333333	0.416667	0.25	ENSSSCG00000047560	ENSSSCT00000085484	Transcript	missense_variant	2001	1361	454	Q/P	cAa/cCa	IMPACT=MODERATE;STRAND=-1;SOURCE=Ensembl;SIFT=deleterious(0.05)
1	253668410	1:253668410	T	0	0	0	0	0	0.1	0	0	0	0	ENSSSCG00000047560	ENSSSCT00000085484	Transcript	missense_variant	1832	1192	398	V/I	Gtt/Att	IMPACT=MODERATE;STRAND=-1;SOURCE=Ensembl;SIFT=deleterious(0.05)
1	253668583	1:253668583	A	0	0	0	0.0833333	0	0	0	0	0	0	ENSSSCG00000047560	ENSSSCT00000085484	Transcript	missense_variant	1659	1019	340	P/L	cCc/cTc	IMPACT=MODERATE;STRAND=-1;SOURCE=Ensembl;SIFT=deleterious(0.01)
1	253668638	1:253668638	C	0	0.375	0	0	0	0	0.166667	0	0	0.0833333	ENSSSCG00000047560	ENSSSCT00000085484	Transcript	missense_variant	1604	964	322	F/V	Ttt/Gtt	IMPACT=MODERATE;STRAND=-1;SOURCE=Ensembl;SIFT=deleterious(0)
1	253668742	1:253668742	T	0.25	0	0.4	0.0833333	0.2	0.2	0	0.0833333	0.25	0.25	ENSSSCG00000047560	ENSSSCT00000085484	Transcript	missense_variant	1500	860	287	C/Y	tGt/tAt	IMPACT=MODERATE;STRAND=-1;SOURCE=Ensembl;SIFT=deleterious(0)
1	253668814	1:253668814	T	0.125	0	0	0	0.5	0	0	0.0833333	0	0	ENSSSCG00000047560	ENSSSCT00000085484	Transcript	missense_variant	1428	788	263	G/E	gGg/gAg	IMPACT=MODERATE;STRAND=-1;SOURCE=Ensembl;SIFT=deleterious(0.03)
1	253668844	1:253668844	G	0	0	0	0	0	0	0	0	0.0833333	0	ENSSSCG00000047560	ENSSSCT00000085484	Transcript	missense_variant	1398	758	253	G/A	gGa/gCa	IMPACT=MODERATE;STRAND=-1;SOURCE=Ensembl;SIFT=deleterious(0)
1	253668939	1:253668939	A	0.125	0.125	0	0	0.1	0	0	0	0	0	ENSSSCG00000047560	ENSSSCT00000085484	Transcript	missense_variant	1303	663	221	R/S	agA/agT	IMPACT=MODERATE;STRAND=-1;SOURCE=Ensembl;SIFT=deleterious(0.04)
1	253669013	1:253669013	A	0	0	0	0	0	0.1	0	0	0	0	ENSSSCG00000047560	ENSSSCT00000085484	Transcript	missense_variant	1229	589	197	G/W	Ggg/Tgg	IMPACT=MODERATE;STRAND=-1;SOURCE=Ensembl;SIFT=deleterious(0)
1	253669099	1:253669099	T	0.125	0	0.3	0	0.2	0.1	0.166667	0.0833333	0.166667	0.166667	ENSSSCG00000047560	ENSSSCT00000085484	Transcript	missense_variant	1143	503	168	T/K	aCa/aAa	IMPACT=MODERATE;STRAND=-1;SOURCE=Ensembl;SIFT=deleterious(0)
1	253669238	1:253669238	T	0	0	0	0.0833333	0	0	0	0	0	0	ENSSSCG00000047560	ENSSSCT00000085484	Transcript	missense_variant	1004	364	122	C/S	Tgt/Agt	IMPACT=MODERATE;STRAND=-1;SOURCE=Ensembl;SIFT=deleterious(0)
1	253669336	1:253669336	C	0.125	0	0	0.0833333	0.4	0.3	0	0.0833333	0.25	0	ENSSSCG00000047560	ENSSSCT00000085484	Transcript	missense_variant	906	266	89	Y/C	tAt/tGt	IMPACT=MODERATE;STRAND=-1;SOURCE=Ensembl;SIFT=deleterious(0)
1	253669348	1:253669348	G	0.5	0	0.3	0	0.1	0.2	0.666667	0.333333	0.25	0.166667	ENSSSCG00000047560	ENSSSCT00000085484	Transcript	missense_variant	894	254	85	G/A	gGa/gCa	IMPACT=MODERATE;STRAND=-1;SOURCE=Ensembl;SIFT=deleterious(0)
1	253669382	1:253669382	C	0.5	0	0.3	0	0	0.2	0.25	0.25	0.166667	0.166667	ENSSSCG00000047560	ENSSSCT00000085484	Transcript	missense_variant	860	220	74	S/A	Tca/Gca	IMPACT=MODERATE;STRAND=-1;SOURCE=Ensembl;SIFT=deleterious(0.04)
1	253669489	1:253669489	T	0	0	0	0	0	0	0	0	0.166667	0	ENSSSCG00000047560	ENSSSCT00000085484	Transcript	missense_variant	753	113	38	C/Y	tGt/tAt	IMPACT=MODERATE;STRAND=-1;SOURCE=Ensembl;SIFT=deleterious(0.01)
1	253814563	1:253814563	A	0	0	0	0	0	0	0	0	0.166667	0	ENSSSCG00000005477	ENSSSCT00000006023	Transcript	missense_variant	2492	2492	831	A/V	gCc/gTc	IMPACT=MODERATE;STRAND=-1;SOURCE=Ensembl;SIFT=deleterious(0.03)
1	253830691	1:253830691	G	0	0	0	0	0	0.125	0	0	0	0	ENSSSCG00000005477	ENSSSCT00000006023	Transcript	missense_variant	1370	1370	457	Q/P	cAg/cCg	IMPACT=MODERATE;STRAND=-1;SOURCE=Ensembl;SIFT=deleterious(0.04)
1	253852878	1:253852878	C	0	0	0	0	0.4	0.1	0	0	0	0.0833333	ENSSSCG00000005477	ENSSSCT00000006023	Transcript	missense_variant	287	287	96	N/S	aAt/aGt	IMPACT=MODERATE;STRAND=-1;SOURCE=Ensembl;SIFT=deleterious(0)
1	253922214	1:253922214	T	0	0	0	0.0833333	0	0	0.166667	0	0	0	ENSSSCG00000024648	ENSSSCT00000032454	Transcript	missense_variant	1316	1238	413	N/I	aAt/aTt	IMPACT=MODERATE;STRAND=1;SOURCE=Ensembl;SIFT=deleterious(0.01)
1	254000067	1:254000067	G	0	0	0	0	0	0.1	0	0	0	0.0833333	ENSSSCG00000021173	ENSSSCT00000022931	Transcript	missense_variant	726	677	226	A/G	gCg/gGg	IMPACT=MODERATE;STRAND=1;SOURCE=Ensembl;SIFT=deleterious(0)
1	254006665	1:254006665	A	0	0	0	0	0	0.125	0	0	0.0833333	0	ENSSSCG00000039861	ENSSSCT00000049989	Transcript	missense_variant	435	257	86	A/V	gCg/gTg	IMPACT=MODERATE;STRAND=-1;SOURCE=Ensembl;SIFT=deleterious(0.01)
1	254056567	1:254056567	C	0.375	0.25	0.3	0.166667	0.2	0.8	0.75	0.333333	0.75	0.583333	ENSSSCG00000005479	ENSSSCT00000006025	Transcript	missense_variant	1494	1160	387	L/S	tTa/tCa	IMPACT=MODERATE;STRAND=1;SOURCE=Ensembl;SIFT=deleterious(0.04)
1	254097011	1:254097011	T	0.25	0	0	0.333333	0	0.333333	0	0	0	0	ENSSSCG00000005480	ENSSSCT00000006026	Transcript	missense_variant	139	112	38	R/W	Cgg/Tgg	IMPACT=MODERATE;STRAND=1;SOURCE=Ensembl;SIFT=deleterious(0.05)
1	254717758	1:254717758	T	0	0	0	0	0	0	0	0	0.0833333	0	100156816	XM_021067840.1	Transcript	missense_variant	716	542	181	R/Q	cGg/cAg	IMPACT=MODERATE;STRAND=-1;SOURCE=RefSeq;SIFT=deleterious(0.04)
1	254867796	1:254867796	A	0	0.125	0	0	0	0	0	0.1	0	0	ENSSSCG00000005487	ENSSSCT00000006033	Transcript	missense_variant	3783	3010	1004	A/T	Gcg/Acg	IMPACT=MODERATE;STRAND=1;SOURCE=Ensembl;SIFT=deleterious(0.01)
1	254953934	1:254953934	G	0	0	0	0	0	0	0.5	0	0	0	ENSSSCG00000023894	ENSSSCT00000028192	Transcript	missense_variant	3712	3475	1159	S/P	Tct/Cct	IMPACT=MODERATE;STRAND=-1;SOURCE=Ensembl;SIFT=deleterious(0.01)
1	255540012	1:255540012	G	0.25	0.25	0.2	0.416667	0	0.125	0.25	0.1	0.25	0.416667	ENSSSCG00000005494	ENSSSCT00000023943	Transcript	missense_variant,splice_region_variant	5911	5435	1812	L/P	cTt/cCt	IMPACT=MODERATE;STRAND=-1;SOURCE=Ensembl;SIFT=deleterious(0)
1	255540784	1:255540784	G	0	0	0	0	0	0	0	0.0833333	0	0	ENSSSCG00000005494	ENSSSCT00000006041	Transcript	missense_variant	6357	6262	2088	E/Q	Gaa/Caa	IMPACT=MODERATE;STRAND=-1;SOURCE=Ensembl;SIFT=deleterious(0.01)
1	255541640	1:255541640	T	0	0	0	0	0.166667	0	0	0.125	0	0	ENSSSCG00000005494	ENSSSCT00000006041	Transcript	missense_variant	6261	6166	2056	G/S	Ggc/Agc	IMPACT=MODERATE;STRAND=-1;SOURCE=Ensembl;SIFT=deleterious(0)
1	255560455	1:255560455	C	0	0	0	0	0	0	0.166667	0	0.0833333	0	ENSSSCG00000005494	ENSSSCT00000006041	Transcript	missense_variant	5267	5172	1724	I/M	atT/atG	IMPACT=MODERATE;STRAND=-1;SOURCE=Ensembl;SIFT=deleterious(0)
1	255575900	1:255575900	A	0	0	0	0	0	0	0	0.0833333	0	0.166667	ENSSSCG00000005494	ENSSSCT00000006041	Transcript	missense_variant	4270	4175	1392	T/M	aCg/aTg	IMPACT=MODERATE;STRAND=-1;SOURCE=Ensembl;SIFT=deleterious(0.03)
1	255577029	1:255577029	A	0.5	0.75	0.6	0.5	0.25	0.875	0.833333	0.333333	0.166667	0.5	ENSSSCG00000005494	ENSSSCT00000006041	Transcript	missense_variant	4015	3920	1307	A/V	gCc/gTc	IMPACT=MODERATE;STRAND=-1;SOURCE=Ensembl;SIFT=deleterious(0.01)
1	255597248	1:255597248	G	0	0	0	0.25	0	0	0	0	0	0	ENSSSCG00000005494	ENSSSCT00000006041	Transcript	missense_variant	1207	1112	371	G/A	gGa/gCa	IMPACT=MODERATE;STRAND=-1;SOURCE=Ensembl;SIFT=deleterious(0)
1	255597279	1:255597279	T	0	0	0	0	0	0	0	0	0	0.166667	ENSSSCG00000005494	ENSSSCT00000006041	Transcript	missense_variant	1176	1081	361	G/S	Ggc/Agc	IMPACT=MODERATE;STRAND=-1;SOURCE=Ensembl;SIFT=deleterious(0)
1	256992042	1:256992042	T	0	0	0.2	0	0	0	0	0.166667	0	0	ENSSSCG00000005502	ENSSSCT00000006050	Transcript	missense_variant	3074	2935	979	A/T	Gca/Aca	IMPACT=MODERATE;STRAND=-1;SOURCE=Ensembl;SIFT=deleterious(0)
1	257064893	1:257064893	C	0.333333	0	0.125	0	0	0	0.166667	0	0	0	ENSSSCG00000005501	ENSSSCT00000006049	Transcript	missense_variant	1290	968	323	R/T	aGa/aCa	IMPACT=MODERATE;STRAND=1;SOURCE=Ensembl;SIFT=deleterious(0.02)
1	260467980	1:260467980	T	0	0	0	0.166667	0	0.1	0	0	0	0.0833333	ENSSSCG00000028117	ENSSSCT00000067489	Transcript	missense_variant	5077	5077	1693	D/N	Gat/Aat	IMPACT=MODERATE;STRAND=-1;SOURCE=Ensembl;SIFT=deleterious(0)
1	260482931	1:260482931	G	0	0.25	0	0.25	0	0	0	0	0	0	ENSSSCG00000028117	ENSSSCT00000067489	Transcript	missense_variant	4441	4441	1481	S/P	Tcc/Ccc	IMPACT=MODERATE;STRAND=-1;SOURCE=Ensembl;SIFT=deleterious(0)
1	260523372	1:260523372	T	0	0	0.25	0.166667	0	0.125	0	0.0833333	0	0.0833333	ENSSSCG00000028117	ENSSSCT00000068401	Transcript	missense_variant	2500	2500	834	V/M	Gtg/Atg	IMPACT=MODERATE;STRAND=-1;SOURCE=Ensembl;SIFT=deleterious(0.05)
1	260549908	1:260549908	C	0	0.125	0	0.166667	0	0	0	0	0	0	ENSSSCG00000028117	ENSSSCT00000025473	Transcript	missense_variant	1607	1607	536	Y/C	tAc/tGc	IMPACT=MODERATE;STRAND=-1;SOURCE=Ensembl;SIFT=deleterious(0.01)
1	260596553	1:260596553	T	0.375	0.125	0.6	0.416667	0.1	0.6	0.5	0.4	0.583333	0.416667	ENSSSCG00000028117	ENSSSCT00000025473	Transcript	missense_variant	941	941	314	A/E	gCa/gAa	IMPACT=MODERATE;STRAND=-1;SOURCE=Ensembl;SIFT=deleterious(0)
1	260604171	1:260604171	G	0	0.125	0	0.416667	0	0.5	0.166667	0.166667	0.583333	0.333333	ENSSSCG00000028117	ENSSSCT00000025473	Transcript	missense_variant	517	517	173	I/L	Ata/Cta	IMPACT=MODERATE;STRAND=-1;SOURCE=Ensembl;SIFT=deleterious(0.01)
1	260619035	1:260619035	T	0	0	0	0	0	0	0	0	0.0833333	0	ENSSSCG00000028117	ENSSSCT00000025473	Transcript	missense_variant	244	244	82	G/S	Ggc/Agc	IMPACT=MODERATE;STRAND=-1;SOURCE=Ensembl;SIFT=deleterious(0.05)
1	261040670	1:261040670	T	0	0	0.1	0	0	0	0	0	0	0	ENSSSCG00000005512	ENSSSCT00000006062	Transcript	missense_variant	2260	2260	754	V/I	Gtt/Att	IMPACT=MODERATE;STRAND=-1;SOURCE=Ensembl;SIFT=deleterious(0.01)
1	261222642	1:261222642	C	0	0	0	0.0833333	0	0	0	0	0	0	ENSSSCG00000032297	ENSSSCT00000036761	Transcript	missense_variant	6812	6674	2225	H/P	cAt/cCt	IMPACT=MODERATE;STRAND=1;SOURCE=Ensembl;SIFT=deleterious(0.01)
1	262268820	1:262268820	A	0	0	0	0	0	0	0	0	0.0833333	0.0833333	ENSSSCG00000005529	ENSSSCT00000044809	Transcript	missense_variant	473	422	141	R/H	cGc/cAc	IMPACT=MODERATE;STRAND=1;SOURCE=Ensembl;SIFT=deleterious(0.05)
1	262361679	1:262361679	G	0	0	0	0.333333	0	0	0	0	0.0833333	0.166667	ENSSSCG00000005532	ENSSSCT00000006083	Transcript	missense_variant	488	128	43	Q/R	cAa/cGa	IMPACT=MODERATE;STRAND=1;SOURCE=Ensembl;SIFT=deleterious(0.03)
1	262510800	1:262510800	A	0	0	0	0	0	0	0	0	0	0.0833333	ENSSSCG00000005534	ENSSSCT00000006085	Transcript	missense_variant	895	895	299	R/W	Cgg/Tgg	IMPACT=MODERATE;STRAND=-1;SOURCE=Ensembl;SIFT=deleterious(0.04)
1	262511030	1:262511030	T	0.375	0	0	0	0	0	0	0	0	0	ENSSSCG00000005534	ENSSSCT00000006085	Transcript	missense_variant	665	665	222	I/N	aTt/aAt	IMPACT=MODERATE;STRAND=-1;SOURCE=Ensembl;SIFT=deleterious(0)
1	262511177	1:262511177	C	0	0.125	0.25	0	0.1	0.1	0.166667	0	0	0	ENSSSCG00000005534	ENSSSCT00000006085	Transcript	missense_variant	518	518	173	N/S	aAt/aGt	IMPACT=MODERATE;STRAND=-1;SOURCE=Ensembl;SIFT=deleterious(0.02)
1	262511199	1:262511199	A	0.125	0.5	0.3	0.416667	0	0.3	0.333333	0.25	0.416667	0.5	ENSSSCG00000005534	ENSSSCT00000006085	Transcript	missense_variant	496	496	166	R/C	Cgt/Tgt	IMPACT=MODERATE;STRAND=-1;SOURCE=Ensembl;SIFT=deleterious(0.01)
1	262511327	1:262511327	T	0.125	0	0	0	0	0	0	0	0	0	ENSSSCG00000005534	ENSSSCT00000006085	Transcript	missense_variant	368	368	123	R/H	cGc/cAc	IMPACT=MODERATE;STRAND=-1;SOURCE=Ensembl;SIFT=deleterious(0.03)
1	262511328	1:262511328	A	0	0.5	0.2	0.25	0	0.1	0.166667	0	0	0.333333	ENSSSCG00000005534	ENSSSCT00000006085	Transcript	missense_variant	367	367	123	R/C	Cgc/Tgc	IMPACT=MODERATE;STRAND=-1;SOURCE=Ensembl;SIFT=deleterious(0.01)
1	262511423	1:262511423	G	0	0.125	0	0	0	0	0.5	0.0833333	0	0.0833333	ENSSSCG00000005534	ENSSSCT00000006085	Transcript	missense_variant	272	272	91	K/T	aAg/aCg	IMPACT=MODERATE;STRAND=-1;SOURCE=Ensembl;SIFT=deleterious(0)
1	262511661	1:262511661	T	0	0.125	0.3	0.0833333	0	0.125	0.166667	0.25	0	0	ENSSSCG00000005534	ENSSSCT00000006085	Transcript	missense_variant	34	34	12	E/K	Gag/Aag	IMPACT=MODERATE;STRAND=-1;SOURCE=Ensembl;SIFT=deleterious(0.01)
1	262546412	1:262546412	A	0	0	0	0	0	0	0	0	0	0.0833333	ENSSSCG00000042662	ENSSSCT00000047334	Transcript	missense_variant	1788	671	224	A/V	gCa/gTa	IMPACT=MODERATE;STRAND=-1;SOURCE=Ensembl;SIFT=deleterious(0.04)
1	262546727	1:262546727	A	0	0	0	0	0	0	0	0	0	0.166667	ENSSSCG00000042662	ENSSSCT00000047334	Transcript	missense_variant	1473	356	119	A/V	gCc/gTc	IMPACT=MODERATE;STRAND=-1;SOURCE=Ensembl;SIFT=deleterious(0.01)
1	263734071	1:263734071	A	0	0	0.375	0.25	0	0	0	0	0	0	ENSSSCG00000039297	ENSSSCT00000061438	Transcript	missense_variant	145	145	49	A/T	Gcc/Acc	IMPACT=MODERATE;STRAND=1;SOURCE=Ensembl;SIFT=deleterious(0.05)
1	265600249	1:265600249	T	0	0	0.125	0	0	0	0	0	0	0	ENSSSCG00000005593	ENSSSCT00000006149	Transcript	missense_variant	1812	1724	575	T/M	aCg/aTg	IMPACT=MODERATE;STRAND=1;SOURCE=Ensembl;SIFT=deleterious(0)
1	265635473	1:265635473	A	0	0	0.125	0.0833333	0	0	0	0	0	0	ENSSSCG00000005594	ENSSSCT00000006150	Transcript	missense_variant	314	314	105	S/N	aGt/aAt	IMPACT=MODERATE;STRAND=1;SOURCE=Ensembl;SIFT=deleterious(0.01)
1	265924101	1:265924101	A	0	0.25	0	0	0	0	0	0	0.25	0	ENSSSCG00000005599	ENSSSCT00000006157	Transcript	missense_variant	436	394	132	P/T	Cca/Aca	IMPACT=MODERATE;STRAND=1;SOURCE=Ensembl;SIFT=deleterious(0)
1	265974307	1:265974307	T	0	0.125	0	0.333333	0	0	0	0	0.0833333	0.0833333	ENSSSCG00000005602	ENSSSCT00000006160	Transcript	missense_variant	904	700	234	L/F	Ctc/Ttc	IMPACT=MODERATE;STRAND=1;SOURCE=Ensembl;SIFT=deleterious(0.03)
1	266312400	1:266312400	T	0	0	0.2	0	0	0	0	0	0	0	ENSSSCG00000029169	ENSSSCT00000027058	Transcript	missense_variant	647	236	79	G/D	gGt/gAt	IMPACT=MODERATE;STRAND=-1;SOURCE=Ensembl;SIFT=deleterious(0.01)
1	268437484	1:268437484	T	0	0	0	0.0833333	0	0	0	0	0	0	ENSSSCG00000005631	ENSSSCT00000006192	Transcript	missense_variant	1266	349	117	V/M	Gtg/Atg	IMPACT=MODERATE;STRAND=-1;SOURCE=Ensembl;SIFT=deleterious(0.04)
1	268839741	1:268839741	T	0	0.25	0	0	0	0.125	0	0	0	0	ENSSSCG00000005650	ENSSSCT00000006212	Transcript	missense_variant	311	242	81	Q/L	cAg/cTg	IMPACT=MODERATE;STRAND=1;SOURCE=Ensembl;SIFT=deleterious(0)
1	269155887	1:269155887	A	0	0	0	0.0833333	0	0	0	0	0	0	ENSSSCG00000005661	ENSSSCT00000006224	Transcript	missense_variant	623	569	190	R/H	cGc/cAc	IMPACT=MODERATE;STRAND=1;SOURCE=Ensembl;SIFT=deleterious(0)
1	270072036	1:270072036	C	0.125	0	0.1	0	0	0	0	0	0	0	ENSSSCG00000005689	ENSSSCT00000006256	Transcript	missense_variant	884	722	241	V/G	gTg/gGg	IMPACT=MODERATE;STRAND=-1;SOURCE=Ensembl;SIFT=deleterious(0)
1	270922695	1:270922695	A	0	0.125	0	0	0	0	0	0	0	0	ENSSSCG00000005707	ENSSSCT00000006276	Transcript	missense_variant	1303	994	332	H/Y	Cac/Tac	IMPACT=MODERATE;STRAND=-1;SOURCE=Ensembl;SIFT=deleterious(0)
1	271109226	1:271109226	G	0	0	0	0	0	0.25	0.166667	0	0.0833333	0	ENSSSCG00000005711	ENSSSCT00000006280	Transcript	missense_variant	872	505	169	L/V	Ctg/Gtg	IMPACT=MODERATE;STRAND=1;SOURCE=Ensembl;SIFT=deleterious(0.01)
1	272148917	1:272148917	G	0.125	0	0	0	0	0	0	0	0	0.25	ENSSSCG00000005724	ENSSSCT00000006294	Transcript	missense_variant	4726	4705	1569	N/H	Aac/Cac	IMPACT=MODERATE;STRAND=-1;SOURCE=Ensembl;SIFT=deleterious(0.03)
1	272151349	1:272151349	G	0.375	0	0.1	0.166667	0	0.1	0	0	0	0.0833333	ENSSSCG00000005724	ENSSSCT00000043081	Transcript	missense_variant	2408	2228	743	G/A	gGa/gCa	IMPACT=MODERATE;STRAND=-1;SOURCE=Ensembl;SIFT=deleterious(0.05)
1	272151840	1:272151840	G	0.25	0.375	0	0.0833333	0	0	0	0.0833333	0	0	ENSSSCG00000005724	ENSSSCT00000006294	Transcript	missense_variant	1803	1782	594	Q/H	caG/caC	IMPACT=MODERATE;STRAND=-1;SOURCE=Ensembl;SIFT=deleterious(0)
1	272158109	1:272158109	A	0	0	0	0	0	0	0.5	0	0	0	ENSSSCG00000005724	ENSSSCT00000006294	Transcript	missense_variant	647	626	209	T/I	aCt/aTt	IMPACT=MODERATE;STRAND=-1;SOURCE=Ensembl;SIFT=deleterious(0.02)
1	272301969	1:272301969	A	0	0	0	0	0	0	0	0	0	0.25	ENSSSCG00000005727	ENSSSCT00000006298	Transcript	missense_variant	274	274	92	G/R	Gga/Aga	IMPACT=MODERATE;STRAND=1;SOURCE=Ensembl;SIFT=deleterious(0)
1	272657385	1:272657385	A	0	0	0	0	0	0	0.166667	0	0.0833333	0	ENSSSCG00000046003	ENSSSCT00000077040	Transcript	missense_variant	856	647	216	T/M	aCg/aTg	IMPACT=MODERATE;STRAND=-1;SOURCE=Ensembl;SIFT=deleterious(0.02)
1	272966177	1:272966177	T	0	0	0	0	0	0	0	0	0	0.0833333	ENSSSCG00000035727	ENSSSCT00000042555	Transcript	missense_variant	1075	745	249	G/R	Gga/Aga	IMPACT=MODERATE;STRAND=-1;SOURCE=Ensembl;SIFT=deleterious(0.02)
1	273038428	1:273038428	G	0	0	0	0.25	0	0.25	0.666667	0.166667	0.583333	0.166667	ENSSSCG00000021241	ENSSSCT00000022734	Transcript	missense_variant	2211	1751	584	N/S	aAc/aGc	IMPACT=MODERATE;STRAND=1;SOURCE=Ensembl;SIFT=deleterious(0.01)
1	273289156	1:273289156	A	0	0.375	0	0	0	0	0	0	0.166667	0	ENSSSCG00000005740	ENSSSCT00000044173	Transcript	missense_variant	1030	713	238	T/M	aCg/aTg	IMPACT=MODERATE;STRAND=-1;SOURCE=Ensembl;SIFT=deleterious(0.02)
2	33929	2:33929	A	0	0	0.1	0	0	0	0	0	0	0	ENSSSCG00000014557	ENSSSCT00000015907	Transcript	missense_variant	876	797	266	R/H	cGc/cAc	IMPACT=MODERATE;STRAND=1;SOURCE=Ensembl;SIFT=deleterious(0.01)
2	233861	2:233861	G	0	0	0	0	0.166667	0	0	0	0	0	ENSSSCG00000024569	ENSSSCT00000032197	Transcript	missense_variant,splice_region_variant	1898	1867	623	T/P	Acc/Ccc	IMPACT=MODERATE;STRAND=-1;SOURCE=Ensembl;SIFT=deleterious(0.01)
2	307125	2:307125	G	0	0	0	0	0	0.1	0	0	0	0	ENSSSCG00000027045	ENSSSCT00000052417	Transcript	missense_variant	214	31	11	P/A	Cct/Gct	IMPACT=MODERATE;STRAND=1;SOURCE=Ensembl;SIFT=deleterious(0.03)
2	2090980	2:2090980	A	0	0	0.3	0	0	0	0	0	0	0	ENSSSCG00000012856	ENSSSCT00000014052	Transcript	missense_variant	1408	356	119	A/V	gCg/gTg	IMPACT=MODERATE;STRAND=-1;SOURCE=Ensembl;SIFT=deleterious(0.03)
2	3115763	2:3115763	A	0	0	0	0	0.25	0	0.25	0	0	0	ENSSSCG00000037451	ENSSSCT00000041903	Transcript	missense_variant	1368	1366	456	R/C	Cgt/Tgt	IMPACT=MODERATE;STRAND=-1;SOURCE=Ensembl;SIFT=deleterious(0)
2	4764317	2:4764317	T	0	0.25	0	0.0833333	0.5	0	0	0	0.166667	0.166667	ENSSSCG00000031459	ENSSSCT00000038627	Transcript	missense_variant	3808	1610	537	C/F	tGc/tTc	IMPACT=MODERATE;STRAND=1;SOURCE=Ensembl;SIFT=deleterious(0)
2	4834913	2:4834913	T	0	0	0	0	0	0	0	0	0	0.166667	ENSSSCG00000012889	ENSSSCT00000014091	Transcript	missense_variant	1286	1286	429	S/F	tCc/tTc	IMPACT=MODERATE;STRAND=1;SOURCE=Ensembl;SIFT=deleterious(0)
2	4869197	2:4869197	T	0	0	0	0	0	0	0	0	0	0.0833333	ENSSSCG00000028501	ENSSSCT00000014094	Transcript	missense_variant	1297	1297	433	D/N	Gac/Aac	IMPACT=MODERATE;STRAND=-1;SOURCE=Ensembl;SIFT=deleterious(0.02)
2	4928078	2:4928078	A	0	0	0	0	0	0	0	0	0	0.166667	ENSSSCG00000026349	ENSSSCT00000014101	Transcript	missense_variant	1624	1303	435	G/S	Ggc/Agc	IMPACT=MODERATE;STRAND=1;SOURCE=Ensembl;SIFT=deleterious(0.01)
2	4977011	2:4977011	T	0	0	0	0	0	0	0.166667	0	0	0.166667	ENSSSCG00000032003	ENSSSCT00000062288	Transcript	missense_variant,splice_region_variant	966	625	209	A/T	Gcc/Acc	IMPACT=MODERATE;STRAND=-1;SOURCE=Ensembl;SIFT=deleterious(0.01)
2	5039533	2:5039533	A	0	0	0	0	0	0	0	0	0	0.0833333	ENSSSCG00000012903	ENSSSCT00000014106	Transcript	missense_variant	2822	2621	874	C/Y	tGc/tAc	IMPACT=MODERATE;STRAND=1;SOURCE=Ensembl;SIFT=deleterious(0.04)
2	5191618	2:5191618	A	0	0	0.25	0	0	0	0	0	0.0833333	0	ENSSSCG00000027956	ENSSSCT00000026537	Transcript	missense_variant	158	158	53	A/V	gCc/gTc	IMPACT=MODERATE;STRAND=-1;SOURCE=Ensembl;SIFT=deleterious(0.01)
2	5216057	2:5216057	T	0	0	0.1	0	0	0	0	0	0	0	ENSSSCG00000012918	ENSSSCT00000047647	Transcript	missense_variant	859	55	19	P/T	Ccc/Acc	IMPACT=MODERATE;STRAND=-1;SOURCE=Ensembl;SIFT=deleterious(0.03)
2	5714256	2:5714256	A	0	0	0	0	0	0	0	0	0	0.0833333	ENSSSCG00000038508	ENSSSCT00000048936	Transcript	missense_variant	997	997	333	A/T	Gcc/Acc	IMPACT=MODERATE;STRAND=1;SOURCE=Ensembl;SIFT=deleterious(0.01)
2	5834317	2:5834317	A	0	0	0	0	0	0	0	0	0	0.0833333	ENSSSCG00000012933	ENSSSCT00000014138	Transcript	missense_variant	854	796	266	S/T	Tcc/Acc	IMPACT=MODERATE;STRAND=1;SOURCE=Ensembl;SIFT=deleterious(0.04)
2	5835422	2:5835422	T	0	0	0	0	0	0	0	0	0.0833333	0	ENSSSCG00000012933	ENSSSCT00000014138	Transcript	missense_variant	1959	1901	634	P/L	cCg/cTg	IMPACT=MODERATE;STRAND=1;SOURCE=Ensembl;SIFT=deleterious(0.01)
2	5861438	2:5861438	G	0	0	0	0	0	0	0	0.2	0	0	ENSSSCG00000038323	ENSSSCT00000014141	Transcript	missense_variant	2210	2177	726	M/T	aTg/aCg	IMPACT=MODERATE;STRAND=-1;SOURCE=Ensembl;SIFT=deleterious(0)
2	5861684	2:5861684	G	0	0	0	0	0	0	0	0	0	0.0833333	ENSSSCG00000038323	ENSSSCT00000014141	Transcript	missense_variant	2051	2018	673	I/T	aTc/aCc	IMPACT=MODERATE;STRAND=-1;SOURCE=Ensembl;SIFT=deleterious(0)
2	5866310	2:5866310	C	0	0	0	0	0	0	0	0	0.0833333	0.166667	ENSSSCG00000038323	ENSSSCT00000014141	Transcript	missense_variant	983	950	317	E/G	gAg/gGg	IMPACT=MODERATE;STRAND=-1;SOURCE=Ensembl;SIFT=deleterious(0.01)
2	5869765	2:5869765	C	0	0	0	0	0	0	0	0	0.166667	0	ENSSSCG00000038323	ENSSSCT00000071841	Transcript	missense_variant	192	157	53	T/A	Act/Gct	IMPACT=MODERATE;STRAND=-1;SOURCE=Ensembl;SIFT=deleterious(0)
2	5981228	2:5981228	A	0.5	0.375	0.125	0.416667	0.4	0.6	0	0.5	0.416667	0.666667	ENSSSCG00000012943	ENSSSCT00000014148	Transcript	missense_variant	654	391	131	E/K	Gag/Aag	IMPACT=MODERATE;STRAND=1;SOURCE=Ensembl;SIFT=deleterious(0)
2	6035216	2:6035216	T	0	0	0	0	0.1	0	0	0	0.0833333	0.166667	ENSSSCG00000012941	ENSSSCT00000014146	Transcript	missense_variant	1773	1372	458	H/Y	Cat/Tat	IMPACT=MODERATE;STRAND=1;SOURCE=Ensembl;SIFT=deleterious(0.01)
2	6174325	2:6174325	T	0	0	0	0	0	0	0	0	0	0.0833333	ENSSSCG00000012956	ENSSSCT00000014161	Transcript	missense_variant	164	164	55	R/H	cGt/cAt	IMPACT=MODERATE;STRAND=-1;SOURCE=Ensembl;SIFT=deleterious(0.01)
2	6313931	2:6313931	A	0	0	0	0	0	0	0	0	0.0833333	0	ENSSSCG00000012959	ENSSSCT00000014164	Transcript	missense_variant	1026	928	310	A/T	Gca/Aca	IMPACT=MODERATE;STRAND=1;SOURCE=Ensembl;SIFT=deleterious(0.02)
2	6659523	2:6659523	A	0	0	0	0.0833333	0	0	0	0	0.166667	0.166667	ENSSSCG00000012986	ENSSSCT00000014196	Transcript	missense_variant	271	271	91	D/N	Gat/Aat	IMPACT=MODERATE;STRAND=1;SOURCE=Ensembl;SIFT=deleterious(0.02)
2	6722453	2:6722453	G	0	0	0	0.0833333	0	0	0	0	0	0	ENSSSCG00000012984	ENSSSCT00000014194	Transcript	missense_variant	1725	1658	553	D/A	gAt/gCt	IMPACT=MODERATE;STRAND=-1;SOURCE=Ensembl;SIFT=deleterious(0.02)
2	6722768	2:6722768	C	0	0	0.125	0.333333	0	0	0	0	0.166667	0	ENSSSCG00000012984	ENSSSCT00000014194	Transcript	missense_variant	1697	1630	544	P/A	Ccc/Gcc	IMPACT=MODERATE;STRAND=-1;SOURCE=Ensembl;SIFT=deleterious(0.04)
2	6988459	2:6988459	A	0	0	0	0.166667	0	0	0	0	0.0833333	0.166667	ENSSSCG00000012998	ENSSSCT00000014208	Transcript	missense_variant	915	915	305	R/S	agG/agT	IMPACT=MODERATE;STRAND=-1;SOURCE=Ensembl;SIFT=deleterious(0.04)
2	7104093	2:7104093	T	0	0	0	0	0	0	0	0	0.0833333	0	ENSSSCG00000013008	ENSSSCT00000049864	Transcript	missense_variant	415	61	21	R/W	Cgg/Tgg	IMPACT=MODERATE;STRAND=1;SOURCE=Ensembl;SIFT=deleterious(0)
2	7108022	2:7108022	T	0	0	0	0	0	0	0	0	0	0.0833333	ENSSSCG00000013008	ENSSSCT00000027221	Transcript	missense_variant	631	631	211	R/C	Cgc/Tgc	IMPACT=MODERATE;STRAND=1;SOURCE=Ensembl;SIFT=deleterious(0)
2	7143250	2:7143250	G	0	0.125	0	0	0	0	0.166667	0.25	0.25	0.333333	ENSSSCG00000013012	ENSSSCT00000014223	Transcript	missense_variant	1120	1033	345	S/P	Tcc/Ccc	IMPACT=MODERATE;STRAND=-1;SOURCE=Ensembl;SIFT=deleterious(0.02)
2	7264193	2:7264193	T	0	0	0	0	0	0	0	0.1	0.0833333	0	ENSSSCG00000023890	ENSSSCT00000026889	Transcript	missense_variant	309	194	65	S/F	tCc/tTc	IMPACT=MODERATE;STRAND=1;SOURCE=Ensembl;SIFT=deleterious(0)
2	7883063	2:7883063	T	0	0	0.1	0.416667	0	0	0	0	0	0.0833333	ENSSSCG00000013039	ENSSSCT00000014252	Transcript	missense_variant	630	568	190	A/T	Gct/Act	IMPACT=MODERATE;STRAND=-1;SOURCE=Ensembl;SIFT=deleterious(0.03)
2	8152220	2:8152220	A	0	0	0	0	0.125	0	0	0	0	0	ENSSSCG00000013049	ENSSSCT00000014263	Transcript	missense_variant	1205	935	312	R/H	cGc/cAc	IMPACT=MODERATE;STRAND=1;SOURCE=Ensembl;SIFT=deleterious(0)
2	8472690	2:8472690	A	0	0	0	0.333333	0	0	0	0	0.166667	0	ENSSSCG00000013056	ENSSSCT00000014271	Transcript	missense_variant	644	137	46	T/M	aCg/aTg	IMPACT=MODERATE;STRAND=-1;SOURCE=Ensembl;SIFT=deleterious(0)
2	8551831	2:8551831	T	0	0	0	0	0	0	0	0.0833333	0	0.0833333	ENSSSCG00000013057	ENSSSCT00000045832	Transcript	missense_variant	1170	1052	351	R/H	cGt/cAt	IMPACT=MODERATE;STRAND=-1;SOURCE=Ensembl;SIFT=deleterious(0.04)
2	8567588	2:8567588	C	0.125	0.625	0.25	0.333333	0.2	0.5	0.166667	0.875	0.666667	0.833333	ENSSSCG00000013057	ENSSSCT00000014273	Transcript	missense_variant	972	740	247	I/S	aTt/aGt	IMPACT=MODERATE;STRAND=-1;SOURCE=Ensembl;SIFT=deleterious(0.03)
2	8567822	2:8567822	T	0	0	0	0	0	0	0	0.0833333	0	0.0833333	ENSSSCG00000013057	ENSSSCT00000014273	Transcript	missense_variant	840	608	203	R/H	cGc/cAc	IMPACT=MODERATE;STRAND=-1;SOURCE=Ensembl;SIFT=deleterious(0.03)
2	8573003	2:8573003	T	0.125	0.5	0.2	0.166667	0	0.3	0	0.333333	0.0833333	0.333333	ENSSSCG00000013057	ENSSSCT00000014273	Transcript	missense_variant	641	409	137	V/I	Gta/Ata	IMPACT=MODERATE;STRAND=-1;SOURCE=Ensembl;SIFT=deleterious(0)
2	8574101	2:8574101	T	0	0.125	0	0.416667	0	0	0	0.5	0	0.0833333	ENSSSCG00000013057	ENSSSCT00000014273	Transcript	missense_variant	504	272	91	F/Y	tTc/tAc	IMPACT=MODERATE;STRAND=-1;SOURCE=Ensembl;SIFT=deleterious(0.04)
2	8574104	2:8574104	T	0	0	0.375	0	0	0	0	0	0	0	ENSSSCG00000013057	ENSSSCT00000014273	Transcript	missense_variant	501	269	90	R/H	cGc/cAc	IMPACT=MODERATE;STRAND=-1;SOURCE=Ensembl;SIFT=deleterious(0.03)
2	8583226	2:8583226	A	0	0	0	0	0	0	0	0	0	0.0833333	ENSSSCG00000028537	ENSSSCT00000041832	Transcript	missense_variant	1453	1403	468	A/V	gCg/gTg	IMPACT=MODERATE;STRAND=-1;SOURCE=Ensembl;SIFT=deleterious(0.04)
2	8615784	2:8615784	A	0	0	0	0	0	0.125	0	0.0833333	0	0.0833333	ENSSSCG00000029248	ENSSSCT00000031711	Transcript	missense_variant	803	803	268	A/V	gCt/gTt	IMPACT=MODERATE;STRAND=-1;SOURCE=Ensembl;SIFT=deleterious(0.01)
2	8617510	2:8617510	T	0.125	0.5	0.3	0	0	0.375	0	0.583333	0.0833333	0.0833333	ENSSSCG00000029248	ENSSSCT00000031711	Transcript	missense_variant	529	529	177	F/I	Ttt/Att	IMPACT=MODERATE;STRAND=-1;SOURCE=Ensembl;SIFT=deleterious(0.03)
2	8617521	2:8617521	T	0	0	0	0	0	0	0	0	0	0.0833333	ENSSSCG00000029248	ENSSSCT00000031711	Transcript	missense_variant	518	518	173	T/N	aCc/aAc	IMPACT=MODERATE;STRAND=-1;SOURCE=Ensembl;SIFT=deleterious(0)
2	8627274	2:8627274	G	0	0	0	0.333333	0	0	0	0	0	0	ENSSSCG00000029248	ENSSSCT00000031711	Transcript	missense_variant	440	440	147	I/T	aTa/aCa	IMPACT=MODERATE;STRAND=-1;SOURCE=Ensembl;SIFT=deleterious(0.04)
2	8628176	2:8628176	T	0	0	0	0.0833333	0	0	0	0	0.0833333	0	ENSSSCG00000029248	ENSSSCT00000031711	Transcript	missense_variant	227	227	76	F/Y	tTc/tAc	IMPACT=MODERATE;STRAND=-1;SOURCE=Ensembl;SIFT=deleterious(0.04)
2	8691241	2:8691241	G	0	0	0	0.0833333	0.1	0.1	0	0	0	0	ENSSSCG00000028537	ENSSSCT00000022351	Transcript	missense_variant	1330	1280	427	H/P	cAt/cCt	IMPACT=MODERATE;STRAND=-1;SOURCE=Ensembl;SIFT=deleterious(0.01)
2	8695197	2:8695197	A	0	0	0	0.0833333	0	0	0	0	0	0	ENSSSCG00000028537	ENSSSCT00000022351	Transcript	missense_variant	1090	1040	347	A/V	gCt/gTt	IMPACT=MODERATE;STRAND=-1;SOURCE=Ensembl;SIFT=deleterious(0.04)
2	8697928	2:8697928	G	0	0	0	0	0	0	0	0	0.0833333	0	ENSSSCG00000028537	ENSSSCT00000022351	Transcript	missense_variant	879	829	277	A/P	Gct/Cct	IMPACT=MODERATE;STRAND=-1;SOURCE=Ensembl;SIFT=deleterious(0)
2	8697936	2:8697936	A	0.375	0.125	0.5	0.5	0.1	0.2	0.166667	0.666667	0.333333	0.166667	ENSSSCG00000028537	ENSSSCT00000022351	Transcript	missense_variant	871	821	274	G/V	gGa/gTa	IMPACT=MODERATE;STRAND=-1;SOURCE=Ensembl;SIFT=deleterious(0)
2	8894621	2:8894621	A	0	0.25	0	0.333333	0	0	0	0.25	0.25	0.166667	ENSSSCG00000022404	ENSSSCT00000028449	Transcript	missense_variant	1258	1082	361	Y/F	tAt/tTt	IMPACT=MODERATE;STRAND=-1;SOURCE=Ensembl;SIFT=deleterious(0.05)
2	8898344	2:8898344	C	0	0	0	0	0	0	0	0	0.0833333	0	ENSSSCG00000022404	ENSSSCT00000028449	Transcript	missense_variant	830	654	218	I/M	atC/atG	IMPACT=MODERATE;STRAND=-1;SOURCE=Ensembl;SIFT=deleterious(0.03)
2	9040084	2:9040084	A	0	0	0	0	0	0.1	0	0	0	0.0833333	ENSSSCG00000028542	ENSSSCT00000030161	Transcript	missense_variant	1917	1111	371	E/K	Gaa/Aaa	IMPACT=MODERATE;STRAND=1;SOURCE=Ensembl;SIFT=deleterious(0.04)
2	9083220	2:9083220	A	0	0	0	0	0	0	0.25	0	0	0	ENSSSCG00000027847	ENSSSCT00000052327	Transcript	missense_variant	492	226	76	P/S	Cca/Tca	IMPACT=MODERATE;STRAND=-1;SOURCE=Ensembl;SIFT=deleterious(0.04)
2	9110064	2:9110064	G	0	0	0	0.166667	0	0	0	0	0.0833333	0	ENSSSCG00000030653	ENSSSCT00000052041	Transcript	missense_variant	520	520	174	L/V	Ctg/Gtg	IMPACT=MODERATE;STRAND=1;SOURCE=Ensembl;SIFT=deleterious(0.04)
2	9123397	2:9123397	C	0	0	0	0.0833333	0	0	0	0	0.0833333	0.166667	ENSSSCG00000020809	ENSSSCT00000023287	Transcript	missense_variant	858	708	236	Q/H	caG/caC	IMPACT=MODERATE;STRAND=1;SOURCE=Ensembl;SIFT=deleterious(0.02)
2	9199808	2:9199808	T	0	0	0	0	0	0	0	0	0.0833333	0	ENSSSCG00000033010	ENSSSCT00000057910	Transcript	missense_variant	703	703	235	P/S	Ccc/Tcc	IMPACT=MODERATE;STRAND=1;SOURCE=Ensembl;SIFT=deleterious(0.02)
2	9200511	2:9200511	T	0	0	0	0	0	0.1	0	0	0	0	ENSSSCG00000033010	ENSSSCT00000057910	Transcript	missense_variant	1406	1406	469	T/I	aCa/aTa	IMPACT=MODERATE;STRAND=1;SOURCE=Ensembl;SIFT=deleterious(0.04)
2	9200839	2:9200839	C	0	0	0.2	0	0	0	0	0	0	0.166667	ENSSSCG00000033010	ENSSSCT00000062935	Transcript	missense_variant	3956	1242	414	E/D	gaA/gaC	IMPACT=MODERATE;STRAND=1;SOURCE=Ensembl;SIFT=deleterious(0.04)
2	9201317	2:9201317	G	0	0	0	0	0.1	0	0.25	0	0	0	ENSSSCG00000033010	ENSSSCT00000057910	Transcript	missense_variant	2212	2212	738	K/E	Aag/Gag	IMPACT=MODERATE;STRAND=1;SOURCE=Ensembl;SIFT=deleterious(0.05)
2	9201806	2:9201806	T	0	0	0.1	0	0	0	0	0.1	0	0	ENSSSCG00000033010	ENSSSCT00000057910	Transcript	missense_variant	2701	2701	901	P/S	Ccc/Tcc	IMPACT=MODERATE;STRAND=1;SOURCE=Ensembl;SIFT=deleterious(0.02)
2	9203480	2:9203480	G	0	0	0.1	0	0	0	0	0	0	0	ENSSSCG00000033010	ENSSSCT00000057910	Transcript	missense_variant	4075	4075	1359	P/A	Ccc/Gcc	IMPACT=MODERATE;STRAND=1;SOURCE=Ensembl;SIFT=deleterious(0.01)
2	9203987	2:9203987	T	0.333333	0	0.125	0.333333	0	0.375	0	0	0.25	0.416667	ENSSSCG00000033010	ENSSSCT00000057910	Transcript	missense_variant	4582	4582	1528	P/S	Ccc/Tcc	IMPACT=MODERATE;STRAND=1;SOURCE=Ensembl;SIFT=deleterious(0.02)
2	9768015	2:9768015	T	0	0	0.166667	0	0	0	0	0	0.0833333	0	ENSSSCG00000013078	ENSSSCT00000014296	Transcript	missense_variant	2940	985	329	S/T	Tcc/Acc	IMPACT=MODERATE;STRAND=-1;SOURCE=Ensembl;SIFT=deleterious(0.01)
2	10119979	2:10119979	A	0.5	0.125	0.125	0.5	0	0	0	0.4	0.0833333	0.25	ENSSSCG00000013084	ENSSSCT00000014302	Transcript	missense_variant	787	16	6	L/F	Ctt/Ttt	IMPACT=MODERATE;STRAND=-1;SOURCE=Ensembl;SIFT=deleterious(0.04)
2	10281063	2:10281063	A	0	0.125	0	0	0	0	0	0	0	0.0833333	ENSSSCG00000013091	ENSSSCT00000014311	Transcript	missense_variant	1011	1011	337	Q/H	caG/caT	IMPACT=MODERATE;STRAND=-1;SOURCE=Ensembl;SIFT=deleterious(0.02)
2	10282812	2:10282812	A	0	0.375	0	0.5	0	0	0	0	0.333333	0.25	ENSSSCG00000013091	ENSSSCT00000014311	Transcript	missense_variant	867	867	289	Q/H	caG/caT	IMPACT=MODERATE;STRAND=-1;SOURCE=Ensembl;SIFT=deleterious(0.02)
2	10343064	2:10343064	T	0.375	0.5	0.3	0.5	0	0.4	0.5	0.166667	0.5	0.5	ENSSSCG00000023987	ENSSSCT00000014315	Transcript	missense_variant	335	335	112	K/I	aAa/aTa	IMPACT=MODERATE;STRAND=1;SOURCE=Ensembl;SIFT=deleterious(0.02)
2	10345550	2:10345550	G	0	0	0	0	0.125	0	0	0	0	0	ENSSSCG00000023987	ENSSSCT00000014315	Transcript	missense_variant	674	674	225	P/R	cCc/cGc	IMPACT=MODERATE;STRAND=1;SOURCE=Ensembl;SIFT=deleterious(0)
2	10347149	2:10347149	C	0	0	0	0	0.1	0	0	0	0	0	ENSSSCG00000023987	ENSSSCT00000014315	Transcript	missense_variant	732	732	244	Q/H	caA/caC	IMPACT=MODERATE;STRAND=1;SOURCE=Ensembl;SIFT=deleterious(0.03)
2	10348850	2:10348850	T	0.375	0.5	0.6	0.5	0.5	0.3	0.5	0.333333	0.5	0.5	ENSSSCG00000023987	ENSSSCT00000014315	Transcript	missense_variant	1020	1020	340	Q/H	caG/caT	IMPACT=MODERATE;STRAND=1;SOURCE=Ensembl;SIFT=deleterious(0.02)
2	10582207	2:10582207	A	0	0.125	0	0	0.2	0.1	0	0	0	0	ENSSSCG00000029938	ENSSSCT00000037629	Transcript	missense_variant	571	52	18	L/F	Ctc/Ttc	IMPACT=MODERATE;STRAND=-1;SOURCE=Ensembl;SIFT=deleterious(0.04)
2	10599456	2:10599456	T	0	0	0	0	0.3	0.125	0	0	0	0	ENSSSCG00000013098	ENSSSCT00000014318	Transcript	missense_variant	194	194	65	R/H	cGc/cAc	IMPACT=MODERATE;STRAND=-1;SOURCE=Ensembl;SIFT=deleterious(0.02)
2	10661000	2:10661000	T	0	0	0	0	0	0	0	0	0	0.166667	ENSSSCG00000013115	ENSSSCT00000014335	Transcript	missense_variant	613	76	26	G/R	Gga/Aga	IMPACT=MODERATE;STRAND=-1;SOURCE=Ensembl;SIFT=deleterious(0.03)
2	10745256	2:10745256	C	0	0	0	0.166667	0	0	0	0	0	0	ENSSSCG00000013111	ENSSSCT00000014331	Transcript	missense_variant	1161	1016	339	N/S	aAc/aGc	IMPACT=MODERATE;STRAND=-1;SOURCE=Ensembl;SIFT=deleterious(0.04)
2	10751041	2:10751041	G	0	0.125	0	0	0	0	0	0	0	0	ENSSSCG00000013111	ENSSSCT00000014331	Transcript	missense_variant	682	537	179	M/I	atG/atC	IMPACT=MODERATE;STRAND=-1;SOURCE=Ensembl;SIFT=deleterious(0.02)
2	10752972	2:10752972	T	0	0	0	0.166667	0	0.166667	0.166667	0	0.333333	0.166667	ENSSSCG00000013111	ENSSSCT00000014331	Transcript	missense_variant	228	83	28	S/Y	tCt/tAt	IMPACT=MODERATE;STRAND=-1;SOURCE=Ensembl;SIFT=deleterious(0.01)
2	11177775	2:11177775	C	0	0	0.1	0.0833333	0	0	0	0	0	0	ENSSSCG00000027387	ENSSSCT00000040365	Transcript	missense_variant	954	746	249	S/C	tCc/tGc	IMPACT=MODERATE;STRAND=-1;SOURCE=Ensembl;SIFT=deleterious(0.01)
2	11271670	2:11271670	C	0	0	0	0	0	0	0	0.166667	0	0	ENSSSCG00000022114	ENSSSCT00000030463	Transcript	missense_variant	694	593	198	D/G	gAt/gGt	IMPACT=MODERATE;STRAND=-1;SOURCE=Ensembl;SIFT=deleterious(0)
2	11306259	2:11306259	T	0	0	0	0.0833333	0.25	0.375	0	0	0	0.333333	ENSSSCG00000013102	ENSSSCT00000014322	Transcript	missense_variant	778	433	145	A/T	Gcc/Acc	IMPACT=MODERATE;STRAND=-1;SOURCE=Ensembl;SIFT=deleterious(0.03)
2	11310092	2:11310092	A	0	0	0	0	0.125	0	0	0	0	0	ENSSSCG00000013102	ENSSSCT00000014322	Transcript	missense_variant	565	220	74	R/C	Cgc/Tgc	IMPACT=MODERATE;STRAND=-1;SOURCE=Ensembl;SIFT=deleterious(0)
2	11365757	2:11365757	A	0	0.125	0	0	0	0	0	0	0	0	ENSSSCG00000013100	ENSSSCT00000014321	Transcript	missense_variant,splice_region_variant	1558	553	185	G/R	Gga/Aga	IMPACT=MODERATE;STRAND=1;SOURCE=Ensembl;SIFT=deleterious(0)
2	11374524	2:11374524	A	0	0	0.1	0.0833333	0	0	0	0	0	0	ENSSSCG00000013100	ENSSSCT00000014320	Transcript	missense_variant	220	47	16	P/Q	cCa/cAa	IMPACT=MODERATE;STRAND=1;SOURCE=Ensembl;SIFT=deleterious(0.04)
2	11642227	2:11642227	A	0	0	0	0	0	0	0	0	0	0.0833333	ENSSSCG00000039252	ENSSSCT00000051461	Transcript	missense_variant	901	832	278	G/R	Gga/Aga	IMPACT=MODERATE;STRAND=1;SOURCE=Ensembl;SIFT=deleterious(0.03)
2	11964981	2:11964981	T	0	0	0.6	0.416667	0	0	0.166667	0.0833333	0.416667	0.166667	ENSSSCG00000043180	ENSSSCT00000065234	Transcript	missense_variant	401	401	134	T/N	aCc/aAc	IMPACT=MODERATE;STRAND=-1;SOURCE=Ensembl;SIFT=deleterious(0.05)
2	11965060	2:11965060	T	0	0	0	0.0833333	0	0	0	0.0833333	0	0	ENSSSCG00000043180	ENSSSCT00000065234	Transcript	missense_variant	322	322	108	G/S	Ggt/Agt	IMPACT=MODERATE;STRAND=-1;SOURCE=Ensembl;SIFT=deleterious(0.01)
2	11965252	2:11965252	A	0	0	0	0	0	0.1	0	0	0	0.0833333	ENSSSCG00000043180	ENSSSCT00000065234	Transcript	missense_variant	130	130	44	L/F	Ctc/Ttc	IMPACT=MODERATE;STRAND=-1;SOURCE=Ensembl;SIFT=deleterious(0.03)
2	11965291	2:11965291	T	0	0	0	0	0.25	0.1	0.333333	0	0	0	ENSSSCG00000043180	ENSSSCT00000065234	Transcript	missense_variant	91	91	31	L/M	Ttg/Atg	IMPACT=MODERATE;STRAND=-1;SOURCE=Ensembl;SIFT=deleterious(0)
2	12043440	2:12043440	T	0.125	0.25	0.4	0.0833333	0.1	0.5	0.166667	0.0833333	0.0833333	0.0833333	ENSSSCG00000038922	ENSSSCT00000039774	Transcript	missense_variant	572	572	191	T/I	aCt/aTt	IMPACT=MODERATE;STRAND=1;SOURCE=Ensembl;SIFT=deleterious(0)
2	12103910	2:12103910	C	0	0	0	0	0	0	0	0	0	0.0833333	ENSSSCG00000036715	ENSSSCT00000062364	Transcript	missense_variant	22	22	8	T/P	Aca/Cca	IMPACT=MODERATE;STRAND=1;SOURCE=Ensembl;SIFT=deleterious(0)
2	12123361	2:12123361	T	0	0.125	0	0	0	0	0	0	0	0	ENSSSCG00000040765	ENSSSCT00000045363	Transcript	missense_variant	751	751	251	L/F	Ctc/Ttc	IMPACT=MODERATE;STRAND=1;SOURCE=Ensembl;SIFT=deleterious(0.03)
2	12123398	2:12123398	T	0	0.125	0	0	0.3	0	0	0	0	0	ENSSSCG00000040765	ENSSSCT00000045363	Transcript	missense_variant	788	788	263	S/F	tCc/tTc	IMPACT=MODERATE;STRAND=1;SOURCE=Ensembl;SIFT=deleterious(0.01)
2	12254697	2:12254697	G	0.5	0.75	0.5	0.0833333	0.3	0.625	0	0.666667	0	0.583333	ENSSSCG00000033703	ENSSSCT00000051290	Transcript	missense_variant	770	675	225	E/D	gaG/gaC	IMPACT=MODERATE;STRAND=-1;SOURCE=Ensembl;SIFT=deleterious(0.05)
2	12254737	2:12254737	G	0	0	0	0	0	0	0	0.166667	0.0833333	0	ENSSSCG00000033703	ENSSSCT00000051290	Transcript	missense_variant	730	635	212	Y/S	tAt/tCt	IMPACT=MODERATE;STRAND=-1;SOURCE=Ensembl;SIFT=deleterious(0)
2	12270174	2:12270174	A	0	0	0.1	0	0	0	0	0	0	0	ENSSSCG00000013147	ENSSSCT00000014367	Transcript	missense_variant	1334	878	293	E/V	gAa/gTa	IMPACT=MODERATE;STRAND=-1;SOURCE=Ensembl;SIFT=deleterious(0.01)
2	12333568	2:12333568	A	0	0	0	0	0	0	0	0	0.166667	0	ENSSSCG00000013148	ENSSSCT00000014368	Transcript	missense_variant	479	327	109	S/R	agC/agA	IMPACT=MODERATE;STRAND=1;SOURCE=Ensembl;SIFT=deleterious(0.02)
2	12336744	2:12336744	A	0.5	0	0	0	0.1	0	0	0	0	0	ENSSSCG00000013148	ENSSSCT00000026213	Transcript	missense_variant	2245	559	187	D/N	Gat/Aat	IMPACT=MODERATE;STRAND=1;SOURCE=Ensembl;SIFT=deleterious(0.05)
2	12381023	2:12381023	C	0	0	0	0	0	0	0	0.0833333	0	0	ENSSSCG00000040088	ENSSSCT00000014369	Transcript	missense_variant	513	289	97	W/R	Tgg/Cgg	IMPACT=MODERATE;STRAND=1;SOURCE=Ensembl;SIFT=deleterious(0)
2	12383237	2:12383237	C	0	0	0	0	0	0	0	0	0.166667	0	ENSSSCG00000040088	ENSSSCT00000014369	Transcript	missense_variant	807	583	195	F/L	Ttc/Ctc	IMPACT=MODERATE;STRAND=1;SOURCE=Ensembl;SIFT=deleterious(0.03)
2	12383337	2:12383337	A	0	0.25	0.2	0	0.3	0.1	0.166667	0.333333	0.25	0.166667	ENSSSCG00000040088	ENSSSCT00000014369	Transcript	missense_variant	907	683	228	R/Q	cGg/cAg	IMPACT=MODERATE;STRAND=1;SOURCE=Ensembl;SIFT=deleterious(0.03)
2	12383343	2:12383343	T	0	0.375	0.2	0.166667	0.3	0.1	0	0.0833333	0.0833333	0.333333	ENSSSCG00000040088	ENSSSCT00000014369	Transcript	missense_variant	913	689	230	A/V	gCa/gTa	IMPACT=MODERATE;STRAND=1;SOURCE=Ensembl;SIFT=deleterious(0)
2	12500576	2:12500576	A	0	0	0	0.166667	0	0	0	0	0	0	ENSSSCG00000013155	ENSSSCT00000014375	Transcript	missense_variant	1408	1292	431	A/V	gCa/gTa	IMPACT=MODERATE;STRAND=-1;SOURCE=Ensembl;SIFT=deleterious(0)
2	12547111	2:12547111	A	0	0	0	0	0	0	0	0	0	0.0833333	ENSSSCG00000021176	ENSSSCT00000031344	Transcript	missense_variant	264	181	61	V/M	Gtg/Atg	IMPACT=MODERATE;STRAND=1;SOURCE=Ensembl;SIFT=deleterious(0.04)
2	12732379	2:12732379	G	0	0	0	0.583333	0	0	0	0	0	0	ENSSSCG00000041067	ENSSSCT00000014386	Transcript	missense_variant	572	572	191	D/A	gAc/gCc	IMPACT=MODERATE;STRAND=-1;SOURCE=Ensembl;SIFT=deleterious(0)
2	12732547	2:12732547	G	0	0	0	0.0833333	0	0	0	0	0	0.1	ENSSSCG00000041067	ENSSSCT00000014386	Transcript	missense_variant	404	404	135	I/T	aTt/aCt	IMPACT=MODERATE;STRAND=-1;SOURCE=Ensembl;SIFT=deleterious(0.04)
2	12732851	2:12732851	C	0.375	0.125	0.1	0	0.1	0.125	0.333333	0.125	0.0833333	0.25	ENSSSCG00000041067	ENSSSCT00000014386	Transcript	missense_variant	100	100	34	M/V	Atg/Gtg	IMPACT=MODERATE;STRAND=-1;SOURCE=Ensembl;SIFT=deleterious(0.03)
2	12843844	2:12843844	G	0	0	0	0	0	0.125	0	0	0	0	ENSSSCG00000037952	ENSSSCT00000014385	Transcript	missense_variant	443	443	148	M/R	aTg/aGg	IMPACT=MODERATE;STRAND=1;SOURCE=Ensembl;SIFT=deleterious(0)
2	12866195	2:12866195	G	0	0	0	0.166667	0	0	0	0.0833333	0	0	ENSSSCG00000044981	ENSSSCT00000014387	Transcript	missense_variant	697	697	233	G/R	Ggc/Cgc	IMPACT=MODERATE;STRAND=-1;SOURCE=Ensembl;SIFT=deleterious(0.01)
2	12866242	2:12866242	C	0	0.125	0.3	0	0	0	0	0	0	0.0833333	ENSSSCG00000044981	ENSSSCT00000014387	Transcript	missense_variant	650	650	217	S/C	tCc/tGc	IMPACT=MODERATE;STRAND=-1;SOURCE=Ensembl;SIFT=deleterious(0)
2	12866671	2:12866671	A	0.125	0	0	0	0	0	0	0	0.0833333	0.0833333	ENSSSCG00000044981	ENSSSCT00000014387	Transcript	missense_variant	221	221	74	S/L	tCg/tTg	IMPACT=MODERATE;STRAND=-1;SOURCE=Ensembl;SIFT=deleterious(0)
2	13126813	2:13126813	A	0	0	0.3	0	0	0	0	0	0.25	0.0833333	ENSSSCG00000013173	ENSSSCT00000014393	Transcript	missense_variant	726	314	105	V/E	gTg/gAg	IMPACT=MODERATE;STRAND=1;SOURCE=Ensembl;SIFT=deleterious(0.01)
2	13127118	2:13127118	C	0	0.125	0	0.166667	0.1	0	0.333333	0	0.0833333	0.166667	ENSSSCG00000013173	ENSSSCT00000014393	Transcript	missense_variant	1031	619	207	Y/H	Tat/Cat	IMPACT=MODERATE;STRAND=1;SOURCE=Ensembl;SIFT=deleterious(0.01)
2	13127182	2:13127182	C	0	0.125	0	0	0	0.2	0.166667	0.125	0	0	ENSSSCG00000013173	ENSSSCT00000014393	Transcript	missense_variant	1095	683	228	V/A	gTc/gCc	IMPACT=MODERATE;STRAND=1;SOURCE=Ensembl;SIFT=deleterious(0)
2	13127425	2:13127425	C	0	0	0	0	0.166667	0.1	0	0	0	0	ENSSSCG00000013173	ENSSSCT00000014393	Transcript	missense_variant	1338	926	309	Q/P	cAg/cCg	IMPACT=MODERATE;STRAND=1;SOURCE=Ensembl;SIFT=deleterious(0.01)
2	13159464	2:13159464	A	0	0	0	0	0.2	0.1	0	0	0	0	ENSSSCG00000013174	ENSSSCT00000014394	Transcript	missense_variant	3085	2636	879	T/I	aCa/aTa	IMPACT=MODERATE;STRAND=-1;SOURCE=Ensembl;SIFT=deleterious(0)
2	13253227	2:13253227	A	0	0	0	0	0	0	0	0	0.0833333	0	ENSSSCG00000013178	ENSSSCT00000036942	Transcript	missense_variant	2899	1528	510	R/W	Cgg/Tgg	IMPACT=MODERATE;STRAND=-1;SOURCE=Ensembl;SIFT=deleterious(0.03)
2	13256866	2:13256866	T	0	0	0	0.0833333	0	0	0	0.1	0	0.166667	ENSSSCG00000013178	ENSSSCT00000036942	Transcript	missense_variant	2098	727	243	V/I	Gta/Ata	IMPACT=MODERATE;STRAND=-1;SOURCE=Ensembl;SIFT=deleterious(0.03)
2	13336828	2:13336828	T	0	0	0	0	0	0	0	0	0	0.0833333	ENSSSCG00000013181	ENSSSCT00000014401	Transcript	missense_variant	643	370	124	E/K	Gag/Aag	IMPACT=MODERATE;STRAND=-1;SOURCE=Ensembl;SIFT=deleterious(0.04)
2	13492469	2:13492469	T	0	0	0	0	0	0.25	0	0	0	0	ENSSSCG00000033998	ENSSSCT00000058946	Transcript	missense_variant	518	155	52	T/M	aCg/aTg	IMPACT=MODERATE;STRAND=1;SOURCE=Ensembl;SIFT=deleterious(0.05)
2	13501471	2:13501471	T	0	0	0	0	0	0	0	0	0.0833333	0	ENSSSCG00000033998	ENSSSCT00000058946	Transcript	missense_variant	991	628	210	R/W	Cgg/Tgg	IMPACT=MODERATE;STRAND=1;SOURCE=Ensembl;SIFT=deleterious(0.04)
2	13512096	2:13512096	T	0	0	0	0	0	0	0	0	0	0.25	ENSSSCG00000033998	ENSSSCT00000058946	Transcript	missense_variant	1664	1301	434	A/V	gCc/gTc	IMPACT=MODERATE;STRAND=1;SOURCE=Ensembl;SIFT=deleterious(0.01)
2	13535982	2:13535982	T	0	0	0	0	0	0	0	0	0.0833333	0	ENSSSCG00000027553	ENSSSCT00000049079	Transcript	missense_variant	426	310	104	T/S	Act/Tct	IMPACT=MODERATE;STRAND=1;SOURCE=Ensembl;SIFT=deleterious(0.04)
2	13545373	2:13545373	A	0	0	0	0	0.25	0.1	0	0	0.0833333	0	ENSSSCG00000031326	ENSSSCT00000038480	Transcript	missense_variant	401	132	44	S/R	agT/agA	IMPACT=MODERATE;STRAND=1;SOURCE=Ensembl;SIFT=deleterious(0.01)
2	13545393	2:13545393	T	0	0.125	0	0.166667	0	0	0	0	0.333333	0	ENSSSCG00000031326	ENSSSCT00000038480	Transcript	missense_variant	421	152	51	T/I	aCt/aTt	IMPACT=MODERATE;STRAND=1;SOURCE=Ensembl;SIFT=deleterious(0)
2	13545395	2:13545395	T	0	0	0	0	0	0	0	0	0.0833333	0	ENSSSCG00000031326	ENSSSCT00000038480	Transcript	missense_variant	423	154	52	G/W	Ggg/Tgg	IMPACT=MODERATE;STRAND=1;SOURCE=Ensembl;SIFT=deleterious(0.02)
2	13576507	2:13576507	A	0	0	0	0	0	0	0	0	0.0833333	0	ENSSSCG00000027553	ENSSSCT00000042004	Transcript	missense_variant	400	291	97	S/R	agT/agA	IMPACT=MODERATE;STRAND=1;SOURCE=Ensembl;SIFT=deleterious(0.02)
2	13576535	2:13576535	C	0	0	0	0	0	0	0	0	0.0833333	0	ENSSSCG00000027553	ENSSSCT00000042004	Transcript	missense_variant	428	319	107	V/L	Gtg/Ctg	IMPACT=MODERATE;STRAND=1;SOURCE=Ensembl;SIFT=deleterious(0.01)
2	13864645	2:13864645	T	0	0	0	0	0	0	0	0	0	0.0833333	ENSSSCG00000013195	ENSSSCT00000014415	Transcript	missense_variant	404	404	135	T/K	aCa/aAa	IMPACT=MODERATE;STRAND=-1;SOURCE=Ensembl;SIFT=deleterious(0)
2	13864651	2:13864651	C	0	0	0	0	0.1	0	0	0	0	0	ENSSSCG00000013195	ENSSSCT00000014415	Transcript	missense_variant	398	398	133	Y/C	tAt/tGt	IMPACT=MODERATE;STRAND=-1;SOURCE=Ensembl;SIFT=deleterious(0)
2	13865020	2:13865020	T	0.125	0.125	0.166667	0	0	0.125	0	0	0.333333	0.166667	ENSSSCG00000013195	ENSSSCT00000014415	Transcript	missense_variant	29	29	10	T/K	aCg/aAg	IMPACT=MODERATE;STRAND=-1;SOURCE=Ensembl;SIFT=deleterious(0.02)
2	13879285	2:13879285	C	0	0	0	0.333333	0	0	0	0	0.25	0.0833333	ENSSSCG00000013194	ENSSSCT00000014414	Transcript	missense_variant	710	710	237	A/G	gCc/gGc	IMPACT=MODERATE;STRAND=-1;SOURCE=Ensembl;SIFT=deleterious(0.01)
2	13879287	2:13879287	A	0	0	0	0.333333	0	0	0	0	0.25	0.0833333	ENSSSCG00000013194	ENSSSCT00000014414	Transcript	missense_variant	708	708	236	K/N	aaA/aaT	IMPACT=MODERATE;STRAND=-1;SOURCE=Ensembl;SIFT=deleterious(0)
2	13879384	2:13879384	T	0	0	0	0.0833333	0.1	0	0	0	0.166667	0	ENSSSCG00000013194	ENSSSCT00000014414	Transcript	missense_variant	611	611	204	G/E	gGa/gAa	IMPACT=MODERATE;STRAND=-1;SOURCE=Ensembl;SIFT=deleterious(0.01)
2	13879523	2:13879523	T	0	0	0	0	0	0	0	0	0.0833333	0.25	ENSSSCG00000013194	ENSSSCT00000014414	Transcript	missense_variant	472	472	158	V/M	Gtg/Atg	IMPACT=MODERATE;STRAND=-1;SOURCE=Ensembl;SIFT=deleterious(0.04)
2	13879609	2:13879609	C	0.125	0.125	0	0.416667	0	0	0	0	0.416667	0.333333	ENSSSCG00000013194	ENSSSCT00000014414	Transcript	missense_variant	386	386	129	P/R	cCa/cGa	IMPACT=MODERATE;STRAND=-1;SOURCE=Ensembl;SIFT=deleterious(0)
2	13879610	2:13879610	A	0.125	0.125	0	0.416667	0	0	0	0	0.416667	0.333333	ENSSSCG00000013194	ENSSSCT00000014414	Transcript	missense_variant	385	385	129	P/S	Cca/Tca	IMPACT=MODERATE;STRAND=-1;SOURCE=Ensembl;SIFT=deleterious(0)
2	13879615	2:13879615	A	0.125	0.125	0	0.416667	0	0	0	0	0.416667	0.333333	ENSSSCG00000013194	ENSSSCT00000014414	Transcript	missense_variant	380	380	127	C/F	tGt/tTt	IMPACT=MODERATE;STRAND=-1;SOURCE=Ensembl;SIFT=deleterious(0.01)
2	13879717	2:13879717	A	0.25	0	0.2	0	0.2	0.25	0	0.166667	0	0	ENSSSCG00000013194	ENSSSCT00000014414	Transcript	missense_variant	278	278	93	S/F	tCc/tTc	IMPACT=MODERATE;STRAND=-1;SOURCE=Ensembl;SIFT=deleterious(0)
2	13879945	2:13879945	T	0	0	0.2	0.25	0.5	0.2	0	0.166667	0.166667	0.166667	ENSSSCG00000013194	ENSSSCT00000014414	Transcript	missense_variant	50	50	17	F/Y	tTt/tAt	IMPACT=MODERATE;STRAND=-1;SOURCE=Ensembl;SIFT=deleterious(0)
2	13879993	2:13879993	G	0	0	0	0.0833333	0	0	0	0	0	0	ENSSSCG00000013194	ENSSSCT00000014414	Transcript	start_lost	2	2	1	M/T	aTg/aCg	IMPACT=HIGH;STRAND=-1;SOURCE=Ensembl;SIFT=deleterious(0)
2	13983063	2:13983063	A	0	0	0.2	0	0	0	0	0	0	0	ENSSSCG00000042449	ENSSSCT00000014412	Transcript	missense_variant	286	286	96	G/R	Gga/Aga	IMPACT=MODERATE;STRAND=1;SOURCE=Ensembl;SIFT=deleterious(0.03)
2	14001864	2:14001864	A	0	0	0	0	0.125	0	0	0	0	0	ENSSSCG00000045001	ENSSSCT00000014413	Transcript	missense_variant	610	610	204	G/R	Gga/Aga	IMPACT=MODERATE;STRAND=1;SOURCE=Ensembl;SIFT=deleterious(0.01)
2	14001948	2:14001948	C	0.25	0.75	0	0.5	1	0.5	0.166667	0.75	0.333333	0.583333	ENSSSCG00000045001	ENSSSCT00000014413	Transcript	missense_variant	694	694	232	D/H	Gac/Cac	IMPACT=MODERATE;STRAND=1;SOURCE=Ensembl;SIFT=deleterious(0.02)
2	14002095	2:14002095	A	0	0	0	0	0	0.1	0	0	0	0.0833333	ENSSSCG00000045001	ENSSSCT00000014413	Transcript	missense_variant	841	841	281	V/M	Gtg/Atg	IMPACT=MODERATE;STRAND=1;SOURCE=Ensembl;SIFT=deleterious(0.02)
2	14002106	2:14002106	A	0	0	0	0	0.2	0.1	0.5	0	0	0	ENSSSCG00000045001	ENSSSCT00000014413	Transcript	missense_variant	852	852	284	M/I	atG/atA	IMPACT=MODERATE;STRAND=1;SOURCE=Ensembl;SIFT=deleterious(0.01)
2	14039353	2:14039353	T	0	0	0	0.166667	0	0.125	0	0	0.0833333	0.166667	ENSSSCG00000043580	ENSSSCT00000057656	Transcript	missense_variant	794	794	265	T/I	aCc/aTc	IMPACT=MODERATE;STRAND=1;SOURCE=Ensembl;SIFT=deleterious(0.01)
2	14054576	2:14054576	G	0	0	0	0	0	0.1	0	0	0.0833333	0	ENSSSCG00000038219	ENSSSCT00000014420	Transcript	missense_variant	887	887	296	V/A	gTg/gCg	IMPACT=MODERATE;STRAND=-1;SOURCE=Ensembl;SIFT=deleterious(0.01)
2	14055296	2:14055296	A	0	0	0.4	0	0	0	0	0	0.25	0.0833333	ENSSSCG00000038219	ENSSSCT00000014420	Transcript	missense_variant	167	167	56	T/I	aCa/aTa	IMPACT=MODERATE;STRAND=-1;SOURCE=Ensembl;SIFT=deleterious(0.01)
2	14055372	2:14055372	A	0.125	0.5	0.3	0.25	0	0.375	0	0.5	0.0833333	0.25	ENSSSCG00000038219	ENSSSCT00000014420	Transcript	missense_variant	91	91	31	V/F	Gtt/Ttt	IMPACT=MODERATE;STRAND=-1;SOURCE=Ensembl;SIFT=deleterious(0.04)
2	14067495	2:14067495	T	0	0	0	0.0833333	0	0	0	0.1	0	0	ENSSSCG00000038446	ENSSSCT00000065287	Transcript	missense_variant	698	698	233	R/H	cGc/cAc	IMPACT=MODERATE;STRAND=-1;SOURCE=Ensembl;SIFT=deleterious(0.02)
2	14067496	2:14067496	A	0	0	0	0	0	0	0	0.0833333	0	0.0833333	ENSSSCG00000038446	ENSSSCT00000065287	Transcript	missense_variant	697	697	233	R/C	Cgc/Tgc	IMPACT=MODERATE;STRAND=-1;SOURCE=Ensembl;SIFT=deleterious(0.02)
2	14067961	2:14067961	C	0	0	0	0.0833333	0	0	0	0.166667	0	0	ENSSSCG00000038446	ENSSSCT00000065287	Transcript	missense_variant	232	232	78	P/A	Cca/Gca	IMPACT=MODERATE;STRAND=-1;SOURCE=Ensembl;SIFT=deleterious(0)
2	14068135	2:14068135	C	0	0.5	0.2	0	0	0	0	0.333333	0	0.0833333	ENSSSCG00000038446	ENSSSCT00000065287	Transcript	missense_variant	58	58	20	P/A	Cct/Gct	IMPACT=MODERATE;STRAND=-1;SOURCE=Ensembl;SIFT=deleterious(0.05)
2	14068150	2:14068150	T	0	0	0	0.166667	0	0.1	0	0	0	0.0833333	ENSSSCG00000038446	ENSSSCT00000065287	Transcript	missense_variant	43	43	15	G/S	Ggc/Agc	IMPACT=MODERATE;STRAND=-1;SOURCE=Ensembl;SIFT=deleterious(0.01)
2	14106358	2:14106358	A	0	0	0	0.0833333	0	0.1	0	0	0	0.0833333	ENSSSCG00000039933	ENSSSCT00000053938	Transcript	missense_variant	519	519	173	N/K	aaT/aaA	IMPACT=MODERATE;STRAND=1;SOURCE=Ensembl;SIFT=deleterious(0.02)
2	14176748	2:14176748	A	0.25	0	0	0	0	0	0	0	0	0.0833333	ENSSSCG00000043644	ENSSSCT00000015875	Transcript	missense_variant	900	900	300	W/C	tgG/tgT	IMPACT=MODERATE;STRAND=-1;SOURCE=Ensembl;SIFT=deleterious(0.03)
2	14177430	2:14177430	T	0.125	0.25	0	0.166667	0	0.1	0	0	0.25	0.166667	ENSSSCG00000043644	ENSSSCT00000015875	Transcript	missense_variant	218	218	73	T/N	aCt/aAt	IMPACT=MODERATE;STRAND=-1;SOURCE=Ensembl;SIFT=deleterious(0.01)
2	14177446	2:14177446	T	0	0	0.2	0	0	0	0	0	0.0833333	0	ENSSSCG00000043644	ENSSSCT00000015875	Transcript	missense_variant	202	202	68	D/N	Gat/Aat	IMPACT=MODERATE;STRAND=-1;SOURCE=Ensembl;SIFT=deleterious(0.02)
2	14190484	2:14190484	T	0	0.25	0	0.166667	0	0.1	0.166667	0.0833333	0.0833333	0.0833333	ENSSSCG00000050639	ENSSSCT00000050212	Transcript	missense_variant	685	685	229	E/K	Gaa/Aaa	IMPACT=MODERATE;STRAND=-1;SOURCE=Ensembl;SIFT=deleterious(0.02)
2	14190540	2:14190540	G	0.375	0.5	0.2	0.333333	0.2	0.2	0.166667	0.0833333	0.416667	0.416667	ENSSSCG00000050639	ENSSSCT00000050212	Transcript	missense_variant	629	629	210	V/A	gTa/gCa	IMPACT=MODERATE;STRAND=-1;SOURCE=Ensembl;SIFT=deleterious(0.02)
2	14190653	2:14190653	C	0	0	0	0	0	0	0	0.0833333	0	0	ENSSSCG00000050639	ENSSSCT00000050212	Transcript	missense_variant	516	516	172	I/M	atT/atG	IMPACT=MODERATE;STRAND=-1;SOURCE=Ensembl;SIFT=deleterious(0.02)
2	14190692	2:14190692	C	0.25	0.5	0.2	0.333333	0	0.375	0.166667	0.25	0.416667	0.5	ENSSSCG00000050639	ENSSSCT00000050212	Transcript	missense_variant	477	477	159	I/M	atC/atG	IMPACT=MODERATE;STRAND=-1;SOURCE=Ensembl;SIFT=deleterious(0.03)
2	14190812	2:14190812	C	0	0	0	0.166667	0	0	0.333333	0	0.0833333	0.0833333	ENSSSCG00000050639	ENSSSCT00000050212	Transcript	missense_variant	357	357	119	D/E	gaT/gaG	IMPACT=MODERATE;STRAND=-1;SOURCE=Ensembl;SIFT=deleterious(0)
2	14280364	2:14280364	A	0.25	0.375	0.25	0.666667	0	0.3	0.75	0	0.5	0.333333	ENSSSCG00000046254	ENSSSCT00000037766	Transcript	missense_variant	2395	25	9	E/K	Gag/Aag	IMPACT=MODERATE;STRAND=1;SOURCE=Ensembl;SIFT=deleterious(0.03)
2	14280379	2:14280379	A	0	0	0	0	0	0.1	0	0	0	0.166667	ENSSSCG00000046254	ENSSSCT00000037766	Transcript	missense_variant	2410	40	14	G/R	Ggg/Agg	IMPACT=MODERATE;STRAND=1;SOURCE=Ensembl;SIFT=deleterious(0.01)
2	14280391	2:14280391	C	0	0	0	0	0	0	0	0	0.0833333	0.0833333	ENSSSCG00000046254	ENSSSCT00000037766	Transcript	missense_variant	2422	52	18	D/H	Gat/Cat	IMPACT=MODERATE;STRAND=1;SOURCE=Ensembl;SIFT=deleterious(0)
2	14280635	2:14280635	C	0	0	0	0	0	0.2	0	0	0	0	ENSSSCG00000046254	ENSSSCT00000037766	Transcript	missense_variant	2666	296	99	V/A	gTc/gCc	IMPACT=MODERATE;STRAND=1;SOURCE=Ensembl;SIFT=deleterious(0.01)
2	14280638	2:14280638	C	0	0.125	0	0	0.4	0	0	0.2	0.0833333	0	ENSSSCG00000046254	ENSSSCT00000037766	Transcript	missense_variant	2669	299	100	F/S	tTt/tCt	IMPACT=MODERATE;STRAND=1;SOURCE=Ensembl;SIFT=deleterious(0)
2	14280701	2:14280701	G	0	0	0	0	0.3	0.1	0	0.1	0.0833333	0	ENSSSCG00000046254	ENSSSCT00000037766	Transcript	missense_variant	2732	362	121	Y/C	tAt/tGt	IMPACT=MODERATE;STRAND=1;SOURCE=Ensembl;SIFT=deleterious(0.02)
2	14280745	2:14280745	A	0	0.125	0	0	0.3	0.1	0	0	0.0833333	0	ENSSSCG00000046254	ENSSSCT00000037766	Transcript	missense_variant	2776	406	136	H/N	Cat/Aat	IMPACT=MODERATE;STRAND=1;SOURCE=Ensembl;SIFT=deleterious(0.05)
2	14280844	2:14280844	G	0	0.125	0	0	0.1	0	0	0	0.0833333	0.0833333	ENSSSCG00000046254	ENSSSCT00000037766	Transcript	missense_variant	2875	505	169	P/A	Cct/Gct	IMPACT=MODERATE;STRAND=1;SOURCE=Ensembl;SIFT=deleterious(0.01)
2	14280849	2:14280849	A	0	0	0	0	0.1	0	0	0.0833333	0	0	ENSSSCG00000046254	ENSSSCT00000037766	Transcript	missense_variant	2880	510	170	N/K	aaT/aaA	IMPACT=MODERATE;STRAND=1;SOURCE=Ensembl;SIFT=deleterious(0)
2	14280896	2:14280896	A	0	0	0	0	0.1	0.1	0	0	0	0	ENSSSCG00000046254	ENSSSCT00000037766	Transcript	missense_variant	2927	557	186	A/D	gCc/gAc	IMPACT=MODERATE;STRAND=1;SOURCE=Ensembl;SIFT=deleterious(0)
2	14281135	2:14281135	T	0	0	0	0	0	0	0	0	0.0833333	0	ENSSSCG00000046254	ENSSSCT00000037766	Transcript	missense_variant	3166	796	266	D/Y	Gat/Tat	IMPACT=MODERATE;STRAND=1;SOURCE=Ensembl;SIFT=deleterious(0)
2	14281151	2:14281151	A	0	0.125	0	0	0	0	0	0	0	0	ENSSSCG00000046254	ENSSSCT00000037766	Transcript	missense_variant	3182	812	271	V/D	gTc/gAc	IMPACT=MODERATE;STRAND=1;SOURCE=Ensembl;SIFT=deleterious(0)
2	14281199	2:14281199	C	0	0	0	0	0	0	0.166667	0.0833333	0.0833333	0	ENSSSCG00000046254	ENSSSCT00000037766	Transcript	missense_variant	3230	860	287	L/P	cTg/cCg	IMPACT=MODERATE;STRAND=1;SOURCE=Ensembl;SIFT=deleterious(0)
2	14401160	2:14401160	T	0	0	0.1	0	0	0	0	0	0.25	0	ENSSSCG00000046253	ENSSSCT00000086822	Transcript	missense_variant	730	730	244	V/M	Gtg/Atg	IMPACT=MODERATE;STRAND=-1;SOURCE=Ensembl;SIFT=deleterious(0.01)
2	14401327	2:14401327	C	0.25	0	0	0	0	0	0.166667	0	0	0.25	ENSSSCG00000046253	ENSSSCT00000086822	Transcript	missense_variant	563	563	188	S/C	tCt/tGt	IMPACT=MODERATE;STRAND=-1;SOURCE=Ensembl;SIFT=deleterious(0.01)
2	14401504	2:14401504	C	0.125	0.25	0.3	0.25	0.1	0.125	0.166667	0.0833333	0.333333	0.333333	ENSSSCG00000046253	ENSSSCT00000086822	Transcript	missense_variant	386	386	129	N/S	aAc/aGc	IMPACT=MODERATE;STRAND=-1;SOURCE=Ensembl;SIFT=deleterious(0.03)
2	14401531	2:14401531	T	0	0	0	0	0	0	0	0	0	0.0833333	ENSSSCG00000046253	ENSSSCT00000086822	Transcript	missense_variant	359	359	120	R/H	cGc/cAc	IMPACT=MODERATE;STRAND=-1;SOURCE=Ensembl;SIFT=deleterious(0.02)
2	14401618	2:14401618	C	0	0	0.1	0.166667	0	0.1	0	0	0	0	ENSSSCG00000046253	ENSSSCT00000086822	Transcript	missense_variant	272	272	91	S/C	tCt/tGt	IMPACT=MODERATE;STRAND=-1;SOURCE=Ensembl;SIFT=deleterious(0)
2	14401793	2:14401793	T	0.333333	0.375	0	0.166667	0	0.1	0.333333	0	0.166667	0.25	ENSSSCG00000046253	ENSSSCT00000086822	Transcript	missense_variant	97	97	33	Y/N	Tac/Aac	IMPACT=MODERATE;STRAND=-1;SOURCE=Ensembl;SIFT=deleterious(0)
2	14444642	2:14444642	C	0	0.125	0	0.166667	0	0.2	0	0	0.166667	0.0833333	ENSSSCG00000049702	ENSSSCT00000089801	Transcript	missense_variant	524	524	175	Y/C	tAc/tGc	IMPACT=MODERATE;STRAND=-1;SOURCE=Ensembl;SIFT=deleterious(0)
2	14444655	2:14444655	T	0	0.125	0	0.25	0	0	0.166667	0	0.25	0.25	ENSSSCG00000049702	ENSSSCT00000089801	Transcript	missense_variant	511	511	171	V/M	Gtg/Atg	IMPACT=MODERATE;STRAND=-1;SOURCE=Ensembl;SIFT=deleterious(0.01)
2	14444664	2:14444664	G	0	0	0	0	0.166667	0	0	0	0.0833333	0	ENSSSCG00000049702	ENSSSCT00000089801	Transcript	missense_variant	502	502	168	G/R	Ggc/Cgc	IMPACT=MODERATE;STRAND=-1;SOURCE=Ensembl;SIFT=deleterious(0)
2	14483461	2:14483461	C	0	0	0	0	0	0	0	0	0.0833333	0	ENSSSCG00000045838	ENSSSCT00000051126	Transcript	missense_variant	443	443	148	S/C	tCc/tGc	IMPACT=MODERATE;STRAND=-1;SOURCE=Ensembl;SIFT=deleterious(0)
2	14483473	2:14483473	G	0.166667	0	0	0.0833333	0	0	0	0	0.0833333	0	ENSSSCG00000045838	ENSSSCT00000051126	Transcript	missense_variant	431	431	144	G/A	gGc/gCc	IMPACT=MODERATE;STRAND=-1;SOURCE=Ensembl;SIFT=deleterious(0.05)
2	14483536	2:14483536	C	0.375	0.375	0.1	0.416667	0	0.25	0	0.25	0.333333	0.25	ENSSSCG00000045838	ENSSSCT00000051126	Transcript	missense_variant	368	368	123	N/S	aAc/aGc	IMPACT=MODERATE;STRAND=-1;SOURCE=Ensembl;SIFT=deleterious(0.03)
2	14483552	2:14483552	C	0	0.125	0	0	0	0	0	0	0	0	ENSSSCG00000045838	ENSSSCT00000051126	Transcript	missense_variant	352	352	118	I/V	Atc/Gtc	IMPACT=MODERATE;STRAND=-1;SOURCE=Ensembl;SIFT=deleterious(0)
2	14483558	2:14483558	G	0	0.125	0	0	0	0	0.333333	0	0	0.0833333	ENSSSCG00000045838	ENSSSCT00000051126	Transcript	missense_variant	346	346	116	V/L	Gtg/Ctg	IMPACT=MODERATE;STRAND=-1;SOURCE=Ensembl;SIFT=deleterious(0.02)
2	14483564	2:14483564	A	0.125	0.25	0.1	0.416667	0	0.2	0.333333	0.166667	0.166667	0.166667	ENSSSCG00000045838	ENSSSCT00000051126	Transcript	missense_variant	340	340	114	R/C	Cgc/Tgc	IMPACT=MODERATE;STRAND=-1;SOURCE=Ensembl;SIFT=deleterious(0.01)
2	14483579	2:14483579	T	0.125	0.25	0.1	0.25	0	0.2	0	0	0.166667	0	ENSSSCG00000045838	ENSSSCT00000051126	Transcript	missense_variant	325	325	109	V/M	Gtg/Atg	IMPACT=MODERATE;STRAND=-1;SOURCE=Ensembl;SIFT=deleterious(0.03)
2	14483585	2:14483585	C	0.125	0.25	0.1	0.25	0	0.2	0	0	0.166667	0	ENSSSCG00000045838	ENSSSCT00000051126	Transcript	missense_variant	319	319	107	L/V	Ctc/Gtc	IMPACT=MODERATE;STRAND=-1;SOURCE=Ensembl;SIFT=deleterious(0)
2	14483624	2:14483624	C	0	0	0	0	0	0	0	0	0.0833333	0	ENSSSCG00000045838	ENSSSCT00000051126	Transcript	missense_variant	280	280	94	F/V	Ttc/Gtc	IMPACT=MODERATE;STRAND=-1;SOURCE=Ensembl;SIFT=deleterious(0)
2	14483650	2:14483650	C	0.375	0.375	0.5	0.5	0	0.2	0.333333	0.5	0.5	0.416667	ENSSSCG00000045838	ENSSSCT00000051126	Transcript	missense_variant	254	254	85	S/C	tCt/tGt	IMPACT=MODERATE;STRAND=-1;SOURCE=Ensembl;SIFT=deleterious(0)
2	14483654	2:14483654	C	0	0	0	0	0	0	0	0	0.0833333	0	ENSSSCG00000045838	ENSSSCT00000051126	Transcript	missense_variant	250	250	84	I/V	Ata/Gta	IMPACT=MODERATE;STRAND=-1;SOURCE=Ensembl;SIFT=deleterious(0.01)
2	14483710	2:14483710	C	0.375	0.5	0.4	0.5	0.1	0.2	0.333333	0.4	0.5	0.5	ENSSSCG00000045838	ENSSSCT00000051126	Transcript	missense_variant	194	194	65	Y/C	tAc/tGc	IMPACT=MODERATE;STRAND=-1;SOURCE=Ensembl;SIFT=deleterious(0.05)
2	14483843	2:14483843	T	0	0.25	0	0	0	0	0	0.0833333	0.0833333	0	ENSSSCG00000045838	ENSSSCT00000051126	Transcript	missense_variant	61	61	21	V/M	Gtg/Atg	IMPACT=MODERATE;STRAND=-1;SOURCE=Ensembl;SIFT=deleterious(0.01)
2	14493187	2:14493187	T	0	0	0	0	0	0	0	0	0	0.166667	ENSSSCG00000050589	ENSSSCT00000075390	Transcript	missense_variant	556	556	186	A/T	Gcc/Acc	IMPACT=MODERATE;STRAND=-1;SOURCE=Ensembl;SIFT=deleterious(0.01)
2	14493475	2:14493475	C	0.25	0.25	0.2	0.333333	0	0.3	0.333333	0.2	0.416667	0.5	ENSSSCG00000050589	ENSSSCT00000075390	Transcript	missense_variant	268	268	90	I/V	Atc/Gtc	IMPACT=MODERATE;STRAND=-1;SOURCE=Ensembl;SIFT=deleterious(0.01)
2	14493705	2:14493705	T	0.125	0.375	0	0.0833333	0	0.1	0.166667	0.25	0.0833333	0.0833333	ENSSSCG00000050589	ENSSSCT00000075390	Transcript	missense_variant	38	38	13	T/N	aCt/aAt	IMPACT=MODERATE;STRAND=-1;SOURCE=Ensembl;SIFT=deleterious(0.01)
2	14510991	2:14510991	A	0	0	0	0	0	0	0	0	0.166667	0.0833333	ENSSSCG00000041772	ENSSSCT00000083413	Transcript	missense_variant	883	883	295	A/S	Gcc/Tcc	IMPACT=MODERATE;STRAND=-1;SOURCE=Ensembl;SIFT=deleterious(0.04)
2	14511005	2:14511005	A	0	0.125	0	0	0	0	0	0	0	0	ENSSSCG00000041772	ENSSSCT00000083413	Transcript	missense_variant	869	869	290	A/V	gCa/gTa	IMPACT=MODERATE;STRAND=-1;SOURCE=Ensembl;SIFT=deleterious(0.05)
2	14511036	2:14511036	T	0	0.125	0.375	0	0	0	0	0	0	0.0833333	ENSSSCG00000041772	ENSSSCT00000083413	Transcript	missense_variant	838	838	280	L/M	Ctg/Atg	IMPACT=MODERATE;STRAND=-1;SOURCE=Ensembl;SIFT=deleterious(0)
2	14511074	2:14511074	C	0.25	0	0.25	0.0833333	0	0	0	0	0.166667	0.166667	ENSSSCG00000041772	ENSSSCT00000083413	Transcript	missense_variant	800	800	267	K/R	aAa/aGa	IMPACT=MODERATE;STRAND=-1;SOURCE=Ensembl;SIFT=deleterious(0.01)
2	14511242	2:14511242	G	0.125	0	0.3	0.166667	0	0	0	0	0.166667	0.166667	ENSSSCG00000041772	ENSSSCT00000083413	Transcript	missense_variant	632	632	211	I/T	aTc/aCc	IMPACT=MODERATE;STRAND=-1;SOURCE=Ensembl;SIFT=deleterious(0.02)
2	14511366	2:14511366	G	0	0	0	0	0	0	0	0	0.0833333	0	ENSSSCG00000041772	ENSSSCT00000083413	Transcript	missense_variant	508	508	170	N/H	Aat/Cat	IMPACT=MODERATE;STRAND=-1;SOURCE=Ensembl;SIFT=deleterious(0.01)
2	14511437	2:14511437	A	0	0	0	0	0	0	0	0	0.0833333	0	ENSSSCG00000041772	ENSSSCT00000083413	Transcript	missense_variant	437	437	146	S/F	tCc/tTc	IMPACT=MODERATE;STRAND=-1;SOURCE=Ensembl;SIFT=deleterious(0.04)
2	14511474	2:14511474	C	0	0	0	0	0	0	0	0	0.166667	0.0833333	ENSSSCG00000041772	ENSSSCT00000083413	Transcript	missense_variant	400	400	134	M/V	Atg/Gtg	IMPACT=MODERATE;STRAND=-1;SOURCE=Ensembl;SIFT=deleterious(0.03)
2	14511623	2:14511623	G	0.125	0	0.3	0.166667	0.1	0	0.166667	0	0.166667	0.166667	ENSSSCG00000041772	ENSSSCT00000083413	Transcript	missense_variant	251	251	84	L/P	cTt/cCt	IMPACT=MODERATE;STRAND=-1;SOURCE=Ensembl;SIFT=deleterious(0)
2	14573071	2:14573071	A	0	0	0	0	0	0	0	0	0	0.0833333	ENSSSCG00000023709	ENSSSCT00000022326	Transcript	missense_variant	2833	2798	933	S/F	tCc/tTc	IMPACT=MODERATE;STRAND=-1;SOURCE=Ensembl;SIFT=deleterious(0)
2	14592354	2:14592354	A	0.125	0	0.5	0.166667	0.2	0	0	0	0.25	0.0833333	ENSSSCG00000023709	ENSSSCT00000037559	Transcript	missense_variant	1439	1169	390	P/L	cCg/cTg	IMPACT=MODERATE;STRAND=-1;SOURCE=Ensembl;SIFT=deleterious(0.02)
2	14592363	2:14592363	A	0.5	0.625	0.25	0.833333	0.1	0.1	0.333333	0.75	0.75	0.666667	ENSSSCG00000023709	ENSSSCT00000022326	Transcript	missense_variant	1630	1595	532	T/M	aCg/aTg	IMPACT=MODERATE;STRAND=-1;SOURCE=Ensembl;SIFT=deleterious(0.01)
2	14597048	2:14597048	A	0	0	0	0	0	0	0.166667	0	0	0	ENSSSCG00000023709	ENSSSCT00000037559	Transcript	missense_variant	815	545	182	T/I	aCc/aTc	IMPACT=MODERATE;STRAND=-1;SOURCE=Ensembl;SIFT=deleterious(0.01)
2	14602309	2:14602309	C	0	0.125	0.4	0	0	0.1	0	0.0833333	0	0.166667	ENSSSCG00000023709	ENSSSCT00000037559	Transcript	missense_variant	386	116	39	N/S	aAt/aGt	IMPACT=MODERATE;STRAND=-1;SOURCE=Ensembl;SIFT=deleterious(0.02)
2	14935789	2:14935789	T	0.125	0	0	0	0	0	0	0	0	0	ENSSSCG00000040838	ENSSSCT00000080784	Transcript	missense_variant	647	107	36	R/I	aGa/aTa	IMPACT=MODERATE;STRAND=1;SOURCE=Ensembl;SIFT=deleterious(0.02)
2	14941019	2:14941019	T	0.125	0	0	0	0	0	0	0	0	0.0833333	ENSSSCG00000040838	ENSSSCT00000037982	Transcript	missense_variant	912	371	124	P/L	cCg/cTg	IMPACT=MODERATE;STRAND=1;SOURCE=Ensembl;SIFT=deleterious(0.01)
2	14951692	2:14951692	A	0.125	0	0	0	0	0	0	0	0	0	ENSSSCG00000040838	ENSSSCT00000037982	Transcript	missense_variant	1332	791	264	R/H	cGc/cAc	IMPACT=MODERATE;STRAND=1;SOURCE=Ensembl;SIFT=deleterious(0)
2	14986122	2:14986122	T	0	0	0	0	0	0	0	0.333333	0	0	ENSSSCG00000013232	ENSSSCT00000064478	Transcript	missense_variant	205	199	67	P/S	Cct/Tct	IMPACT=MODERATE;STRAND=1;SOURCE=Ensembl;SIFT=deleterious(0.03)
2	15029573	2:15029573	A	0	0	0	0	0.25	0	0	0	0	0.0833333	ENSSSCG00000013230	ENSSSCT00000014450	Transcript	missense_variant	410	65	22	T/M	aCg/aTg	IMPACT=MODERATE;STRAND=-1;SOURCE=Ensembl;SIFT=deleterious(0.04)
2	15195440	2:15195440	C	0	0	0	0	0	0	0	0	0	0.0833333	ENSSSCG00000013238	ENSSSCT00000014458	Transcript	missense_variant	1062	988	330	L/V	Ctc/Gtc	IMPACT=MODERATE;STRAND=-1;SOURCE=Ensembl;SIFT=deleterious(0)
2	15309972	2:15309972	A	0	0	0	0.333333	0.1	0	0	0	0	0.0833333	ENSSSCG00000013235	ENSSSCT00000014455	Transcript	missense_variant	1300	637	213	G/C	Ggc/Tgc	IMPACT=MODERATE;STRAND=-1;SOURCE=Ensembl;SIFT=deleterious(0.04)
2	15397558	2:15397558	A	0	0	0	0	0	0	0	0.0833333	0	0	ENSSSCG00000013245	ENSSSCT00000014465	Transcript	missense_variant	1060	884	295	R/H	cGc/cAc	IMPACT=MODERATE;STRAND=1;SOURCE=Ensembl;SIFT=deleterious(0)
2	15397804	2:15397804	G	0	0.25	0.1	0.0833333	0	0	0	0	0	0.0833333	ENSSSCG00000013245	ENSSSCT00000014465	Transcript	missense_variant	1227	1051	351	S/G	Agc/Ggc	IMPACT=MODERATE;STRAND=1;SOURCE=Ensembl;SIFT=deleterious(0.04)
2	15651335	2:15651335	T	0	0	0	0	0.125	0	0	0	0	0	ENSSSCG00000013248	ENSSSCT00000014468	Transcript	missense_variant	3370	3200	1067	P/L	cCg/cTg	IMPACT=MODERATE;STRAND=1;SOURCE=Ensembl;SIFT=deleterious(0.01)
2	15744320	2:15744320	T	0	0	0	0	0	0	0	0.166667	0	0	ENSSSCG00000013249	ENSSSCT00000039211	Transcript	missense_variant	2085	1894	632	R/C	Cgt/Tgt	IMPACT=MODERATE;STRAND=1;SOURCE=Ensembl;SIFT=deleterious(0.02)
2	15832159	2:15832159	G	0.125	0.25	0	0	0.1	0.2	0	0.1	0.0833333	0.0833333	ENSSSCG00000023097	ENSSSCT00000023067	Transcript	missense_variant	614	606	202	Q/H	caG/caC	IMPACT=MODERATE;STRAND=-1;SOURCE=Ensembl;SIFT=deleterious(0.01)
2	15832358	2:15832358	A	0	0.125	0	0	0.2	0.166667	0.166667	0	0	0	ENSSSCG00000023097	ENSSSCT00000023067	Transcript	missense_variant	415	407	136	K/M	aAg/aTg	IMPACT=MODERATE;STRAND=-1;SOURCE=Ensembl;SIFT=deleterious(0.01)
2	15862747	2:15862747	T	0	0	0	0	0	0	0	0.0833333	0	0	ENSSSCG00000013257	ENSSSCT00000039071	Transcript	missense_variant	1529	830	277	S/Y	tCc/tAc	IMPACT=MODERATE;STRAND=-1;SOURCE=Ensembl;SIFT=deleterious(0.02)
2	15862769	2:15862769	A	0.375	0.25	0.8	0.583333	0	0.3	0.166667	0.333333	0.5	0.416667	ENSSSCG00000013257	ENSSSCT00000039071	Transcript	missense_variant	1507	808	270	N/Y	Aac/Tac	IMPACT=MODERATE;STRAND=-1;SOURCE=Ensembl;SIFT=deleterious(0.05)
2	16202027	2:16202027	A	0	0.125	0	0	0	0	0	0	0	0	ENSSSCG00000013263	ENSSSCT00000014487	Transcript	missense_variant	690	236	79	T/M	aCg/aTg	IMPACT=MODERATE;STRAND=-1;SOURCE=Ensembl;SIFT=deleterious(0.01)
2	16549283	2:16549283	A	0	0	0	0.166667	0	0	0	0	0.0833333	0	ENSSSCG00000013266	ENSSSCT00000014490	Transcript	missense_variant	652	466	156	L/F	Ctc/Ttc	IMPACT=MODERATE;STRAND=-1;SOURCE=Ensembl;SIFT=deleterious(0.04)
2	18248874	2:18248874	A	0	0.375	0	0	0	0	0	0.2	0	0	ENSSSCG00000013282	ENSSSCT00000014506	Transcript	missense_variant	1399	1399	467	R/W	Cgg/Tgg	IMPACT=MODERATE;STRAND=-1;SOURCE=Ensembl;SIFT=deleterious(0.02)
2	18248886	2:18248886	T	0	0	0	0	0	0	0	0.125	0	0	ENSSSCG00000013282	ENSSSCT00000014506	Transcript	missense_variant	1387	1387	463	D/N	Gac/Aac	IMPACT=MODERATE;STRAND=-1;SOURCE=Ensembl;SIFT=deleterious(0.01)
2	18251471	2:18251471	G	0	0.375	0	0	0	0	0	0	0	0	ENSSSCG00000013282	ENSSSCT00000014506	Transcript	missense_variant	1024	1024	342	D/H	Gac/Cac	IMPACT=MODERATE;STRAND=-1;SOURCE=Ensembl;SIFT=deleterious(0.04)
2	18251668	2:18251668	A	0	0.375	0	0	0	0	0	0	0	0	ENSSSCG00000013282	ENSSSCT00000014506	Transcript	missense_variant	938	938	313	S/F	tCc/tTc	IMPACT=MODERATE;STRAND=-1;SOURCE=Ensembl;SIFT=deleterious(0)
2	18440752	2:18440752	A	0	0	0	0.0833333	0	0	0	0	0.0833333	0	ENSSSCG00000040937	ENSSSCT00000044385	Transcript	missense_variant	768	353	118	T/I	aCc/aTc	IMPACT=MODERATE;STRAND=-1;SOURCE=Ensembl;SIFT=deleterious(0.01)
2	18462843	2:18462843	T	0	0	0.3	0	0	0	0	0	0.0833333	0.0833333	ENSSSCG00000021739	ENSSSCT00000027104	Transcript	missense_variant	918	748	250	V/M	Gtg/Atg	IMPACT=MODERATE;STRAND=-1;SOURCE=Ensembl;SIFT=deleterious(0.01)
2	24667160	2:24667160	A	0	0.125	0	0	0	0.333333	0	0	0	0	ENSSSCG00000013292	ENSSSCT00000014517	Transcript	missense_variant	1037	554	185	S/L	tCg/tTg	IMPACT=MODERATE;STRAND=-1;SOURCE=Ensembl;SIFT=deleterious(0.02)
2	25589190	2:25589190	A	0	0	0	0	0	0	0	0	0	0.0833333	ENSSSCG00000028338	ENSSSCT00000029479	Transcript	missense_variant	2570	1478	493	R/Q	cGg/cAg	IMPACT=MODERATE;STRAND=1;SOURCE=Ensembl;SIFT=deleterious(0.03)
2	25590964	2:25590964	A	0	0	0	0	0	0	0	0	0.25	0	ENSSSCG00000028338	ENSSSCT00000029479	Transcript	missense_variant	3034	1942	648	L/M	Ctg/Atg	IMPACT=MODERATE;STRAND=1;SOURCE=Ensembl;SIFT=deleterious(0.02)
2	25818176	2:25818176	G	0.125	0	0.1	0.5	0	0.1	0	0.1	0.0833333	0.166667	ENSSSCG00000013297	ENSSSCT00000034695	Transcript	missense_variant	1471	1345	449	V/L	Gtg/Ctg	IMPACT=MODERATE;STRAND=-1;SOURCE=Ensembl;SIFT=deleterious(0.01)
2	25821181	2:25821181	A	0	0.125	0	0	0.2	0.1	0.166667	0.0833333	0.166667	0	ENSSSCG00000013297	ENSSSCT00000033911	Transcript	missense_variant	1699	1382	461	T/I	aCa/aTa	IMPACT=MODERATE;STRAND=-1;SOURCE=Ensembl;SIFT=deleterious(0.01)
2	25821199	2:25821199	A	0	0	0	0	0	0	0	0	0	0.0833333	ENSSSCG00000013297	ENSSSCT00000014523	Transcript	missense_variant	1520	1430	477	P/L	cCt/cTt	IMPACT=MODERATE;STRAND=-1;SOURCE=Ensembl;SIFT=deleterious(0.02)
2	25836020	2:25836020	C	0	0	0	0	0.2	0.125	0	0	0	0	ENSSSCG00000013297	ENSSSCT00000014523	Transcript	missense_variant	716	626	209	T/S	aCc/aGc	IMPACT=MODERATE;STRAND=-1;SOURCE=Ensembl;SIFT=deleterious(0.01)
2	26464759	2:26464759	A	0	0	0	0	0.125	0	0	0	0	0	ENSSSCG00000013301	ENSSSCT00000014527	Transcript	missense_variant	245	71	24	T/N	aCc/aAc	IMPACT=MODERATE;STRAND=1;SOURCE=Ensembl;SIFT=deleterious(0.01)
2	26786842	2:26786842	A	0.125	0.25	0	0.333333	0	0	0.166667	0.333333	0.25	0.333333	ENSSSCG00000013304	ENSSSCT00000014530	Transcript	missense_variant	3323	3070	1024	R/W	Cgg/Tgg	IMPACT=MODERATE;STRAND=-1;SOURCE=Ensembl;SIFT=deleterious(0)
2	26806824	2:26806824	T	0	0	0	0	0	0	0	0	0.166667	0	ENSSSCG00000013304	ENSSSCT00000014530	Transcript	missense_variant	1376	1123	375	D/N	Gat/Aat	IMPACT=MODERATE;STRAND=-1;SOURCE=Ensembl;SIFT=deleterious(0)
2	27317777	2:27317777	T	0	0	0	0	0	0.333333	0	0	0	0	ENSSSCG00000013311	ENSSSCT00000014537	Transcript	missense_variant	2445	2434	812	A/T	Gcg/Acg	IMPACT=MODERATE;STRAND=-1;SOURCE=Ensembl;SIFT=deleterious(0.05)
2	27858332	2:27858332	A	0	0	0.125	0	0	0	0	0	0	0	ENSSSCG00000030326	ENSSSCT00000029285	Transcript	missense_variant	2956	1403	468	G/V	gGg/gTg	IMPACT=MODERATE;STRAND=-1;SOURCE=Ensembl;SIFT=deleterious(0)
2	27871746	2:27871746	A	0	0	0	0.25	0.5	0	0	0	0.166667	0.0833333	ENSSSCG00000030326	ENSSSCT00000029285	Transcript	missense_variant	2611	1058	353	T/M	aCg/aTg	IMPACT=MODERATE;STRAND=-1;SOURCE=Ensembl;SIFT=deleterious(0.02)
2	27991582	2:27991582	G	0.25	0	0	0.166667	0	0	0.333333	0	0	0.333333	ENSSSCG00000013314	ENSSSCT00000014540	Transcript	missense_variant	1852	1823	608	Q/P	cAa/cCa	IMPACT=MODERATE;STRAND=-1;SOURCE=Ensembl;SIFT=deleterious(0.01)
2	27992905	2:27992905	G	0	0	0	0.0833333	0	0	0	0	0	0	ENSSSCG00000013314	ENSSSCT00000014540	Transcript	missense_variant	529	500	167	Q/P	cAg/cCg	IMPACT=MODERATE;STRAND=-1;SOURCE=Ensembl;SIFT=deleterious(0.03)
2	28136697	2:28136697	T	0	0	0	0	0	0.1	0	0.1	0	0.0833333	ENSSSCG00000026433	ENSSSCT00000037690	Transcript	missense_variant	426	59	20	S/L	tCg/tTg	IMPACT=MODERATE;STRAND=1;SOURCE=Ensembl;SIFT=deleterious(0.02)
2	28176048	2:28176048	T	0	0	0	0	0	0.1	0.25	0.0833333	0	0	ENSSSCG00000026433	ENSSSCT00000037690	Transcript	missense_variant	617	250	84	H/Y	Cac/Tac	IMPACT=MODERATE;STRAND=1;SOURCE=Ensembl;SIFT=deleterious(0)
2	29584546	2:29584546	T	0.25	0.25	0	0	0	0	0	0	0.0833333	0	ENSSSCG00000013326	ENSSSCT00000014553	Transcript	missense_variant	1754	1568	523	T/I	aCt/aTt	IMPACT=MODERATE;STRAND=1;SOURCE=Ensembl;SIFT=deleterious(0.05)
2	29730954	2:29730954	C	0	0	0	0	0	0.125	0	0	0	0	ENSSSCG00000013326	ENSSSCT00000014553	Transcript	missense_variant	3122	2936	979	Q/P	cAa/cCa	IMPACT=MODERATE;STRAND=1;SOURCE=Ensembl;SIFT=deleterious(0.01)
2	29779810	2:29779810	C	0	0	0	0	0	0	0.25	0.2	0.0833333	0.0833333	ENSSSCG00000013326	ENSSSCT00000014553	Transcript	missense_variant	5301	5115	1705	Q/H	caA/caC	IMPACT=MODERATE;STRAND=1;SOURCE=Ensembl;SIFT=deleterious(0.05)
2	29779875	2:29779875	C	0	0	0	0	0	0	0.333333	0.1	0.0833333	0.0833333	ENSSSCG00000013326	ENSSSCT00000014553	Transcript	missense_variant	5366	5180	1727	I/T	aTt/aCt	IMPACT=MODERATE;STRAND=1;SOURCE=Ensembl;SIFT=deleterious(0.04)
2	32281639	2:32281639	A	0.25	0.25	0	0.25	0	0.2	0.333333	0.0833333	0.25	0.416667	ENSSSCG00000013332	ENSSSCT00000014560	Transcript	missense_variant	1650	1570	524	E/K	Gaa/Aaa	IMPACT=MODERATE;STRAND=1;SOURCE=Ensembl;SIFT=deleterious(0.05)
2	32328095	2:32328095	A	0	0	0.2	0	0	0	0	0	0	0	ENSSSCG00000013332	ENSSSCT00000014560	Transcript	missense_variant	2656	2576	859	R/H	cGt/cAt	IMPACT=MODERATE;STRAND=1;SOURCE=Ensembl;SIFT=deleterious(0.01)
2	32963191	2:32963191	A	0	0.125	0.3	0	0.1	0	0	0.0833333	0	0	ENSSSCG00000013335	ENSSSCT00000070761	Transcript	missense_variant	777	713	238	V/D	gTt/gAt	IMPACT=MODERATE;STRAND=1;SOURCE=Ensembl;SIFT=deleterious(0.04)
2	33229972	2:33229972	T	0.25	0.125	0.2	0.25	0	0	0	0.166667	0.0833333	0.0833333	ENSSSCG00000013337	ENSSSCT00000014565	Transcript	missense_variant	1949	913	305	E/K	Gaa/Aaa	IMPACT=MODERATE;STRAND=-1;SOURCE=Ensembl;SIFT=deleterious(0.02)
2	33639498	2:33639498	A	0.125	0.75	0.2	0.416667	0	0.125	0	0.5	0.0833333	0.166667	ENSSSCG00000013339	ENSSSCT00000014567	Transcript	missense_variant	2142	2002	668	S/C	Agt/Tgt	IMPACT=MODERATE;STRAND=-1;SOURCE=Ensembl;SIFT=deleterious(0)
2	36884805	2:36884805	T	0.375	0.25	0	0.5	0	0	0	0.333333	0	0.0833333	ENSSSCG00000037501	ENSSSCT00000062285	Transcript	missense_variant	80	80	27	R/L	cGc/cTc	IMPACT=MODERATE;STRAND=1;SOURCE=Ensembl;SIFT=deleterious(0.02)
2	36885009	2:36885009	A	0	0	0.3	0.0833333	0	0.25	0.5	0	0.416667	0	ENSSSCG00000037501	ENSSSCT00000062285	Transcript	missense_variant	284	284	95	P/Q	cCg/cAg	IMPACT=MODERATE;STRAND=1;SOURCE=Ensembl;SIFT=deleterious(0.02)
2	38906925	2:38906925	T	0.25	0.125	0	0	0.1	0	0	0.166667	0.166667	0.0833333	ENSSSCG00000013347	ENSSSCT00000014576	Transcript	missense_variant	1192	1192	398	E/K	Gag/Aag	IMPACT=MODERATE;STRAND=-1;SOURCE=Ensembl;SIFT=deleterious(0.01)
2	39267377	2:39267377	T	0	0	0	0.166667	0	0	0	0.1	0	0.0833333	ENSSSCG00000013351	ENSSSCT00000014581	Transcript	missense_variant,splice_region_variant	7452	7101	2367	M/I	atG/atA	IMPACT=MODERATE;STRAND=-1;SOURCE=Ensembl;SIFT=deleterious(0)
2	39337872	2:39337872	A	0	0	0	0	0	0	0.25	0	0	0	ENSSSCG00000013351	ENSSSCT00000014581	Transcript	missense_variant	3511	3160	1054	R/W	Cgg/Tgg	IMPACT=MODERATE;STRAND=-1;SOURCE=Ensembl;SIFT=deleterious(0)
2	40181898	2:40181898	A	0.625	0.875	0.1	0.416667	0.4	0.5	0.5	0.666667	0	0.25	ENSSSCG00000013352	ENSSSCT00000014583	Transcript	missense_variant	398	91	31	V/M	Gtg/Atg	IMPACT=MODERATE;STRAND=1;SOURCE=Ensembl;SIFT=deleterious(0.01)
2	40193488	2:40193488	A	0	0	0.5	0.0833333	0	0.1	0	0	0.166667	0.166667	ENSSSCG00000013352	ENSSSCT00000058707	Transcript	missense_variant	2475	2066	689	P/H	cCt/cAt	IMPACT=MODERATE;STRAND=1;SOURCE=Ensembl;SIFT=deleterious(0)
2	40516417	2:40516417	A	0	0	0	0.0833333	0.166667	0	0	0	0	0	ENSSSCG00000013358	ENSSSCT00000014589	Transcript	missense_variant	1383	1076	359	R/H	cGc/cAc	IMPACT=MODERATE;STRAND=1;SOURCE=Ensembl;SIFT=deleterious(0.04)
2	40598491	2:40598491	T	0	0	0	0	0	0	0	0	0.0833333	0	ENSSSCG00000013361	ENSSSCT00000043753	Transcript	missense_variant	1861	1709	570	P/L	cCc/cTc	IMPACT=MODERATE;STRAND=1;SOURCE=Ensembl;SIFT=deleterious(0.02)
2	40640874	2:40640874	C	0	0	0	0.0833333	0	0.1	0	0	0	0.166667	ENSSSCG00000013362	ENSSSCT00000014593	Transcript	missense_variant	383	342	114	Q/H	caG/caC	IMPACT=MODERATE;STRAND=1;SOURCE=Ensembl;SIFT=deleterious(0.04)
2	40787403	2:40787403	A	0	0.25	0	0	0.1	0	0	0	0	0.0833333	ENSSSCG00000013363	ENSSSCT00000014594	Transcript	missense_variant	508	368	123	T/I	aCc/aTc	IMPACT=MODERATE;STRAND=-1;SOURCE=Ensembl;SIFT=deleterious(0.05)
2	40864563	2:40864563	A	0	0	0	0	0	0	0	0	0	0.0833333	ENSSSCG00000013367	ENSSSCT00000014599	Transcript	missense_variant	2294	1795	599	R/W	Cgg/Tgg	IMPACT=MODERATE;STRAND=-1;SOURCE=Ensembl;SIFT=deleterious(0)
2	41045367	2:41045367	T	0	0	0	0	0	0	0	0	0.0833333	0	ENSSSCG00000035393	ENSSSCT00000014605	Transcript	missense_variant	934	921	307	Q/H	caG/caT	IMPACT=MODERATE;STRAND=1;SOURCE=Ensembl;SIFT=deleterious(0)
2	41105247	2:41105247	T	0	0	0	0.0833333	0	0	0	0	0	0	ENSSSCG00000035393	ENSSSCT00000014606	Transcript	missense_variant	1229	1073	358	A/V	gCc/gTc	IMPACT=MODERATE;STRAND=1;SOURCE=Ensembl;SIFT=deleterious(0.02)
2	41122693	2:41122693	A	0	0	0	0	0	0	0.166667	0	0	0.0833333	ENSSSCG00000042767	ENSSSCT00000052530	Transcript	missense_variant	754	443	148	C/Y	tGt/tAt	IMPACT=MODERATE;STRAND=1;SOURCE=Ensembl;SIFT=deleterious(0.01)
2	41134284	2:41134284	T	0.25	0	0	0	0	0.2	0	0.0833333	0	0.166667	ENSSSCG00000042767	ENSSSCT00000052530	Transcript	missense_variant	932	621	207	K/N	aaG/aaT	IMPACT=MODERATE;STRAND=1;SOURCE=Ensembl;SIFT=deleterious(0.03)
2	41701221	2:41701221	A	0.125	0	0	0	0	0	0	0	0	0	ENSSSCG00000013378	ENSSSCT00000014612	Transcript	missense_variant	1407	1342	448	V/M	Gtg/Atg	IMPACT=MODERATE;STRAND=1;SOURCE=Ensembl;SIFT=deleterious(0)
2	42257197	2:42257197	G	0	0	0	0.0833333	0	0	0	0	0	0	ENSSSCG00000013382	ENSSSCT00000014616	Transcript	missense_variant	1099	608	203	S/C	tCc/tGc	IMPACT=MODERATE;STRAND=1;SOURCE=Ensembl;SIFT=deleterious(0.04)
2	43844128	2:43844128	A	0.375	0.5	0.5	0.5	0.4	0.1	0.333333	0.416667	0.5	0.5	ENSSSCG00000013385	ENSSSCT00000014620	Transcript	missense_variant	1599	1499	500	C/F	tGc/tTc	IMPACT=MODERATE;STRAND=-1;SOURCE=Ensembl;SIFT=deleterious(0.05)
2	43844146	2:43844146	T	0.5	0.5	0.5	0.5	0.4	0.375	0.5	0.416667	0.5	0.5	ENSSSCG00000013385	ENSSSCT00000014620	Transcript	missense_variant	1581	1481	494	R/H	cGt/cAt	IMPACT=MODERATE;STRAND=-1;SOURCE=Ensembl;SIFT=deleterious(0)
2	44743185	2:44743185	T	0	0.125	0	0	0	0	0	0.0833333	0	0	ENSSSCG00000013391	ENSSSCT00000014628	Transcript	missense_variant	297	224	75	A/V	gCg/gTg	IMPACT=MODERATE;STRAND=1;SOURCE=Ensembl;SIFT=deleterious(0)
2	44750017	2:44750017	T	0	0.125	0	0	0	0	0	0.25	0	0	ENSSSCG00000013391	ENSSSCT00000014628	Transcript	missense_variant	649	576	192	L/F	ttG/ttT	IMPACT=MODERATE;STRAND=1;SOURCE=Ensembl;SIFT=deleterious(0)
2	45760123	2:45760123	A	0	0	0.1	0.0833333	0.1	0.1	0	0.166667	0.166667	0.0833333	ENSSSCG00000013394	ENSSSCT00000014631	Transcript	missense_variant	406	310	104	A/T	Gct/Act	IMPACT=MODERATE;STRAND=1;SOURCE=Ensembl;SIFT=deleterious(0)
2	47056724	2:47056724	T	0	0	0	0	0.1	0.1	0	0	0	0	ENSSSCG00000031706	ENSSSCT00000066303	Transcript	missense_variant	5099	1789	597	D/N	Gat/Aat	IMPACT=MODERATE;STRAND=-1;SOURCE=Ensembl;SIFT=deleterious(0.01)
2	47086080	2:47086080	A	0	0	0.1	0	0	0	0	0	0	0	ENSSSCG00000031706	ENSSSCT00000066303	Transcript	missense_variant	4976	1666	556	L/F	Ctt/Ttt	IMPACT=MODERATE;STRAND=-1;SOURCE=Ensembl;SIFT=deleterious(0)
2	47105832	2:47105832	A	0.5	0.625	0.375	0.333333	0	0.1	0	0.166667	0	0.166667	ENSSSCG00000031706	ENSSSCT00000066303	Transcript	missense_variant	4775	1465	489	D/Y	Gat/Tat	IMPACT=MODERATE;STRAND=-1;SOURCE=Ensembl;SIFT=deleterious(0.01)
2	48869065	2:48869065	C	0.333333	0	0	0	0	0	0	0	0	0.0833333	ENSSSCG00000020720	ENSSSCT00000029147	Transcript	missense_variant	1883	1477	493	V/L	Gtg/Ctg	IMPACT=MODERATE;STRAND=1;SOURCE=Ensembl;SIFT=deleterious(0)
2	48952938	2:48952938	T	0	0	0	0	0	0	0	0.0833333	0	0.0833333	ENSSSCG00000029886	ENSSSCT00000027981	Transcript	missense_variant	1095	953	318	T/I	aCa/aTa	IMPACT=MODERATE;STRAND=1;SOURCE=Ensembl;SIFT=deleterious(0)
2	49055631	2:49055631	T	0	0	0	0	0	0.1	0	0	0	0	ENSSSCG00000022492	ENSSSCT00000044142	Transcript	missense_variant	1792	596	199	P/H	cCt/cAt	IMPACT=MODERATE;STRAND=-1;SOURCE=Ensembl;SIFT=deleterious(0.04)
2	49508343	2:49508343	A	0	0.25	0	0	0	0.1	0	0.166667	0	0	ENSSSCG00000013409	ENSSSCT00000014649	Transcript	missense_variant	1024	1024	342	P/T	Cct/Act	IMPACT=MODERATE;STRAND=1;SOURCE=Ensembl;SIFT=deleterious(0.01)
2	49747179	2:49747179	A	0	0	0	0	0	0.2	0	0	0	0	ENSSSCG00000013410	ENSSSCT00000014650	Transcript	missense_variant	517	443	148	T/M	aCg/aTg	IMPACT=MODERATE;STRAND=-1;SOURCE=Ensembl;SIFT=deleterious(0.01)
2	50831503	2:50831503	T	0	0	0.2	0	0	0	0	0	0	0	ENSSSCG00000013984	ENSSSCT00000015274	Transcript	missense_variant	388	388	130	R/C	Cgc/Tgc	IMPACT=MODERATE;STRAND=1;SOURCE=Ensembl;SIFT=deleterious(0.05)
2	51048851	2:51048851	A	0	0	0	0	0.1	0	0	0	0	0	ENSSSCG00000048546	ENSSSCT00000083616	Transcript	missense_variant	1143	319	107	L/F	Ctt/Ttt	IMPACT=MODERATE;STRAND=-1;SOURCE=Ensembl;SIFT=deleterious(0.02)
2	51048866	2:51048866	G	0.75	0.625	0.1	0.666667	0.3	0.3	0.333333	0.75	0.583333	0.416667	ENSSSCG00000048546	ENSSSCT00000083616	Transcript	missense_variant	1128	304	102	S/P	Tca/Cca	IMPACT=MODERATE;STRAND=-1;SOURCE=Ensembl;SIFT=deleterious(0.02)
2	51517806	2:51517806	T	0	0	0	0.166667	0	0	0	0	0	0	ENSSSCG00000034569	ENSSSCT00000056518	Transcript	missense_variant	6740	1588	530	R/W	Cgg/Tgg	IMPACT=MODERATE;STRAND=1;SOURCE=Ensembl;SIFT=deleterious(0)
2	51729440	2:51729440	G	0.25	0.125	0.2	0.166667	0	0.1	0	0.0833333	0	0	ENSSSCG00000014000	ENSSSCT00000015292	Transcript	missense_variant	832	619	207	L/V	Ctg/Gtg	IMPACT=MODERATE;STRAND=1;SOURCE=Ensembl;SIFT=deleterious(0)
2	51992411	2:51992411	A	0.125	0	0	0	0	0	0	0	0.166667	0	ENSSSCG00000026598	ENSSSCT00000015272	Transcript	missense_variant	646	646	216	V/F	Gtt/Ttt	IMPACT=MODERATE;STRAND=-1;SOURCE=Ensembl;SIFT=deleterious(0.03)
2	51993002	2:51993002	C	0	0	0	0	0	0	0	0.166667	0	0	ENSSSCG00000026598	ENSSSCT00000015272	Transcript	missense_variant	55	55	19	P/A	Cct/Gct	IMPACT=MODERATE;STRAND=-1;SOURCE=Ensembl;SIFT=deleterious(0.02)
2	52254267	2:52254267	T	0	0.125	0.1	0.25	0	0	0.5	0	0.25	0.0833333	ENSSSCG00000013976	ENSSSCT00000050944	Transcript	missense_variant	995	995	332	T/M	aCg/aTg	IMPACT=MODERATE;STRAND=1;SOURCE=Ensembl;SIFT=deleterious(0.04)
2	52296722	2:52296722	T	0	0	0	0	0	0	0	0.0833333	0	0	ENSSSCG00000030672	ENSSSCT00000024881	Transcript	missense_variant	1435	1291	431	R/W	Cgg/Tgg	IMPACT=MODERATE;STRAND=1;SOURCE=Ensembl;SIFT=deleterious(0.01)
2	52298828	2:52298828	A	0	0	0	0	0	0.125	0	0	0	0	ENSSSCG00000013978	ENSSSCT00000015268	Transcript	missense_variant	1907	1189	397	R/W	Cgg/Tgg	IMPACT=MODERATE;STRAND=-1;SOURCE=Ensembl;SIFT=deleterious(0)
2	52829599	2:52829599	C	0.125	0	0	0	0	0	0	0.4	0	0	ENSSSCG00000047104	ENSSSCT00000060321	Transcript	missense_variant	92	92	31	L/P	cTc/cCc	IMPACT=MODERATE;STRAND=1;SOURCE=Ensembl;SIFT=deleterious(0)
2	52830080	2:52830080	T	0	0.375	0.2	0.166667	0	0.1	0	0.333333	0.25	0	ENSSSCG00000047104	ENSSSCT00000060321	Transcript	missense_variant	573	573	191	K/N	aaG/aaT	IMPACT=MODERATE;STRAND=1;SOURCE=Ensembl;SIFT=deleterious(0.02)
2	52830358	2:52830358	A	0.125	0	0	0	0	0	0	0.333333	0	0	ENSSSCG00000047104	ENSSSCT00000060321	Transcript	missense_variant	851	851	284	T/N	aCc/aAc	IMPACT=MODERATE;STRAND=1;SOURCE=Ensembl;SIFT=deleterious(0)
2	52830403	2:52830403	G	0	0.125	0	0	0	0	0	0	0	0	ENSSSCG00000047104	ENSSSCT00000060321	Transcript	missense_variant	896	896	299	N/S	aAt/aGt	IMPACT=MODERATE;STRAND=1;SOURCE=Ensembl;SIFT=deleterious(0.01)
2	52841820	2:52841820	T	0.25	0	0.1	0	0	0	0	0	0	0.0833333	ENSSSCG00000035450	ENSSSCT00000062033	Transcript	missense_variant	415	415	139	L/F	Ctc/Ttc	IMPACT=MODERATE;STRAND=1;SOURCE=Ensembl;SIFT=deleterious(0.01)
2	52841826	2:52841826	G	0.5	0.5	0.2	0.5	0.4	0.25	0.333333	0.25	0.5	0.666667	ENSSSCG00000035450	ENSSSCT00000062033	Transcript	missense_variant	421	421	141	N/D	Aat/Gat	IMPACT=MODERATE;STRAND=1;SOURCE=Ensembl;SIFT=deleterious(0.02)
2	52882370	2:52882370	T	0.125	0.375	0.2	0.416667	0.1	0.2	0.5	0.166667	0.333333	0.583333	ENSSSCG00000043261	ENSSSCT00000083478	Transcript	missense_variant	133	133	45	G/W	Ggg/Tgg	IMPACT=MODERATE;STRAND=1;SOURCE=Ensembl;SIFT=deleterious(0.01)
2	52882492	2:52882492	T	0	0	0	0	0	0.1	0	0	0	0	ENSSSCG00000043261	ENSSSCT00000083478	Transcript	missense_variant	255	255	85	M/I	atG/atT	IMPACT=MODERATE;STRAND=1;SOURCE=Ensembl;SIFT=deleterious(0.04)
2	52882741	2:52882741	C	0	0	0	0	0	0	0	0.0833333	0	0	ENSSSCG00000043261	ENSSSCT00000083478	Transcript	missense_variant	504	504	168	M/I	atG/atC	IMPACT=MODERATE;STRAND=1;SOURCE=Ensembl;SIFT=deleterious(0.01)
2	52882875	2:52882875	C	0	0	0.1	0	0.2	0.2	0	0	0	0	ENSSSCG00000043261	ENSSSCT00000083478	Transcript	missense_variant	638	638	213	I/T	aTc/aCc	IMPACT=MODERATE;STRAND=1;SOURCE=Ensembl;SIFT=deleterious(0.02)
2	52882923	2:52882923	C	0.125	0	0	0	0	0	0	0	0.25	0	ENSSSCG00000043261	ENSSSCT00000083478	Transcript	missense_variant	686	686	229	I/T	aTc/aCc	IMPACT=MODERATE;STRAND=1;SOURCE=Ensembl;SIFT=deleterious(0.01)
2	52987347	2:52987347	C	0.25	0	0	0	0.1	0	0	0.0833333	0.25	0	ENSSSCG00000050698	ENSSSCT00000086801	Transcript	missense_variant	817	817	273	S/A	Tca/Gca	IMPACT=MODERATE;STRAND=-1;SOURCE=Ensembl;SIFT=deleterious(0)
2	52987435	2:52987435	G	0	0	0	0	0	0.1	0	0	0	0	ENSSSCG00000050698	ENSSSCT00000086801	Transcript	missense_variant	729	729	243	L/F	ttG/ttC	IMPACT=MODERATE;STRAND=-1;SOURCE=Ensembl;SIFT=deleterious(0.01)
2	52987535	2:52987535	C	0	0.375	0	0.166667	0	0.2	0	0.166667	0.166667	0.25	ENSSSCG00000050698	ENSSSCT00000086801	Transcript	missense_variant	629	629	210	S/C	tCt/tGt	IMPACT=MODERATE;STRAND=-1;SOURCE=Ensembl;SIFT=deleterious(0.02)
2	52987544	2:52987544	G	0	0.5	0.2	0.333333	0	0.2	0.25	0.166667	0.25	0.25	ENSSSCG00000050698	ENSSSCT00000086801	Transcript	missense_variant	620	620	207	I/T	aTc/aCc	IMPACT=MODERATE;STRAND=-1;SOURCE=Ensembl;SIFT=deleterious(0.02)
2	52987773	2:52987773	T	0	0	0	0.0833333	0	0	0	0	0	0.0833333	ENSSSCG00000050698	ENSSSCT00000086801	Transcript	missense_variant	391	391	131	P/T	Cca/Aca	IMPACT=MODERATE;STRAND=-1;SOURCE=Ensembl;SIFT=deleterious(0.03)
2	53045478	2:53045478	A	0	0	0	0	0	0	0	0.0833333	0	0	ENSSSCG00000042521	ENSSSCT00000061844	Transcript	missense_variant	889	889	297	G/W	Ggg/Tgg	IMPACT=MODERATE;STRAND=-1;SOURCE=Ensembl;SIFT=deleterious(0)
2	53045550	2:53045550	C	0.25	0	0	0	0.1	0	0	0	0.166667	0	ENSSSCG00000042521	ENSSSCT00000061844	Transcript	missense_variant	817	817	273	S/A	Tca/Gca	IMPACT=MODERATE;STRAND=-1;SOURCE=Ensembl;SIFT=deleterious(0)
2	53045786	2:53045786	A	0	0.25	0.2	0.25	0	0.1	0.166667	0	0.166667	0.166667	ENSSSCG00000042521	ENSSSCT00000061844	Transcript	missense_variant	581	581	194	E/V	gAa/gTa	IMPACT=MODERATE;STRAND=-1;SOURCE=Ensembl;SIFT=deleterious(0)
2	53045861	2:53045861	A	0	0	0	0	0	0	0	0.0833333	0	0.166667	ENSSSCG00000042521	ENSSSCT00000061844	Transcript	missense_variant	506	506	169	S/F	tCc/tTc	IMPACT=MODERATE;STRAND=-1;SOURCE=Ensembl;SIFT=deleterious(0.02)
2	53045956	2:53045956	G	0	0	0	0	0	0	0	0	0	0.0833333	ENSSSCG00000042521	ENSSSCT00000061844	Transcript	missense_variant	411	411	137	K/N	aaA/aaC	IMPACT=MODERATE;STRAND=-1;SOURCE=Ensembl;SIFT=deleterious(0.01)
2	53045973	2:53045973	A	0.125	0	0	0	0	0.125	0	0	0.0833333	0	ENSSSCG00000042521	ENSSSCT00000061844	Transcript	missense_variant	394	394	132	V/F	Gtc/Ttc	IMPACT=MODERATE;STRAND=-1;SOURCE=Ensembl;SIFT=deleterious(0.01)
2	53045976	2:53045976	T	0	0	0	0.166667	0	0	0	0	0	0	ENSSSCG00000042521	ENSSSCT00000061844	Transcript	missense_variant	391	391	131	P/T	Cca/Aca	IMPACT=MODERATE;STRAND=-1;SOURCE=Ensembl;SIFT=deleterious(0.02)
2	53046123	2:53046123	A	0	0.125	0	0	0	0	0	0	0	0	ENSSSCG00000042521	ENSSSCT00000061844	Transcript	missense_variant	244	244	82	D/Y	Gac/Tac	IMPACT=MODERATE;STRAND=-1;SOURCE=Ensembl;SIFT=deleterious(0)
2	53046141	2:53046141	T	0	0.25	0.1	0.25	0	0.1	0.333333	0	0.166667	0.0833333	ENSSSCG00000042521	ENSSSCT00000061844	Transcript	missense_variant	226	226	76	V/I	Gtt/Att	IMPACT=MODERATE;STRAND=-1;SOURCE=Ensembl;SIFT=deleterious(0.03)
2	53046205	2:53046205	T	0	0.25	0	0	0	0.1	0	0.0833333	0	0	ENSSSCG00000042521	ENSSSCT00000061844	Transcript	missense_variant	162	162	54	H/Q	caC/caA	IMPACT=MODERATE;STRAND=-1;SOURCE=Ensembl;SIFT=deleterious(0.02)
2	53046233	2:53046233	T	0	0	0	0	0	0	0	0	0	0.0833333	ENSSSCG00000042521	ENSSSCT00000061844	Transcript	missense_variant	134	134	45	F/Y	tTc/tAc	IMPACT=MODERATE;STRAND=-1;SOURCE=Ensembl;SIFT=deleterious(0.01)
2	53046251	2:53046251	T	0.5	0.5	0.4	0.416667	0.5	0.4	0.5	0.4	0.5	0.5	ENSSSCG00000042521	ENSSSCT00000061844	Transcript	missense_variant	116	116	39	A/E	gCa/gAa	IMPACT=MODERATE;STRAND=-1;SOURCE=Ensembl;SIFT=deleterious(0.03)
2	53090519	2:53090519	G	0	0	0.1	0	0	0	0	0	0	0	ENSSSCG00000043228	ENSSSCT00000015250	Transcript	missense_variant	225	225	75	I/M	atT/atG	IMPACT=MODERATE;STRAND=1;SOURCE=Ensembl;SIFT=deleterious(0.02)
2	53090542	2:53090542	G	0	0	0.1	0	0	0	0	0	0	0	ENSSSCG00000043228	ENSSSCT00000015250	Transcript	missense_variant	248	248	83	Y/C	tAc/tGc	IMPACT=MODERATE;STRAND=1;SOURCE=Ensembl;SIFT=deleterious(0)
2	53090699	2:53090699	A	0	0	0	0	0	0.1	0	0.0833333	0	0	ENSSSCG00000043228	ENSSSCT00000015250	Transcript	missense_variant	405	405	135	S/R	agC/agA	IMPACT=MODERATE;STRAND=1;SOURCE=Ensembl;SIFT=deleterious(0.04)
2	53090748	2:53090748	C	0	0.375	0	0.166667	0	0.125	0	0	0	0.0833333	ENSSSCG00000043228	ENSSSCT00000015250	Transcript	missense_variant	454	454	152	A/P	Gct/Cct	IMPACT=MODERATE;STRAND=1;SOURCE=Ensembl;SIFT=deleterious(0.01)
2	53090794	2:53090794	A	0	0.25	0	0.166667	0	0.2	0	0	0.0833333	0	ENSSSCG00000043228	ENSSSCT00000015250	Transcript	missense_variant	500	500	167	C/Y	tGc/tAc	IMPACT=MODERATE;STRAND=1;SOURCE=Ensembl;SIFT=deleterious(0)
2	53091148	2:53091148	A	0.125	0.25	0	0.166667	0.1	0.2	0	0	0.333333	0.166667	ENSSSCG00000043228	ENSSSCT00000015250	Transcript	missense_variant	854	854	285	P/H	cCc/cAc	IMPACT=MODERATE;STRAND=1;SOURCE=Ensembl;SIFT=deleterious(0)
2	53126972	2:53126972	A	0	0	0	0.166667	0	0	0	0	0	0	ENSSSCG00000032913	ENSSSCT00000045943	Transcript	missense_variant	184	184	62	F/I	Ttc/Atc	IMPACT=MODERATE;STRAND=1;SOURCE=Ensembl;SIFT=deleterious(0.02)
2	53127063	2:53127063	T	0	0	0	0	0.1	0	0	0	0	0	ENSSSCG00000032913	ENSSSCT00000045943	Transcript	missense_variant	275	275	92	T/I	aCc/aTc	IMPACT=MODERATE;STRAND=1;SOURCE=Ensembl;SIFT=deleterious(0.04)
2	53127090	2:53127090	T	0	0	0	0.0833333	0	0	0	0	0	0	ENSSSCG00000032913	ENSSSCT00000045943	Transcript	missense_variant	302	302	101	Q/L	cAg/cTg	IMPACT=MODERATE;STRAND=1;SOURCE=Ensembl;SIFT=deleterious(0)
2	53127156	2:53127156	A	0	0.25	0.2	0.333333	0	0	0.166667	0	0.25	0.166667	ENSSSCG00000032913	ENSSSCT00000045943	Transcript	missense_variant	368	368	123	R/H	cGc/cAc	IMPACT=MODERATE;STRAND=1;SOURCE=Ensembl;SIFT=deleterious(0.02)
2	53127278	2:53127278	T	0	0	0	0	0	0	0	0	0	0.166667	ENSSSCG00000032913	ENSSSCT00000045943	Transcript	missense_variant	490	490	164	T/S	Act/Tct	IMPACT=MODERATE;STRAND=1;SOURCE=Ensembl;SIFT=deleterious(0.01)
2	53127585	2:53127585	G	0	0	0	0	0	0	0	0	0.0833333	0	ENSSSCG00000032913	ENSSSCT00000045943	Transcript	missense_variant	797	797	266	Y/C	tAc/tGc	IMPACT=MODERATE;STRAND=1;SOURCE=Ensembl;SIFT=deleterious(0)
2	53142054	2:53142054	G	0	0	0	0	0	0.1	0	0	0	0	ENSSSCG00000045400	ENSSSCT00000078727	Transcript	missense_variant	15	15	5	N/K	aaT/aaG	IMPACT=MODERATE;STRAND=1;SOURCE=Ensembl;SIFT=deleterious(0.03)
2	53142658	2:53142658	G	0.125	0	0	0	0.1	0	0	0.0833333	0	0	ENSSSCG00000045400	ENSSSCT00000078727	Transcript	missense_variant	619	619	207	L/V	Ctg/Gtg	IMPACT=MODERATE;STRAND=1;SOURCE=Ensembl;SIFT=deleterious(0.02)
2	53142955	2:53142955	A	0	0	0	0.25	0.1	0	0	0	0	0.25	ENSSSCG00000045400	ENSSSCT00000078727	Transcript	missense_variant	916	916	306	V/I	Gta/Ata	IMPACT=MODERATE;STRAND=1;SOURCE=Ensembl;SIFT=deleterious(0.05)
2	53164260	2:53164260	G	0	0	0	0.25	0.125	0.125	0	0.0833333	0	0.0833333	ENSSSCG00000031699	ENSSSCT00000038244	Transcript	missense_variant	530	530	177	F/S	tTc/tCc	IMPACT=MODERATE;STRAND=-1;SOURCE=Ensembl;SIFT=deleterious(0)
2	53164276	2:53164276	A	0	0	0	0.25	0.125	0.125	0	0	0	0.0833333	ENSSSCG00000031699	ENSSSCT00000038244	Transcript	missense_variant	514	514	172	R/W	Cgg/Tgg	IMPACT=MODERATE;STRAND=-1;SOURCE=Ensembl;SIFT=deleterious(0.02)
2	53164314	2:53164314	C	0	0	0	0.25	0	0	0	0	0	0.25	ENSSSCG00000031699	ENSSSCT00000038244	Transcript	missense_variant	476	476	159	L/R	cTt/cGt	IMPACT=MODERATE;STRAND=-1;SOURCE=Ensembl;SIFT=deleterious(0.01)
2	53164372	2:53164372	A	0	0	0	0.166667	0	0.2	0	0.0833333	0	0.166667	ENSSSCG00000031699	ENSSSCT00000038244	Transcript	missense_variant	418	418	140	V/F	Gtc/Ttc	IMPACT=MODERATE;STRAND=-1;SOURCE=Ensembl;SIFT=deleterious(0.01)
2	53164389	2:53164389	G	0	0	0	0.166667	0	0.2	0	0.0833333	0	0.166667	ENSSSCG00000031699	ENSSSCT00000038244	Transcript	missense_variant	401	401	134	V/A	gTc/gCc	IMPACT=MODERATE;STRAND=-1;SOURCE=Ensembl;SIFT=deleterious(0.04)
2	53164399	2:53164399	A	0	0	0	0	0	0.1	0	0	0	0	ENSSSCG00000031699	ENSSSCT00000038244	Transcript	missense_variant	391	391	131	R/C	Cgc/Tgc	IMPACT=MODERATE;STRAND=-1;SOURCE=Ensembl;SIFT=deleterious(0.01)
2	53164426	2:53164426	A	0	0	0	0.25	0.1	0.2	0	0.0833333	0	0.166667	ENSSSCG00000031699	ENSSSCT00000038244	Transcript	missense_variant	364	364	122	R/C	Cgt/Tgt	IMPACT=MODERATE;STRAND=-1;SOURCE=Ensembl;SIFT=deleterious(0.05)
2	53164624	2:53164624	A	0	0	0	0.166667	0.1	0.1	0	0	0	0.0833333	ENSSSCG00000031699	ENSSSCT00000038244	Transcript	missense_variant	166	166	56	H/Y	Cac/Tac	IMPACT=MODERATE;STRAND=-1;SOURCE=Ensembl;SIFT=deleterious(0)
2	53209565	2:53209565	G	0	0	0	0	0.166667	0	0	0	0	0	ENSSSCG00000044276	ENSSSCT00000031215	Transcript	missense_variant	382	382	128	T/P	Acc/Ccc	IMPACT=MODERATE;STRAND=-1;SOURCE=Ensembl;SIFT=deleterious(0)
2	53250754	2:53250754	A	0	0.125	0	0	0	0	0	0	0	0	ENSSSCG00000043257	ENSSSCT00000091455	Transcript	missense_variant	524	524	175	S/F	tCc/tTc	IMPACT=MODERATE;STRAND=-1;SOURCE=Ensembl;SIFT=deleterious(0.03)
2	53374324	2:53374324	G	0	0	0.1	0	0	0	0	0	0	0	ENSSSCG00000046739	ENSSSCT00000037540	Transcript	missense_variant	242	242	81	M/T	aTg/aCg	IMPACT=MODERATE;STRAND=-1;SOURCE=Ensembl;SIFT=deleterious(0.01)
2	53514980	2:53514980	A	0	0	0	0.0833333	0	0	0	0	0	0	ENSSSCG00000036085	ENSSSCT00000057829	Transcript	missense_variant	304	304	102	E/K	Gag/Aag	IMPACT=MODERATE;STRAND=1;SOURCE=Ensembl;SIFT=deleterious(0)
2	53515005	2:53515005	A	0	0	0.1	0	0	0	0	0.0833333	0	0	ENSSSCG00000036085	ENSSSCT00000057829	Transcript	missense_variant	329	329	110	A/D	gCc/gAc	IMPACT=MODERATE;STRAND=1;SOURCE=Ensembl;SIFT=deleterious(0)
2	53515047	2:53515047	G	0	0	0	0.166667	0	0	0	0	0	0	ENSSSCG00000036085	ENSSSCT00000057829	Transcript	missense_variant	371	371	124	P/R	cCa/cGa	IMPACT=MODERATE;STRAND=1;SOURCE=Ensembl;SIFT=deleterious(0)
2	53515157	2:53515157	T	0.125	0	0.1	0	0	0	0	0	0	0.0833333	ENSSSCG00000036085	ENSSSCT00000057829	Transcript	missense_variant	481	481	161	H/Y	Cac/Tac	IMPACT=MODERATE;STRAND=1;SOURCE=Ensembl;SIFT=deleterious(0.03)
2	53612528	2:53612528	T	0	0.375	0.1	0.416667	0	0.2	0.5	0	0.25	0.0833333	ENSSSCG00000047332	ENSSSCT00000037483	Transcript	missense_variant	39	39	13	L/F	ttA/ttT	IMPACT=MODERATE;STRAND=1;SOURCE=Ensembl;SIFT=deleterious(0.04)
2	53612611	2:53612611	G	0	0	0.1	0	0	0	0	0	0	0	ENSSSCG00000047332	ENSSSCT00000037483	Transcript	missense_variant	122	122	41	N/S	aAc/aGc	IMPACT=MODERATE;STRAND=1;SOURCE=Ensembl;SIFT=deleterious(0.02)
2	53613013	2:53613013	C	0.125	0.25	0	0	0	0.1	0	0.166667	0.25	0.166667	ENSSSCG00000047332	ENSSSCT00000037483	Transcript	missense_variant	524	524	175	H/P	cAt/cCt	IMPACT=MODERATE;STRAND=1;SOURCE=Ensembl;SIFT=deleterious(0)
2	53613073	2:53613073	T	0.25	0	0	0	0	0	0	0.1	0.25	0	ENSSSCG00000047332	ENSSSCT00000037483	Transcript	missense_variant	584	584	195	E/V	gAg/gTg	IMPACT=MODERATE;STRAND=1;SOURCE=Ensembl;SIFT=deleterious(0)
2	53613205	2:53613205	A	0.125	0	0.2	0.166667	0	0	0	0.25	0	0.25	ENSSSCG00000047332	ENSSSCT00000037483	Transcript	missense_variant	716	716	239	T/N	aCc/aAc	IMPACT=MODERATE;STRAND=1;SOURCE=Ensembl;SIFT=deleterious(0.01)
2	53687285	2:53687285	C	0.125	0.5	0	0.416667	0.1	0.2	0.333333	0.166667	0.416667	0.25	ENSSSCG00000050941	ENSSSCT00000086688	Transcript	missense_variant	497	497	166	F/S	tTt/tCt	IMPACT=MODERATE;STRAND=1;SOURCE=Ensembl;SIFT=deleterious(0.01)
2	53687316	2:53687316	A	0	0.25	0	0.416667	0	0	0	0	0.25	0.0833333	ENSSSCG00000050941	ENSSSCT00000086688	Transcript	missense_variant	528	528	176	H/Q	caC/caA	IMPACT=MODERATE;STRAND=1;SOURCE=Ensembl;SIFT=deleterious(0.01)
2	53687343	2:53687343	T	0	0.25	0	0.333333	0	0	0	0.0833333	0	0	ENSSSCG00000050941	ENSSSCT00000086688	Transcript	missense_variant	555	555	185	L/F	ttG/ttT	IMPACT=MODERATE;STRAND=1;SOURCE=Ensembl;SIFT=deleterious(0)
2	53687345	2:53687345	G	0	0.25	0	0.333333	0	0	0	0.0833333	0.166667	0	ENSSSCG00000050941	ENSSSCT00000086688	Transcript	missense_variant	557	557	186	V/G	gTg/gGg	IMPACT=MODERATE;STRAND=1;SOURCE=Ensembl;SIFT=deleterious(0.02)
2	53687405	2:53687405	C	0	0	0	0	0	0	0	0	0.0833333	0	ENSSSCG00000050941	ENSSSCT00000086688	Transcript	missense_variant	617	617	206	F/S	tTc/tCc	IMPACT=MODERATE;STRAND=1;SOURCE=Ensembl;SIFT=deleterious(0)
2	53755164	2:53755164	C	0	0.25	0.3	0.333333	0	0.1	0	0	0	0.166667	ENSSSCG00000032120	ENSSSCT00000051321	Transcript	missense_variant	250	250	84	F/L	Ttt/Ctt	IMPACT=MODERATE;STRAND=1;SOURCE=Ensembl;SIFT=deleterious(0.03)
2	53755173	2:53755173	A	0	0	0	0.0833333	0	0.1	0	0	0	0	ENSSSCG00000032120	ENSSSCT00000051321	Transcript	missense_variant	259	259	87	G/R	Gga/Aga	IMPACT=MODERATE;STRAND=1;SOURCE=Ensembl;SIFT=deleterious(0.01)
2	53755242	2:53755242	A	0	0	0	0	0	0	0	0	0	0.166667	ENSSSCG00000032120	ENSSSCT00000051321	Transcript	missense_variant	328	328	110	E/K	Gaa/Aaa	IMPACT=MODERATE;STRAND=1;SOURCE=Ensembl;SIFT=deleterious(0.02)
2	53755330	2:53755330	A	0	0.25	0.2	0.333333	0	0.1	0	0	0	0.166667	ENSSSCG00000032120	ENSSSCT00000051321	Transcript	missense_variant	416	416	139	V/E	gTg/gAg	IMPACT=MODERATE;STRAND=1;SOURCE=Ensembl;SIFT=deleterious(0.01)
2	53755614	2:53755614	G	0	0	0	0	0	0.1	0	0	0	0	ENSSSCG00000032120	ENSSSCT00000051321	Transcript	missense_variant	700	700	234	K/E	Aag/Gag	IMPACT=MODERATE;STRAND=1;SOURCE=Ensembl;SIFT=deleterious(0)
2	53862876	2:53862876	T	0	0	0	0	0	0	0.333333	0	0.166667	0	ENSSSCG00000037253	ENSSSCT00000057809	Transcript	missense_variant	260	260	87	G/V	gGa/gTa	IMPACT=MODERATE;STRAND=1;SOURCE=Ensembl;SIFT=deleterious(0.01)
2	53863037	2:53863037	A	0.125	0	0	0	0.125	0	0	0	0.25	0	ENSSSCG00000037253	ENSSSCT00000057809	Transcript	missense_variant	421	421	141	V/M	Gtg/Atg	IMPACT=MODERATE;STRAND=1;SOURCE=Ensembl;SIFT=deleterious(0.05)
2	53863325	2:53863325	C	0	0	0	0	0	0	0	0	0	0.0833333	ENSSSCG00000037253	ENSSSCT00000057809	Transcript	missense_variant	709	709	237	Y/H	Tat/Cat	IMPACT=MODERATE;STRAND=1;SOURCE=Ensembl;SIFT=deleterious(0)
2	53863389	2:53863389	C	0	0.25	0.2	0	0	0.1	0	0.0833333	0.25	0	ENSSSCG00000037253	ENSSSCT00000057809	Transcript	missense_variant	773	773	258	Y/S	tAt/tCt	IMPACT=MODERATE;STRAND=1;SOURCE=Ensembl;SIFT=deleterious(0)
2	53863436	2:53863436	A	0.375	0	0.1	0	0.2	0.1	0	0	0	0.0833333	ENSSSCG00000037253	ENSSSCT00000057809	Transcript	missense_variant	820	820	274	A/T	Gct/Act	IMPACT=MODERATE;STRAND=1;SOURCE=Ensembl;SIFT=deleterious(0.02)
2	54018000	2:54018000	T	0	0	0	0	0	0.2	0	0	0	0	ENSSSCG00000042335	ENSSSCT00000026793	Transcript	missense_variant	365	365	122	R/H	cGt/cAt	IMPACT=MODERATE;STRAND=-1;SOURCE=Ensembl;SIFT=deleterious(0.03)
2	54018018	2:54018018	A	0	0	0	0	0	0	0	0	0	0.166667	ENSSSCG00000042335	ENSSSCT00000026793	Transcript	missense_variant	347	347	116	A/V	gCa/gTa	IMPACT=MODERATE;STRAND=-1;SOURCE=Ensembl;SIFT=deleterious(0.01)
2	54018166	2:54018166	G	0	0	0	0	0	0	0	0	0	0.25	ENSSSCG00000042335	ENSSSCT00000026793	Transcript	missense_variant	199	199	67	S/P	Tcc/Ccc	IMPACT=MODERATE;STRAND=-1;SOURCE=Ensembl;SIFT=deleterious(0)
2	54018282	2:54018282	G	0	0.5	0.7	0.2	0	0.4	0	0.25	0.4	0.333333	ENSSSCG00000042335	ENSSSCT00000026793	Transcript	missense_variant	83	83	28	F/S	tTc/tCc	IMPACT=MODERATE;STRAND=-1;SOURCE=Ensembl;SIFT=deleterious(0)
2	54194447	2:54194447	C	0	0	0	0	0	0	0	0.0833333	0	0	ENSSSCG00000044135	ENSSSCT00000065148	Transcript	missense_variant	242	242	81	M/T	aTg/aCg	IMPACT=MODERATE;STRAND=1;SOURCE=Ensembl;SIFT=deleterious(0.01)
2	54194575	2:54194575	A	0	0	0	0	0.2	0	0	0	0	0.416667	ENSSSCG00000044135	ENSSSCT00000065148	Transcript	missense_variant	370	370	124	V/I	Gta/Ata	IMPACT=MODERATE;STRAND=1;SOURCE=Ensembl;SIFT=deleterious(0.05)
2	54194622	2:54194622	T	0	0	0	0	0	0	0.166667	0	0	0	ENSSSCG00000044135	ENSSSCT00000065148	Transcript	missense_variant	417	417	139	K/N	aaG/aaT	IMPACT=MODERATE;STRAND=1;SOURCE=Ensembl;SIFT=deleterious(0.02)
2	54195019	2:54195019	G	0	0	0	0.0833333	0	0	0	0	0	0	ENSSSCG00000044135	ENSSSCT00000065148	Transcript	missense_variant	814	814	272	R/G	Agg/Ggg	IMPACT=MODERATE;STRAND=1;SOURCE=Ensembl;SIFT=deleterious(0)
2	54195104	2:54195104	A	0	0	0	0	0	0.2	0	0	0	0	ENSSSCG00000044135	ENSSSCT00000065148	Transcript	missense_variant	899	899	300	A/E	gCa/gAa	IMPACT=MODERATE;STRAND=1;SOURCE=Ensembl;SIFT=deleterious(0)
2	54432680	2:54432680	A	0	0	0	0	0	0	0	0	0	0.166667	ENSSSCG00000035597	ENSSSCT00000036945	Transcript	missense_variant	230	230	77	P/L	cCc/cTc	IMPACT=MODERATE;STRAND=-1;SOURCE=Ensembl;SIFT=deleterious(0)
2	54432806	2:54432806	A	0	0	0	0	0	0	0	0.0833333	0.333333	0	ENSSSCG00000035597	ENSSSCT00000036945	Transcript	missense_variant	104	104	35	S/F	tCc/tTc	IMPACT=MODERATE;STRAND=-1;SOURCE=Ensembl;SIFT=deleterious(0.05)
2	54432854	2:54432854	A	0.25	0	0.25	0	0	0.125	0	0.0833333	0.25	0.25	ENSSSCG00000035597	ENSSSCT00000036945	Transcript	missense_variant	56	56	19	T/I	aCa/aTa	IMPACT=MODERATE;STRAND=-1;SOURCE=Ensembl;SIFT=deleterious(0.01)
2	54652611	2:54652611	C	0	0	0	0	0	0	0.5	0.0833333	0.25	0	ENSSSCG00000040899	ENSSSCT00000053564	Transcript	missense_variant	836	836	279	S/C	tCt/tGt	IMPACT=MODERATE;STRAND=-1;SOURCE=Ensembl;SIFT=deleterious(0)
2	54653071	2:54653071	A	0	0	0	0.166667	0.2	0	0	0	0	0	ENSSSCG00000040899	ENSSSCT00000053564	Transcript	missense_variant	376	376	126	R/C	Cgc/Tgc	IMPACT=MODERATE;STRAND=-1;SOURCE=Ensembl;SIFT=deleterious(0.03)
2	54783848	2:54783848	T	0	0.125	0	0.166667	0	0	0	0	0.0833333	0.0833333	ENSSSCG00000041194	ENSSSCT00000041522	Transcript	missense_variant	556	556	186	P/S	Cct/Tct	IMPACT=MODERATE;STRAND=1;SOURCE=Ensembl;SIFT=deleterious(0.01)
2	54783956	2:54783956	C	0	0	0.1	0	0	0	0	0	0	0	ENSSSCG00000041194	ENSSSCT00000041522	Transcript	missense_variant	664	664	222	Y/H	Tac/Cac	IMPACT=MODERATE;STRAND=1;SOURCE=Ensembl;SIFT=deleterious(0)
2	54783968	2:54783968	T	0	0	0.1	0	0	0	0	0	0	0	ENSSSCG00000041194	ENSSSCT00000041522	Transcript	missense_variant	676	676	226	L/F	Ctc/Ttc	IMPACT=MODERATE;STRAND=1;SOURCE=Ensembl;SIFT=deleterious(0.03)
2	54784173	2:54784173	G	0	0.25	0.3	0.166667	0	0	0.333333	0	0.5	0	ENSSSCG00000041194	ENSSSCT00000041522	Transcript	missense_variant	881	881	294	Y/C	tAt/tGt	IMPACT=MODERATE;STRAND=1;SOURCE=Ensembl;SIFT=deleterious(0)
2	54835817	2:54835817	C	0	0	0	0.333333	0	0	0	0	0	0.166667	ENSSSCG00000049328	ENSSSCT00000089533	Transcript	missense_variant	758	758	253	G/A	gGa/gCa	IMPACT=MODERATE;STRAND=1;SOURCE=Ensembl;SIFT=deleterious(0.01)
2	54835936	2:54835936	T	0	0	0	0	0.3	0	0	0	0	0	ENSSSCG00000049328	ENSSSCT00000089533	Transcript	missense_variant	877	877	293	R/C	Cgc/Tgc	IMPACT=MODERATE;STRAND=1;SOURCE=Ensembl;SIFT=deleterious(0.04)
2	54867979	2:54867979	C	0	0	0	0.166667	0	0	0	0	0	0	ENSSSCG00000044653	ENSSSCT00000069143	Transcript	missense_variant	779	779	260	M/T	aTg/aCg	IMPACT=MODERATE;STRAND=1;SOURCE=Ensembl;SIFT=deleterious(0.01)
2	54975641	2:54975641	A	0	0	0	0.333333	0	0	0	0	0	0.166667	ENSSSCG00000042129	ENSSSCT00000082723	Transcript	missense_variant	3065	531	177	F/L	ttC/ttA	IMPACT=MODERATE;STRAND=1;SOURCE=Ensembl;SIFT=deleterious(0.01)
2	54997670	2:54997670	T	0	0	0	0	0	0	0	0	0	0.0833333	ENSSSCG00000046922	ENSSSCT00000084639	Transcript	missense_variant	829	829	277	Y/N	Tac/Aac	IMPACT=MODERATE;STRAND=-1;SOURCE=Ensembl;SIFT=deleterious(0)
2	54997672	2:54997672	G	0	0	0	0	0	0	0	0	0	0.0833333	ENSSSCG00000046922	ENSSSCT00000084639	Transcript	missense_variant	827	827	276	F/S	tTc/tCc	IMPACT=MODERATE;STRAND=-1;SOURCE=Ensembl;SIFT=deleterious(0)
2	54997819	2:54997819	T	0	0	0	0	0.2	0	0	0	0	0	ENSSSCG00000046922	ENSSSCT00000084639	Transcript	missense_variant	680	680	227	M/K	aTg/aAg	IMPACT=MODERATE;STRAND=-1;SOURCE=Ensembl;SIFT=deleterious(0)
2	54998138	2:54998138	A	0	0	0	0	0	0	0	0	0	0.0833333	ENSSSCG00000046922	ENSSSCT00000084639	Transcript	missense_variant	361	361	121	R/C	Cgt/Tgt	IMPACT=MODERATE;STRAND=-1;SOURCE=Ensembl;SIFT=deleterious(0.01)
2	54998467	2:54998467	G	0	0	0.1	0	0	0.1	0	0	0	0	ENSSSCG00000046922	ENSSSCT00000084639	Transcript	missense_variant	32	32	11	F/S	tTc/tCc	IMPACT=MODERATE;STRAND=-1;SOURCE=Ensembl;SIFT=deleterious(0)
2	55030119	2:55030119	C	0	0	0	0	0	0.125	0	0.0833333	0	0	ENSSSCG00000043240	ENSSSCT00000051395	Transcript	missense_variant	390	390	130	H/Q	caC/caG	IMPACT=MODERATE;STRAND=-1;SOURCE=Ensembl;SIFT=deleterious(0.04)
2	55059185	2:55059185	A	0	0	0	0	0	0	0	0	0	0.25	ENSSSCG00000046264	ENSSSCT00000074088	Transcript	missense_variant	933	933	311	K/N	aaA/aaT	IMPACT=MODERATE;STRAND=-1;SOURCE=Ensembl;SIFT=deleterious(0.03)
2	55059225	2:55059225	T	0.375	0	0.1	0	0	0.125	0	0	0	0.0833333	ENSSSCG00000046264	ENSSSCT00000074088	Transcript	missense_variant	893	893	298	G/D	gGc/gAc	IMPACT=MODERATE;STRAND=-1;SOURCE=Ensembl;SIFT=deleterious(0.01)
2	55059237	2:55059237	A	0	0	0	0	0	0.125	0	0	0	0	ENSSSCG00000046264	ENSSSCT00000074088	Transcript	missense_variant	881	881	294	K/M	aAg/aTg	IMPACT=MODERATE;STRAND=-1;SOURCE=Ensembl;SIFT=deleterious(0)
2	55059340	2:55059340	A	0	0	0	0	0.375	0	0	0	0	0	ENSSSCG00000046264	ENSSSCT00000074088	Transcript	missense_variant	778	778	260	R/W	Cgg/Tgg	IMPACT=MODERATE;STRAND=-1;SOURCE=Ensembl;SIFT=deleterious(0.01)
2	55059744	2:55059744	G	0	0	0	0.0833333	0	0	0	0	0	0	ENSSSCG00000046264	ENSSSCT00000074088	Transcript	missense_variant	374	374	125	I/T	aTt/aCt	IMPACT=MODERATE;STRAND=-1;SOURCE=Ensembl;SIFT=deleterious(0.01)
2	55059847	2:55059847	C	0	0	0.1	0	0	0	0	0.166667	0	0	ENSSSCG00000046264	ENSSSCT00000074088	Transcript	missense_variant	271	271	91	I/V	Ata/Gta	IMPACT=MODERATE;STRAND=-1;SOURCE=Ensembl;SIFT=deleterious(0.01)
2	55059856	2:55059856	A	0	0	0.1	0	0	0	0	0.0833333	0	0	ENSSSCG00000046264	ENSSSCT00000074088	Transcript	missense_variant	262	262	88	D/Y	Gac/Tac	IMPACT=MODERATE;STRAND=-1;SOURCE=Ensembl;SIFT=deleterious(0.01)
2	55060065	2:55060065	A	0	0	0	0.0833333	0	0.125	0	0	0	0	ENSSSCG00000046264	ENSSSCT00000074088	Transcript	missense_variant	53	53	18	P/L	cCg/cTg	IMPACT=MODERATE;STRAND=-1;SOURCE=Ensembl;SIFT=deleterious(0.04)
2	55085994	2:55085994	T	0	0	0	0	0	0	0	0	0	0.0833333	ENSSSCG00000036329	ENSSSCT00000040079	Transcript	missense_variant	719	719	240	C/Y	tGc/tAc	IMPACT=MODERATE;STRAND=-1;SOURCE=Ensembl;SIFT=deleterious(0)
2	55086051	2:55086051	G	0	0	0	0.333333	0	0	0	0	0	0.166667	ENSSSCG00000036329	ENSSSCT00000040079	Transcript	missense_variant	662	662	221	L/P	cTt/cCt	IMPACT=MODERATE;STRAND=-1;SOURCE=Ensembl;SIFT=deleterious(0)
2	55086168	2:55086168	A	0	0	0	0.333333	0.3	0	0	0	0	0.166667	ENSSSCG00000036329	ENSSSCT00000040079	Transcript	missense_variant	545	545	182	A/V	gCt/gTt	IMPACT=MODERATE;STRAND=-1;SOURCE=Ensembl;SIFT=deleterious(0.03)
2	55086190	2:55086190	A	0	0	0	0	0	0.1	0	0.166667	0	0	ENSSSCG00000036329	ENSSSCT00000040079	Transcript	missense_variant	523	523	175	H/Y	Cat/Tat	IMPACT=MODERATE;STRAND=-1;SOURCE=Ensembl;SIFT=deleterious(0.01)
2	55086202	2:55086202	C	0	0	0	0	0	0.1	0	0.166667	0	0	ENSSSCG00000036329	ENSSSCT00000040079	Transcript	missense_variant	511	511	171	R/G	Aga/Gga	IMPACT=MODERATE;STRAND=-1;SOURCE=Ensembl;SIFT=deleterious(0)
2	55086204	2:55086204	A	0	0	0	0	0.1	0.1	0	0.166667	0	0	ENSSSCG00000036329	ENSSSCT00000040079	Transcript	missense_variant	509	509	170	S/F	tCc/tTc	IMPACT=MODERATE;STRAND=-1;SOURCE=Ensembl;SIFT=deleterious(0.01)
2	55160565	2:55160565	C	0.125	0.125	0	0	0.1	0.25	0.166667	0.166667	0.416667	0.0833333	ENSSSCG00000037896	ENSSSCT00000049549	Transcript	missense_variant	862	862	288	I/V	Atc/Gtc	IMPACT=MODERATE;STRAND=-1;SOURCE=Ensembl;SIFT=deleterious(0.03)
2	55160844	2:55160844	T	0	0	0	0	0	0.2	0	0	0	0	ENSSSCG00000037896	ENSSSCT00000049549	Transcript	missense_variant	583	583	195	E/K	Gaa/Aaa	IMPACT=MODERATE;STRAND=-1;SOURCE=Ensembl;SIFT=deleterious(0.01)
2	55161133	2:55161133	C	0	0	0	0.333333	0.1	0	0	0	0	0.166667	ENSSSCG00000037896	ENSSSCT00000049549	Transcript	missense_variant	294	294	98	I/M	atT/atG	IMPACT=MODERATE;STRAND=-1;SOURCE=Ensembl;SIFT=deleterious(0.04)
2	55278253	2:55278253	C	0	0	0	0	0	0	0	0	0	0.0833333	ENSSSCG00000050475	ENSSSCT00000071167	Transcript	missense_variant	521	521	174	N/S	aAt/aGt	IMPACT=MODERATE;STRAND=-1;SOURCE=Ensembl;SIFT=deleterious(0.03)
2	55278586	2:55278586	T	0	0	0.1	0	0	0	0	0	0	0	ENSSSCG00000050475	ENSSSCT00000071167	Transcript	missense_variant	188	188	63	S/N	aGt/aAt	IMPACT=MODERATE;STRAND=-1;SOURCE=Ensembl;SIFT=deleterious(0.03)
2	55332446	2:55332446	A	0.125	0.125	0.125	0.166667	0.1	0.2	0	0	0	0.0833333	ENSSSCG00000041730	ENSSSCT00000038918	Transcript	missense_variant	697	697	233	R/W	Agg/Tgg	IMPACT=MODERATE;STRAND=-1;SOURCE=Ensembl;SIFT=deleterious(0.04)
2	55332874	2:55332874	T	0	0	0.1	0	0	0	0	0	0	0	ENSSSCG00000041730	ENSSSCT00000038918	Transcript	missense_variant	269	269	90	A/D	gCt/gAt	IMPACT=MODERATE;STRAND=-1;SOURCE=Ensembl;SIFT=deleterious(0.01)
2	55332979	2:55332979	C	0	0	0	0	0	0	0	0	0	0.0833333	ENSSSCG00000041730	ENSSSCT00000038918	Transcript	missense_variant	164	164	55	H/R	cAt/cGt	IMPACT=MODERATE;STRAND=-1;SOURCE=Ensembl;SIFT=deleterious(0.02)
2	55380964	2:55380964	T	0	0	0	0.166667	0	0	0	0	0	0	ENSSSCG00000046662	ENSSSCT00000075484	Transcript	missense_variant	734	734	245	T/N	aCt/aAt	IMPACT=MODERATE;STRAND=-1;SOURCE=Ensembl;SIFT=deleterious(0)
2	55381304	2:55381304	A	0	0.25	0.2	0	0	0.1	0	0.0833333	0.166667	0.25	ENSSSCG00000046662	ENSSSCT00000075484	Transcript	missense_variant	394	394	132	H/Y	Cac/Tac	IMPACT=MODERATE;STRAND=-1;SOURCE=Ensembl;SIFT=deleterious(0)
2	55381337	2:55381337	A	0	0	0	0.166667	0	0	0	0	0	0	ENSSSCG00000046662	ENSSSCT00000075484	Transcript	missense_variant	361	361	121	R/C	Cgt/Tgt	IMPACT=MODERATE;STRAND=-1;SOURCE=Ensembl;SIFT=deleterious(0.01)
2	55453295	2:55453295	A	0.25	0.125	0	0.416667	0	0.1	0.5	0	0.416667	0.166667	ENSSSCG00000034862	ENSSSCT00000045063	Transcript	missense_variant	814	814	272	A/S	Gct/Tct	IMPACT=MODERATE;STRAND=-1;SOURCE=Ensembl;SIFT=deleterious(0.03)
2	55453454	2:55453454	A	0	0	0	0	0.25	0.1	0	0.0833333	0	0	ENSSSCG00000034862	ENSSSCT00000045063	Transcript	missense_variant	655	655	219	R/C	Cgt/Tgt	IMPACT=MODERATE;STRAND=-1;SOURCE=Ensembl;SIFT=deleterious(0.03)
2	55453529	2:55453529	C	0	0	0.25	0	0	0	0	0	0	0	ENSSSCG00000034862	ENSSSCT00000045063	Transcript	missense_variant	580	580	194	Y/D	Tat/Gat	IMPACT=MODERATE;STRAND=-1;SOURCE=Ensembl;SIFT=deleterious(0)
2	55453703	2:55453703	C	0	0	0	0	0	0.125	0	0.0833333	0	0	ENSSSCG00000034862	ENSSSCT00000045063	Transcript	missense_variant	406	406	136	S/G	Agc/Ggc	IMPACT=MODERATE;STRAND=-1;SOURCE=Ensembl;SIFT=deleterious(0.01)
2	55453925	2:55453925	A	0.25	0.125	0	0.416667	0	0.1	0.666667	0	0.416667	0.166667	ENSSSCG00000034862	ENSSSCT00000045063	Transcript	missense_variant	184	184	62	L/F	Ctc/Ttc	IMPACT=MODERATE;STRAND=-1;SOURCE=Ensembl;SIFT=deleterious(0.01)
2	55492149	2:55492149	A	0.125	0	0	0	0	0	0	0	0	0	ENSSSCG00000046407	ENSSSCT00000075026	Transcript	missense_variant	914	914	305	Q/L	cAg/cTg	IMPACT=MODERATE;STRAND=-1;SOURCE=Ensembl;SIFT=deleterious(0.01)
2	55492372	2:55492372	T	0	0.25	0	0.166667	0	0.25	0	0.5	0	0	ENSSSCG00000046407	ENSSSCT00000075026	Transcript	missense_variant	691	691	231	A/T	Gcc/Acc	IMPACT=MODERATE;STRAND=-1;SOURCE=Ensembl;SIFT=deleterious(0.01)
2	55492740	2:55492740	A	0	0	0	0	0	0	0	0.0833333	0	0	ENSSSCG00000046407	ENSSSCT00000075026	Transcript	missense_variant	323	323	108	G/V	gGt/gTt	IMPACT=MODERATE;STRAND=-1;SOURCE=Ensembl;SIFT=deleterious(0.01)
2	55492806	2:55492806	G	0	0	0	0	0.1	0.1	0	0	0	0	ENSSSCG00000046407	ENSSSCT00000075026	Transcript	missense_variant	257	257	86	G/A	gGc/gCc	IMPACT=MODERATE;STRAND=-1;SOURCE=Ensembl;SIFT=deleterious(0.01)
2	55492807	2:55492807	T	0	0	0	0	0.1	0.1	0	0	0	0	ENSSSCG00000046407	ENSSSCT00000075026	Transcript	missense_variant	256	256	86	G/S	Ggc/Agc	IMPACT=MODERATE;STRAND=-1;SOURCE=Ensembl;SIFT=deleterious(0.03)
2	55492980	2:55492980	G	0.125	0.5	0.125	0.416667	0.1	0.125	0	0.0833333	0.25	0.416667	ENSSSCG00000046407	ENSSSCT00000075026	Transcript	missense_variant	83	83	28	M/T	aTg/aCg	IMPACT=MODERATE;STRAND=-1;SOURCE=Ensembl;SIFT=deleterious(0.04)
2	55659726	2:55659726	T	0.125	0.125	0	0	0	0.1	0	0	0	0	ENSSSCG00000048482	ENSSSCT00000082492	Transcript	missense_variant	167	167	56	P/L	cCc/cTc	IMPACT=MODERATE;STRAND=1;SOURCE=Ensembl;SIFT=deleterious(0.01)
2	55659884	2:55659884	A	0	0.25	0.125	0.166667	0	0.1	0	0.25	0	0	ENSSSCG00000048482	ENSSSCT00000082492	Transcript	missense_variant	325	325	109	E/K	Gag/Aag	IMPACT=MODERATE;STRAND=1;SOURCE=Ensembl;SIFT=deleterious(0)
2	55659918	2:55659918	A	0	0	0	0.333333	0.1	0	0.166667	0	0	0.166667	ENSSSCG00000048482	ENSSSCT00000082492	Transcript	missense_variant	359	359	120	R/H	cGc/cAc	IMPACT=MODERATE;STRAND=1;SOURCE=Ensembl;SIFT=deleterious(0.03)
2	55660151	2:55660151	C	0	0	0	0	0	0	0	0.0833333	0	0	ENSSSCG00000048482	ENSSSCT00000082492	Transcript	missense_variant	592	592	198	Y/H	Tat/Cat	IMPACT=MODERATE;STRAND=1;SOURCE=Ensembl;SIFT=deleterious(0)
2	55660298	2:55660298	T	0	0	0.1	0	0	0	0	0.0833333	0	0	ENSSSCG00000048482	ENSSSCT00000082492	Transcript	missense_variant	739	739	247	G/W	Ggg/Tgg	IMPACT=MODERATE;STRAND=1;SOURCE=Ensembl;SIFT=deleterious(0.01)
2	55660305	2:55660305	C	0	0	0.1	0	0	0	0	0.0833333	0	0	ENSSSCG00000048482	ENSSSCT00000082492	Transcript	missense_variant	746	746	249	F/S	tTt/tCt	IMPACT=MODERATE;STRAND=1;SOURCE=Ensembl;SIFT=deleterious(0)
2	55660307	2:55660307	A	0	0	0.1	0	0	0	0	0.0833333	0	0	ENSSSCG00000048482	ENSSSCT00000082492	Transcript	missense_variant	748	748	250	F/I	Ttt/Att	IMPACT=MODERATE;STRAND=1;SOURCE=Ensembl;SIFT=deleterious(0)
2	55749335	2:55749335	T	0	0	0	0.166667	0	0	0	0	0	0	ENSSSCG00000040716	ENSSSCT00000041998	Transcript	missense_variant	142	142	48	L/F	Ctc/Ttc	IMPACT=MODERATE;STRAND=1;SOURCE=Ensembl;SIFT=deleterious(0.01)
2	55749457	2:55749457	G	0	0	0	0.166667	0	0	0	0	0	0	ENSSSCG00000040716	ENSSSCT00000041998	Transcript	missense_variant	264	264	88	S/R	agT/agG	IMPACT=MODERATE;STRAND=1;SOURCE=Ensembl;SIFT=deleterious(0.03)
2	55825867	2:55825867	A	0.125	0.125	0	0	0	0	0	0	0	0	ENSSSCG00000040066	ENSSSCT00000064118	Transcript	missense_variant	2163	1222	408	R/W	Cgg/Tgg	IMPACT=MODERATE;STRAND=-1;SOURCE=Ensembl;SIFT=deleterious(0)
2	55826136	2:55826136	C	0.25	0.125	0	0.0833333	0	0	0.333333	0	0.416667	0.0833333	ENSSSCG00000040066	ENSSSCT00000064118	Transcript	missense_variant	1894	953	318	E/G	gAa/gGa	IMPACT=MODERATE;STRAND=-1;SOURCE=Ensembl;SIFT=deleterious(0.02)
2	55853940	2:55853940	T	0.125	0	0	0	0	0	0	0	0	0	ENSSSCG00000013955	ENSSSCT00000015241	Transcript	missense_variant	672	464	155	C/F	tGc/tTc	IMPACT=MODERATE;STRAND=1;SOURCE=Ensembl;SIFT=deleterious(0)
2	56149406	2:56149406	G	0	0	0	0	0	0	0.333333	0	0	0	ENSSSCG00000013949	ENSSSCT00000015235	Transcript	missense_variant	856	856	286	I/L	Atc/Ctc	IMPACT=MODERATE;STRAND=-1;SOURCE=Ensembl;SIFT=deleterious(0)
2	56149764	2:56149764	T	0	0	0	0.0833333	0	0	0	0	0	0	ENSSSCG00000013949	ENSSSCT00000015235	Transcript	missense_variant	498	498	166	M/I	atG/atA	IMPACT=MODERATE;STRAND=-1;SOURCE=Ensembl;SIFT=deleterious(0.02)
2	56301950	2:56301950	A	0.125	0	0	0.25	0	0	0	0	0	0	ENSSSCG00000013951	ENSSSCT00000015237	Transcript	missense_variant	148	148	50	D/N	Gat/Aat	IMPACT=MODERATE;STRAND=1;SOURCE=Ensembl;SIFT=deleterious(0.04)
2	56301984	2:56301984	G	0	0	0	0	0	0	0	0	0	0.0833333	ENSSSCG00000013951	ENSSSCT00000015237	Transcript	missense_variant	182	182	61	L/R	cTg/cGg	IMPACT=MODERATE;STRAND=1;SOURCE=Ensembl;SIFT=deleterious(0.01)
2	56302088	2:56302088	A	0.125	0	0	0	0	0	0.333333	0.0833333	0	0	ENSSSCG00000013951	ENSSSCT00000015237	Transcript	missense_variant	286	286	96	V/M	Gtg/Atg	IMPACT=MODERATE;STRAND=1;SOURCE=Ensembl;SIFT=deleterious(0.03)
2	56302202	2:56302202	G	0	0	0	0	0	0	0	0	0	0.0833333	ENSSSCG00000013951	ENSSSCT00000015237	Transcript	missense_variant	400	400	134	M/V	Atg/Gtg	IMPACT=MODERATE;STRAND=1;SOURCE=Ensembl;SIFT=deleterious(0.02)
2	56302204	2:56302204	C	0.125	0	0	0	0	0	0.333333	0	0	0	ENSSSCG00000013951	ENSSSCT00000015237	Transcript	missense_variant	402	402	134	M/I	atG/atC	IMPACT=MODERATE;STRAND=1;SOURCE=Ensembl;SIFT=deleterious(0.03)
2	56314710	2:56314710	A	0	0	0	0.166667	0	0	0	0	0	0	ENSSSCG00000036683	ENSSSCT00000061150	Transcript	missense_variant	878	878	293	D/V	gAc/gTc	IMPACT=MODERATE;STRAND=-1;SOURCE=Ensembl;SIFT=deleterious(0.01)
2	56402928	2:56402928	G	0	0	0	0	0	0.125	0	0	0	0	ENSSSCG00000023700	ENSSSCT00000025316	Transcript	missense_variant	272	272	91	Y/C	tAt/tGt	IMPACT=MODERATE;STRAND=1;SOURCE=Ensembl;SIFT=deleterious(0.02)
2	56486352	2:56486352	T	0.125	0.375	0	0	0.1	0	0	0.1	0	0	ENSSSCG00000036591	ENSSSCT00000053961	Transcript	missense_variant	722	722	241	C/Y	tGt/tAt	IMPACT=MODERATE;STRAND=-1;SOURCE=Ensembl;SIFT=deleterious(0)
2	56588395	2:56588395	A	0	0	0	0	0	0	0	0.0833333	0	0	ENSSSCG00000013947	ENSSSCT00000015233	Transcript	missense_variant	847	847	283	L/F	Ctt/Ttt	IMPACT=MODERATE;STRAND=-1;SOURCE=Ensembl;SIFT=deleterious(0.03)
2	56588547	2:56588547	T	0.125	0.125	0	0	0	0	0	0.25	0	0	ENSSSCG00000013947	ENSSSCT00000015233	Transcript	missense_variant	695	695	232	R/H	cGc/cAc	IMPACT=MODERATE;STRAND=-1;SOURCE=Ensembl;SIFT=deleterious(0)
2	56645467	2:56645467	T	0.25	0	0.4	0.5	0	0.833333	0.25	0	0	0.5	ENSSSCG00000031624	ENSSSCT00000037059	Transcript	missense_variant	531	531	177	F/L	ttC/ttA	IMPACT=MODERATE;STRAND=-1;SOURCE=Ensembl;SIFT=deleterious(0.01)
2	56645469	2:56645469	G	0.25	0	0.4	0.5	0	0.833333	0.25	0	0	0.5	ENSSSCG00000031624	ENSSSCT00000037059	Transcript	missense_variant	529	529	177	F/L	Ttc/Ctc	IMPACT=MODERATE;STRAND=-1;SOURCE=Ensembl;SIFT=deleterious(0.01)
2	56768067	2:56768067	C	0	0	0	0	0.1	0	0	0	0	0	ENSSSCG00000041930	ENSSSCT00000082404	Transcript	missense_variant	7466	95	32	V/A	gTc/gCc	IMPACT=MODERATE;STRAND=1;SOURCE=Ensembl;SIFT=deleterious(0.03)
2	56768132	2:56768132	A	0.5	0.25	0.7	0.583333	0	0.4	0.833333	0.3	1	0.583333	ENSSSCG00000041930	ENSSSCT00000082404	Transcript	missense_variant	7531	160	54	V/M	Gtg/Atg	IMPACT=MODERATE;STRAND=1;SOURCE=Ensembl;SIFT=deleterious(0.02)
2	56768874	2:56768874	T	0	0	0	0	0.1	0	0	0	0	0	ENSSSCG00000041930	ENSSSCT00000082404	Transcript	missense_variant	8273	902	301	A/V	gCc/gTc	IMPACT=MODERATE;STRAND=1;SOURCE=Ensembl;SIFT=deleterious(0.03)
2	56814613	2:56814613	C	0.5	0.75	0.3	0.166667	0.5	0.125	0	0.5	0	0.166667	ENSSSCG00000013942	ENSSSCT00000015228	Transcript	missense_variant	3739	785	262	P/R	cCg/cGg	IMPACT=MODERATE;STRAND=-1;SOURCE=Ensembl;SIFT=deleterious(0)
2	57260016	2:57260016	G	0.125	0	0	0.0833333	0	0	0	0	0	0	ENSSSCG00000035650	ENSSSCT00000030544	Transcript	missense_variant	1076	736	246	T/A	Act/Gct	IMPACT=MODERATE;STRAND=1;SOURCE=Ensembl;SIFT=deleterious(0.04)
2	57316450	2:57316450	A	0	0	0.125	0.166667	0	0	0	0	0	0	ENSSSCG00000037835	ENSSSCT00000041143	Transcript	missense_variant	956	754	252	L/M	Ctg/Atg	IMPACT=MODERATE;STRAND=1;SOURCE=Ensembl;SIFT=deleterious(0.04)
2	57379625	2:57379625	G	0.125	0.125	0.125	0	0.125	0.166667	0	0.2	0	0	ENSSSCG00000047136	ENSSSCT00000052004	Transcript	missense_variant	1214	601	201	F/L	Ttt/Ctt	IMPACT=MODERATE;STRAND=-1;SOURCE=Ensembl;SIFT=deleterious(0.02)
2	57379640	2:57379640	G	0.125	0	0.125	0	0.125	0.1	0	0.2	0	0	ENSSSCG00000047136	ENSSSCT00000052004	Transcript	missense_variant	1199	586	196	F/L	Ttt/Ctt	IMPACT=MODERATE;STRAND=-1;SOURCE=Ensembl;SIFT=deleterious(0.01)
2	57379687	2:57379687	T	0.125	0	0	0	0.1	0.125	0	0	0	0	ENSSSCG00000047136	ENSSSCT00000052004	Transcript	missense_variant	1152	539	180	C/Y	tGt/tAt	IMPACT=MODERATE;STRAND=-1;SOURCE=Ensembl;SIFT=deleterious(0)
2	57473947	2:57473947	T	0.25	0.5	0.3	0.5	0.2	0.4	0.166667	0.5	0.333333	0.416667	ENSSSCG00000035236	ENSSSCT00000066165	Transcript	missense_variant	246	246	82	M/I	atG/atT	IMPACT=MODERATE;STRAND=1;SOURCE=Ensembl;SIFT=deleterious(0.04)
2	57474009	2:57474009	T	0.5	0.5	0.4	0.5	0.2	0.3	0.166667	0.583333	0.333333	0.416667	ENSSSCG00000035236	ENSSSCT00000066165	Transcript	missense_variant	308	308	103	G/V	gGc/gTc	IMPACT=MODERATE;STRAND=1;SOURCE=Ensembl;SIFT=deleterious(0.02)
2	57474080	2:57474080	T	0.5	0.5	0.3	0.5	0.3	0.25	0	0.25	0.333333	0.416667	ENSSSCG00000035236	ENSSSCT00000066165	Transcript	missense_variant	379	379	127	I/F	Att/Ttt	IMPACT=MODERATE;STRAND=1;SOURCE=Ensembl;SIFT=deleterious(0)
2	57474287	2:57474287	C	0.375	0.5	0.2	0.5	0.1	0.3	0.166667	0.333333	0.333333	0.416667	ENSSSCG00000035236	ENSSSCT00000066165	Transcript	missense_variant	586	586	196	F/L	Ttt/Ctt	IMPACT=MODERATE;STRAND=1;SOURCE=Ensembl;SIFT=deleterious(0.01)
2	57474302	2:57474302	C	0.375	0.5	0.2	0.5	0.1	0.375	0.166667	0.333333	0.333333	0.416667	ENSSSCG00000035236	ENSSSCT00000066165	Transcript	missense_variant	601	601	201	F/L	Ttt/Ctt	IMPACT=MODERATE;STRAND=1;SOURCE=Ensembl;SIFT=deleterious(0.02)
2	57474501	2:57474501	A	0	0.125	0	0.0833333	0	0	0	0	0.0833333	0	ENSSSCG00000035236	ENSSSCT00000066165	Transcript	missense_variant	800	800	267	R/Q	cGa/cAa	IMPACT=MODERATE;STRAND=1;SOURCE=Ensembl;SIFT=deleterious(0.04)
2	57474608	2:57474608	G	0.125	0.5	0.125	0.166667	0.125	0.5	0	0.25	0	0	ENSSSCG00000035236	ENSSSCT00000066165	Transcript	missense_variant	907	907	303	R/G	Agg/Ggg	IMPACT=MODERATE;STRAND=1;SOURCE=Ensembl;SIFT=deleterious(0.04)
2	57486169	2:57486169	A	0.125	0	0	0	0	0	0	0	0	0	ENSSSCG00000050084	ENSSSCT00000063659	Transcript	missense_variant	235	235	79	V/M	Gtg/Atg	IMPACT=MODERATE;STRAND=1;SOURCE=Ensembl;SIFT=deleterious(0.01)
2	57506798	2:57506798	G	0	0	0	0	0.1	0	0	0	0	0	ENSSSCG00000041725	ENSSSCT00000081185	Transcript	missense_variant	17	17	6	N/S	aAc/aGc	IMPACT=MODERATE;STRAND=1;SOURCE=Ensembl;SIFT=deleterious(0.01)
2	57507157	2:57507157	T	0	0	0	0.166667	0	0	0	0	0	0	ENSSSCG00000041725	ENSSSCT00000081185	Transcript	missense_variant	376	376	126	A/S	Gcc/Tcc	IMPACT=MODERATE;STRAND=1;SOURCE=Ensembl;SIFT=deleterious(0)
2	57507356	2:57507356	G	0	0	0	0	0	0	0	0.0833333	0	0	ENSSSCG00000041725	ENSSSCT00000081185	Transcript	missense_variant	575	575	192	D/G	gAc/gGc	IMPACT=MODERATE;STRAND=1;SOURCE=Ensembl;SIFT=deleterious(0)
2	57507482	2:57507482	T	0	0	0	0.166667	0	0	0	0	0	0	ENSSSCG00000041725	ENSSSCT00000081185	Transcript	missense_variant	701	701	234	G/V	gGt/gTt	IMPACT=MODERATE;STRAND=1;SOURCE=Ensembl;SIFT=deleterious(0.01)
2	57507569	2:57507569	T	0	0	0	0.166667	0	0	0	0	0	0	ENSSSCG00000041725	ENSSSCT00000081185	Transcript	missense_variant	788	788	263	P/L	cCc/cTc	IMPACT=MODERATE;STRAND=1;SOURCE=Ensembl;SIFT=deleterious(0)
2	57568704	2:57568704	A	0	0	0	0	0	0.1	0	0	0	0	ENSSSCG00000048557	ENSSSCT00000088709	Transcript	missense_variant	452	452	151	L/H	cTc/cAc	IMPACT=MODERATE;STRAND=1;SOURCE=Ensembl;SIFT=deleterious(0.01)
2	57568965	2:57568965	A	0	0	0	0.166667	0	0	0	0	0	0	ENSSSCG00000048557	ENSSSCT00000088709	Transcript	missense_variant	713	713	238	A/D	gCc/gAc	IMPACT=MODERATE;STRAND=1;SOURCE=Ensembl;SIFT=deleterious(0)
2	57737306	2:57737306	G	0.375	0.125	0.2	0.583333	0.375	0.2	0.666667	0	0.583333	0.166667	ENSSSCG00000028567	ENSSSCT00000028470	Transcript	missense_variant	878	585	195	E/D	gaA/gaC	IMPACT=MODERATE;STRAND=-1;SOURCE=Ensembl;SIFT=deleterious(0.02)
2	57861166	2:57861166	A	0	0	0	0	0	0	0	0	0.166667	0	ENSSSCG00000014539	ENSSSCT00000015889	Transcript	missense_variant	2132	1979	660	R/K	aGa/aAa	IMPACT=MODERATE;STRAND=1;SOURCE=Ensembl;SIFT=deleterious(0.02)
2	58284705	2:58284705	A	0	0	0	0	0	0	0	0.25	0	0	ENSSSCG00000013930	ENSSSCT00000015216	Transcript	missense_variant	3263	3250	1084	A/T	Gcc/Acc	IMPACT=MODERATE;STRAND=1;SOURCE=Ensembl;SIFT=deleterious(0.03)
2	58622573	2:58622573	T	0.125	0	0	0	0	0	0	0	0	0	ENSSSCG00000034887	ENSSSCT00000048114	Transcript	missense_variant	546	508	170	P/S	Ccc/Tcc	IMPACT=MODERATE;STRAND=1;SOURCE=Ensembl;SIFT=deleterious(0.02)
2	58927754	2:58927754	T	0	0	0	0.25	0	0	0	0	0	0	ENSSSCG00000025329	ENSSSCT00000025399	Transcript	missense_variant	552	526	176	V/M	Gtg/Atg	IMPACT=MODERATE;STRAND=-1;SOURCE=Ensembl;SIFT=deleterious(0.03)
2	58928684	2:58928684	T	0	0.125	0.5	0.0833333	0	0.5	0	0	0.25	0.5	ENSSSCG00000025329	ENSSSCT00000025399	Transcript	missense_variant	466	440	147	R/H	cGc/cAc	IMPACT=MODERATE;STRAND=-1;SOURCE=Ensembl;SIFT=deleterious(0.03)
2	59610780	2:59610780	A	0	0	0	0.166667	0	0	0	0	0.0833333	0	ENSSSCG00000013896	ENSSSCT00000015182	Transcript	missense_variant	742	493	165	V/L	Gtg/Ttg	IMPACT=MODERATE;STRAND=-1;SOURCE=Ensembl;SIFT=deleterious(0.01)
2	59656565	2:59656565	T	0	0	0	0	0	0	0	0.3	0	0	ENSSSCG00000013895	ENSSSCT00000015181	Transcript	missense_variant	3218	3118	1040	V/M	Gtg/Atg	IMPACT=MODERATE;STRAND=-1;SOURCE=Ensembl;SIFT=deleterious(0.01)
2	59774475	2:59774475	A	0	0	0.25	0	0	0	0	0	0	0	ENSSSCG00000013893	ENSSSCT00000015179	Transcript	missense_variant	1095	394	132	R/C	Cgt/Tgt	IMPACT=MODERATE;STRAND=-1;SOURCE=Ensembl;SIFT=deleterious(0)
2	60140368	2:60140368	T	0	0	0	0	0	0.125	0	0	0	0	ENSSSCG00000013883	ENSSSCT00000015169	Transcript	missense_variant	3802	1294	432	A/T	Gcc/Acc	IMPACT=MODERATE;STRAND=-1;SOURCE=Ensembl;SIFT=deleterious(0.01)
2	60158930	2:60158930	G	0	0.125	0	0	0.3	0	0	0.166667	0	0	ENSSSCG00000013883	ENSSSCT00000015169	Transcript	missense_variant	2712	204	68	Q/H	caG/caC	IMPACT=MODERATE;STRAND=-1;SOURCE=Ensembl;SIFT=deleterious(0)
2	60412107	2:60412107	C	0	0.25	0	0.25	0	0.1	0.166667	0	0.416667	0	ENSSSCG00000036575	ENSSSCT00000048906	Transcript	missense_variant	456	113	38	S/T	aGt/aCt	IMPACT=MODERATE;STRAND=1;SOURCE=Ensembl;SIFT=deleterious(0.01)
2	60418313	2:60418313	T	0	0	0	0	0.1	0	0	0	0	0	ENSSSCG00000036575	ENSSSCT00000048906	Transcript	missense_variant,splice_region_variant	1659	1316	439	R/L	cGc/cTc	IMPACT=MODERATE;STRAND=1;SOURCE=Ensembl;SIFT=deleterious(0.01)
2	60418319	2:60418319	A	0.125	0.25	0	0.25	0	0	0.166667	0	0.416667	0	ENSSSCG00000036575	ENSSSCT00000048906	Transcript	missense_variant	1665	1322	441	G/D	gGc/gAc	IMPACT=MODERATE;STRAND=1;SOURCE=Ensembl;SIFT=deleterious(0.04)
2	60453182	2:60453182	A	0	0	0	0	0.1	0	0	0	0	0	ENSSSCG00000013875	ENSSSCT00000074959	Transcript	missense_variant	4505	293	98	T/M	aCg/aTg	IMPACT=MODERATE;STRAND=-1;SOURCE=Ensembl;SIFT=deleterious(0.04)
2	60801343	2:60801343	A	0.25	0.5	0	0.25	0	0	0	0.583333	0.166667	0	ENSSSCG00000013865	ENSSSCT00000015145	Transcript	missense_variant	4624	4334	1445	S/L	tCa/tTa	IMPACT=MODERATE;STRAND=-1;SOURCE=Ensembl;SIFT=deleterious(0.02)
2	60843945	2:60843945	T	0	0	0	0	0	0	0.166667	0	0	0	ENSSSCG00000013865	ENSSSCT00000015145	Transcript	missense_variant	2581	2291	764	A/D	gCc/gAc	IMPACT=MODERATE;STRAND=-1;SOURCE=Ensembl;SIFT=deleterious(0.03)
2	60848327	2:60848327	A	0	0.25	0	0	0.166667	0	0	0	0	0	ENSSSCG00000013865	ENSSSCT00000045132	Transcript	missense_variant	3477	2591	864	T/I	aCc/aTc	IMPACT=MODERATE;STRAND=-1;SOURCE=Ensembl;SIFT=deleterious(0.03)
2	60881999	2:60881999	A	0	0.25	0	0	0	0	0	0	0	0	ENSSSCG00000013865	ENSSSCT00000015145	Transcript	missense_variant	638	348	116	W/C	tgG/tgT	IMPACT=MODERATE;STRAND=-1;SOURCE=Ensembl;SIFT=deleterious(0.02)
2	61089874	2:61089874	A	0	0	0	0	0	0	0.25	0	0	0	ENSSSCG00000013859	ENSSSCT00000059218	Transcript	missense_variant	1605	1546	516	T/S	Acc/Tcc	IMPACT=MODERATE;STRAND=-1;SOURCE=Ensembl;SIFT=deleterious(0.01)
2	61521162	2:61521162	G	0	0	0	0	0	0	0	0.0833333	0	0	ENSSSCG00000013851	ENSSSCT00000015130	Transcript	missense_variant	632	632	211	L/P	cTg/cCg	IMPACT=MODERATE;STRAND=-1;SOURCE=Ensembl;SIFT=deleterious(0)
2	61521609	2:61521609	G	0.125	0	0.1	0.0833333	0	0.25	0	0	0	0	ENSSSCG00000013851	ENSSSCT00000015130	Transcript	missense_variant	185	185	62	L/P	cTg/cCg	IMPACT=MODERATE;STRAND=-1;SOURCE=Ensembl;SIFT=deleterious(0)
2	61683707	2:61683707	C	0.125	0.5	0.1	0.166667	0	0.1	0	0.25	0	0.25	ENSSSCG00000013840	ENSSSCT00000015118	Transcript	missense_variant	797	797	266	Q/P	cAg/cCg	IMPACT=MODERATE;STRAND=1;SOURCE=Ensembl;SIFT=deleterious(0.04)
2	61695926	2:61695926	T	0.25	0	0	0	0	0	0	0	0	0	ENSSSCG00000013841	ENSSSCT00000015119	Transcript	missense_variant	794	794	265	G/D	gGt/gAt	IMPACT=MODERATE;STRAND=-1;SOURCE=Ensembl;SIFT=deleterious(0.02)
2	61826963	2:61826963	T	0.333333	0	0	0.166667	0.5	0.125	0.666667	0.0833333	0.25	0	ENSSSCG00000027903	ENSSSCT00000050745	Transcript	missense_variant	970	778	260	C/S	Tgc/Agc	IMPACT=MODERATE;STRAND=-1;SOURCE=Ensembl;SIFT=deleterious(0.02)
2	61880288	2:61880288	T	0	0	0.1	0	0	0	0	0	0	0	ENSSSCG00000013842	ENSSSCT00000045023	Transcript	missense_variant	290	290	97	A/E	gCa/gAa	IMPACT=MODERATE;STRAND=-1;SOURCE=Ensembl;SIFT=deleterious(0.01)
2	61895265	2:61895265	T	0	0	0	0.0833333	0	0	0	0	0	0	ENSSSCG00000027013	ENSSSCT00000030185	Transcript	missense_variant	1306	1205	402	R/H	cGt/cAt	IMPACT=MODERATE;STRAND=-1;SOURCE=Ensembl;SIFT=deleterious(0)
2	62088450	2:62088450	T	0	0	0	0.166667	0	0	0	0	0	0	ENSSSCG00000023607	ENSSSCT00000024967	Transcript	missense_variant	789	788	263	R/H	cGt/cAt	IMPACT=MODERATE;STRAND=-1;SOURCE=Ensembl;SIFT=deleterious(0.02)
2	62137940	2:62137940	A	0	0	0	0	0	0	0	0	0	0.166667	ENSSSCG00000025560	ENSSSCT00000022764	Transcript	missense_variant,splice_region_variant	1172	1172	391	L/Q	cTa/cAa	IMPACT=MODERATE;STRAND=1;SOURCE=Ensembl;SIFT=deleterious(0)
2	62145491	2:62145491	T	0	0	0	0.0833333	0	0	0	0	0	0	ENSSSCG00000013839	ENSSSCT00000015117	Transcript	missense_variant,splice_region_variant	649	530	177	P/L	cCa/cTa	IMPACT=MODERATE;STRAND=1;SOURCE=Ensembl;SIFT=deleterious(0.04)
2	62524292	2:62524292	A	0	0	0	0.166667	0	0	0	0	0	0	ENSSSCG00000013835	ENSSSCT00000015113	Transcript	missense_variant	860	631	211	R/W	Cgg/Tgg	IMPACT=MODERATE;STRAND=-1;SOURCE=Ensembl;SIFT=deleterious(0)
2	62613401	2:62613401	C	0	0	0	0	0	0.1	0	0	0	0	ENSSSCG00000013833	ENSSSCT00000015111	Transcript	missense_variant	1412	904	302	A/P	Gct/Cct	IMPACT=MODERATE;STRAND=1;SOURCE=Ensembl;SIFT=deleterious(0)
2	63156469	2:63156469	A	0.125	0	0.25	0.416667	0	0.2	0	0	0.166667	0.0833333	ENSSSCG00000013785	ENSSSCT00000032739	Transcript	missense_variant	1702	1702	568	L/F	Ctt/Ttt	IMPACT=MODERATE;STRAND=-1;SOURCE=Ensembl;SIFT=deleterious(0.01)
2	63172779	2:63172779	A	0.125	0	0	0.416667	0	0	0	0	0.166667	0.0833333	ENSSSCG00000013785	ENSSSCT00000055152	Transcript	missense_variant	1582	1582	528	H/Y	Cac/Tac	IMPACT=MODERATE;STRAND=-1;SOURCE=Ensembl;SIFT=deleterious(0)
2	63184226	2:63184226	A	0	0	0.25	0	0	0	0.5	0	0.25	0	ENSSSCG00000013785	ENSSSCT00000032739	Transcript	missense_variant	553	553	185	R/C	Cgc/Tgc	IMPACT=MODERATE;STRAND=-1;SOURCE=Ensembl;SIFT=deleterious(0)
2	63185502	2:63185502	T	0.166667	0	0	0	0	0	0	0	0	0.0833333	ENSSSCG00000013785	ENSSSCT00000032739	Transcript	missense_variant,splice_region_variant	466	466	156	D/N	Gat/Aat	IMPACT=MODERATE;STRAND=-1;SOURCE=Ensembl;SIFT=deleterious(0.03)
2	63189204	2:63189204	C	0.625	0.875	0.3	0.583333	0.625	0.333333	0.166667	0.5	0.416667	0.416667	ENSSSCG00000013785	ENSSSCT00000032739	Transcript	missense_variant	161	161	54	N/S	aAt/aGt	IMPACT=MODERATE;STRAND=-1;SOURCE=Ensembl;SIFT=deleterious(0.03)
2	63853553	2:63853553	T	0.125	0	0	0	0	0	0	0	0	0	ENSSSCG00000013788	ENSSSCT00000044389	Transcript	missense_variant,splice_region_variant	131	115	39	D/Y	Gac/Tac	IMPACT=MODERATE;STRAND=1;SOURCE=Ensembl;SIFT=deleterious(0)
2	63875266	2:63875266	T	0	0	0.1	0	0	0	0	0.25	0	0	ENSSSCG00000013788	ENSSSCT00000015065	Transcript	missense_variant	973	769	257	A/S	Gcc/Tcc	IMPACT=MODERATE;STRAND=1;SOURCE=Ensembl;SIFT=deleterious(0.03)
2	63875790	2:63875790	A	0	0.125	0.2	0.166667	0	0	0	0.2	0.166667	0.25	ENSSSCG00000013788	ENSSSCT00000015065	Transcript	missense_variant	1315	1111	371	E/K	Gaa/Aaa	IMPACT=MODERATE;STRAND=1;SOURCE=Ensembl;SIFT=deleterious(0.05)
2	63890086	2:63890086	A	0	0	0.2	0	0	0	0.166667	0.2	0.5	0.166667	ENSSSCG00000013788	ENSSSCT00000015065	Transcript	missense_variant	1674	1470	490	M/I	atG/atA	IMPACT=MODERATE;STRAND=1;SOURCE=Ensembl;SIFT=deleterious(0.01)
2	63891849	2:63891849	T	0	0	0	0	0	0	0	0.0833333	0	0	ENSSSCG00000013788	ENSSSCT00000015065	Transcript	missense_variant	1913	1709	570	T/I	aCt/aTt	IMPACT=MODERATE;STRAND=1;SOURCE=Ensembl;SIFT=deleterious(0.01)
2	63892711	2:63892711	A	0.125	0	0	0	0	0	0.333333	0	0.5	0.0833333	ENSSSCG00000013788	ENSSSCT00000038430	Transcript	missense_variant	5817	2053	685	V/M	Gtg/Atg	IMPACT=MODERATE;STRAND=1;SOURCE=Ensembl;SIFT=deleterious(0.05)
2	64304118	2:64304118	T	0	0	0.3	0	0	0	0	0	0.25	0	ENSSSCG00000036342	ENSSSCT00000073208	Transcript	missense_variant	1077	149	50	P/L	cCg/cTg	IMPACT=MODERATE;STRAND=1;SOURCE=Ensembl;SIFT=deleterious(0.04)
2	64309719	2:64309719	A	0.25	0	0	0	0	0	0.75	0	0.5	0.0833333	ENSSSCG00000036342	ENSSSCT00000039637	Transcript	missense_variant	531	482	161	S/N	aGc/aAc	IMPACT=MODERATE;STRAND=1;SOURCE=Ensembl;SIFT=deleterious(0.02)
2	64352502	2:64352502	T	0	0	0	0.0833333	0.1	0	0	0	0.166667	0	ENSSSCG00000036342	ENSSSCT00000039637	Transcript	missense_variant	2046	1997	666	S/F	tCc/tTc	IMPACT=MODERATE;STRAND=1;SOURCE=Ensembl;SIFT=deleterious(0)
2	64353712	2:64353712	C	0.125	0	0.3	0.0833333	0.2	0.1	0	0.0833333	0.166667	0.166667	ENSSSCG00000036342	ENSSSCT00000039637	Transcript	missense_variant	2268	2219	740	I/T	aTc/aCc	IMPACT=MODERATE;STRAND=1;SOURCE=Ensembl;SIFT=deleterious(0.02)
2	64559597	2:64559597	G	0	0	0	0	0	0	0	0	0	0.166667	ENSSSCG00000021675	ENSSSCT00000032832	Transcript	missense_variant	3783	994	332	G/R	Ggc/Cgc	IMPACT=MODERATE;STRAND=-1;SOURCE=Ensembl;SIFT=deleterious(0.04)
2	64588569	2:64588569	T	0	0	0	0	0	0	0	0	0.166667	0	ENSSSCG00000013786	ENSSSCT00000015063	Transcript	missense_variant	2171	1985	662	G/D	gGc/gAc	IMPACT=MODERATE;STRAND=-1;SOURCE=Ensembl;SIFT=deleterious(0)
2	64641312	2:64641312	C	0	0	0	0	0	0	0	0	0.166667	0	ENSSSCG00000013787	ENSSSCT00000053142	Transcript	missense_variant	409	331	111	N/H	Aat/Cat	IMPACT=MODERATE;STRAND=1;SOURCE=Ensembl;SIFT=deleterious(0.04)
2	65042225	2:65042225	G	0	0	0	0.166667	0	0	0	0	0	0	ENSSSCG00000013773	ENSSSCT00000053432	Transcript	missense_variant	4249	3667	1223	Y/D	Tac/Gac	IMPACT=MODERATE;STRAND=1;SOURCE=Ensembl;SIFT=deleterious(0.02)
2	65244032	2:65244032	G	0	0.125	0.8	0.5	0.1	0.333333	0.166667	0	0	0.166667	ENSSSCG00000013761	ENSSSCT00000015035	Transcript	missense_variant	921	595	199	A/P	Gcc/Ccc	IMPACT=MODERATE;STRAND=-1;SOURCE=Ensembl;SIFT=deleterious(0)
2	65244044	2:65244044	A	0	0.125	0.6	0.5	0.166667	0.5	0.166667	0	0	0.166667	ENSSSCG00000013761	ENSSSCT00000015035	Transcript	missense_variant	909	583	195	A/S	Gct/Tct	IMPACT=MODERATE;STRAND=-1;SOURCE=Ensembl;SIFT=deleterious(0)
2	65262019	2:65262019	A	0.25	0.25	0.1	0.0833333	0	0.25	0	0	0.166667	0.416667	ENSSSCG00000013760	ENSSSCT00000015034	Transcript	missense_variant	307	307	103	E/K	Gaa/Aaa	IMPACT=MODERATE;STRAND=1;SOURCE=Ensembl;SIFT=deleterious(0.02)
2	65264547	2:65264547	A	0	0.25	0.25	0.0833333	0.2	0.25	0	0	0.0833333	0.416667	ENSSSCG00000013760	ENSSSCT00000015034	Transcript	missense_variant	671	671	224	R/Q	cGg/cAg	IMPACT=MODERATE;STRAND=1;SOURCE=Ensembl;SIFT=deleterious(0.03)
2	65265474	2:65265474	A	0	0	0	0	0.125	0	0.166667	0.1	0.166667	0.25	ENSSSCG00000013760	ENSSSCT00000015034	Transcript	missense_variant	1598	1598	533	A/D	gCc/gAc	IMPACT=MODERATE;STRAND=1;SOURCE=Ensembl;SIFT=deleterious(0.03)
2	65941510	2:65941510	C	0	0	0.125	0	0.166667	0	0	0	0	0	ENSSSCG00000013744	ENSSSCT00000015018	Transcript	missense_variant	703	568	190	D/H	Gat/Cat	IMPACT=MODERATE;STRAND=1;SOURCE=Ensembl;SIFT=deleterious(0.04)
2	65947348	2:65947348	A	0	0	0.125	0	0	0	0	0	0	0	ENSSSCG00000013744	ENSSSCT00000015018	Transcript	missense_variant	1600	1465	489	A/T	Gcc/Acc	IMPACT=MODERATE;STRAND=1;SOURCE=Ensembl;SIFT=deleterious(0)
2	66204946	2:66204946	T	0	0	0.1	0	0	0	0	0	0	0	ENSSSCG00000013737	ENSSSCT00000015011	Transcript	missense_variant	905	83	28	P/H	cCc/cAc	IMPACT=MODERATE;STRAND=-1;SOURCE=Ensembl;SIFT=deleterious(0)
2	66652367	2:66652367	T	0	0	0	0	0	0.1	0	0	0	0.0833333	ENSSSCG00000040187	ENSSSCT00000051100	Transcript	missense_variant	421	238	80	C/S	Tgt/Agt	IMPACT=MODERATE;STRAND=-1;SOURCE=Ensembl;SIFT=deleterious(0.05)
2	66767008	2:66767008	A	0.125	0	0.3	0.0833333	0	0	0.166667	0	0.25	0.0833333	ENSSSCG00000047164	ENSSSCT00000087843	Transcript	missense_variant	757	328	110	D/N	Gat/Aat	IMPACT=MODERATE;STRAND=1;SOURCE=Ensembl;SIFT=deleterious(0.03)
2	66767012	2:66767012	A	0	0	0	0	0	0	0	0.0833333	0	0	ENSSSCG00000047164	ENSSSCT00000087843	Transcript	missense_variant	761	332	111	G/E	gGa/gAa	IMPACT=MODERATE;STRAND=1;SOURCE=Ensembl;SIFT=deleterious(0.02)
2	66847568	2:66847568	C	0	0.25	0	0.0833333	0	0.1	0	0.166667	0	0	ENSSSCG00000013715	ENSSSCT00000045265	Transcript	missense_variant	1193	996	332	K/N	aaA/aaC	IMPACT=MODERATE;STRAND=1;SOURCE=Ensembl;SIFT=deleterious(0)
2	66877142	2:66877142	C	0	0	0	0.333333	0	0	0	0.0833333	0	0.0833333	ENSSSCG00000035663	ENSSSCT00000060124	Transcript	missense_variant	1967	1763	588	Y/C	tAt/tGt	IMPACT=MODERATE;STRAND=-1;SOURCE=Ensembl;SIFT=deleterious(0.03)
2	66877271	2:66877271	T	0	0	0	0.333333	0	0	0	0	0	0.0833333	ENSSSCG00000035663	ENSSSCT00000060124	Transcript	missense_variant	1838	1634	545	R/H	cGt/cAt	IMPACT=MODERATE;STRAND=-1;SOURCE=Ensembl;SIFT=deleterious(0.03)
2	66877433	2:66877433	C	0	0	0	0	0	0	0	0.0833333	0	0	ENSSSCG00000035663	ENSSSCT00000060124	Transcript	missense_variant	1676	1472	491	Y/C	tAt/tGt	IMPACT=MODERATE;STRAND=-1;SOURCE=Ensembl;SIFT=deleterious(0.03)
2	66877454	2:66877454	T	0	0	0	0.333333	0	0	0	0.0833333	0	0.0833333	ENSSSCG00000035663	ENSSSCT00000060124	Transcript	missense_variant	1655	1451	484	A/D	gCc/gAc	IMPACT=MODERATE;STRAND=-1;SOURCE=Ensembl;SIFT=deleterious(0)
2	66877804	2:66877804	A	0	0	0	0	0	0	0	0	0.0833333	0	102167351	XM_021083751.1	Transcript	missense_variant	2462	1005	335	K/N	aaA/aaT	IMPACT=MODERATE;STRAND=-1;SOURCE=RefSeq;SIFT=deleterious(0.04)
2	66877805	2:66877805	A	0	0	0	0	0	0	0	0	0.0833333	0	ENSSSCG00000035663	ENSSSCT00000060124	Transcript	missense_variant	1304	1100	367	K/I	aAa/aTa	IMPACT=MODERATE;STRAND=-1;SOURCE=Ensembl;SIFT=deleterious(0)
2	67105445	2:67105445	C	0.25	0	0	0	0	0	0	0	0	0.166667	ENSSSCG00000044107	ENSSSCT00000030298	Transcript	missense_variant	445	445	149	W/G	Tgg/Ggg	IMPACT=MODERATE;STRAND=-1;SOURCE=Ensembl;SIFT=deleterious(0)
2	67117136	2:67117136	A	0	0	0.2	0	0	0	0	0	0.333333	0	ENSSSCG00000044248	ENSSSCT00000022737	Transcript	missense_variant	899	899	300	A/V	gCc/gTc	IMPACT=MODERATE;STRAND=-1;SOURCE=Ensembl;SIFT=deleterious(0)
2	67135682	2:67135682	T	0	0.375	1	0.416667	0.5	0.2	0	0.416667	0.583333	0.5	ENSSSCG00000050210	ENSSSCT00000081164	Transcript	missense_variant	166	166	56	H/Y	Cac/Tac	IMPACT=MODERATE;STRAND=1;SOURCE=Ensembl;SIFT=deleterious(0.02)
2	67135776	2:67135776	T	0.25	0.375	0.75	0.416667	0.3	0.3	0.166667	0.6	0.583333	0.5	ENSSSCG00000050210	ENSSSCT00000081164	Transcript	missense_variant	260	260	87	A/V	gCa/gTa	IMPACT=MODERATE;STRAND=1;SOURCE=Ensembl;SIFT=deleterious(0.05)
2	67136271	2:67136271	G	0.125	0.125	0	0	0	0.1	0.5	0	0.25	0.0833333	ENSSSCG00000050210	ENSSSCT00000081164	Transcript	missense_variant	755	755	252	Y/C	tAt/tGt	IMPACT=MODERATE;STRAND=1;SOURCE=Ensembl;SIFT=deleterious(0.02)
2	67156443	2:67156443	C	0.625	0.625	0	0.583333	0	0.666667	0.833333	0.166667	0.25	0.25	ENSSSCG00000046903	ENSSSCT00000082810	Transcript	missense_variant	134	134	45	I/T	aTc/aCc	IMPACT=MODERATE;STRAND=1;SOURCE=Ensembl;SIFT=deleterious(0)
2	67156539	2:67156539	T	0	0.125	0	0	0	0.125	0.666667	0	0.25	0.0833333	ENSSSCG00000046903	ENSSSCT00000082810	Transcript	missense_variant	230	230	77	T/M	aCg/aTg	IMPACT=MODERATE;STRAND=1;SOURCE=Ensembl;SIFT=deleterious(0.03)
2	67156673	2:67156673	T	0.125	0.375	0.8	0.416667	0.375	0.125	0.166667	0.6	0.583333	0.5	ENSSSCG00000046903	ENSSSCT00000082810	Transcript	missense_variant	364	364	122	R/C	Cgc/Tgc	IMPACT=MODERATE;STRAND=1;SOURCE=Ensembl;SIFT=deleterious(0.01)
2	67157042	2:67157042	G	0	0.125	0	0	0.2	0.25	1	0	0.25	0.0833333	ENSSSCG00000046903	ENSSSCT00000082810	Transcript	missense_variant	733	733	245	L/V	Ctc/Gtc	IMPACT=MODERATE;STRAND=1;SOURCE=Ensembl;SIFT=deleterious(0.01)
2	67194897	2:67194897	T	0	0	0	0	0	0	0.166667	0	0	0	ENSSSCG00000042035	ENSSSCT00000089654	Transcript	missense_variant	292	292	98	L/F	Ctc/Ttc	IMPACT=MODERATE;STRAND=1;SOURCE=Ensembl;SIFT=deleterious(0.03)
2	67203111	2:67203111	A	0.25	0.375	0.1	0.333333	0	0.125	0	0.166667	0.166667	0.333333	ENSSSCG00000047881	ENSSSCT00000080747	Transcript	missense_variant	841	841	281	V/F	Gtt/Ttt	IMPACT=MODERATE;STRAND=-1;SOURCE=Ensembl;SIFT=deleterious(0.05)
2	67203383	2:67203383	A	0.333333	0.375	0.1	0.333333	0	0	0	0.1	0.166667	0.333333	ENSSSCG00000047881	ENSSSCT00000080747	Transcript	missense_variant	569	569	190	S/F	tCt/tTt	IMPACT=MODERATE;STRAND=-1;SOURCE=Ensembl;SIFT=deleterious(0)
2	67203467	2:67203467	G	0.125	0	0	0.166667	0	0	0	0.0833333	0	0	ENSSSCG00000047881	ENSSSCT00000080747	Transcript	missense_variant	485	485	162	M/T	aTg/aCg	IMPACT=MODERATE;STRAND=-1;SOURCE=Ensembl;SIFT=deleterious(0.04)
2	67203786	2:67203786	A	0	0	0	0	0	0	0	0	0	0.0833333	ENSSSCG00000047881	ENSSSCT00000080747	Transcript	missense_variant	166	166	56	H/Y	Cac/Tac	IMPACT=MODERATE;STRAND=-1;SOURCE=Ensembl;SIFT=deleterious(0.02)
2	67203812	2:67203812	T	0	0	0	0.166667	0	0	0	0.0833333	0	0	ENSSSCG00000047881	ENSSSCT00000080747	Transcript	missense_variant	140	140	47	L/Q	cTg/cAg	IMPACT=MODERATE;STRAND=-1;SOURCE=Ensembl;SIFT=deleterious(0)
2	67217652	2:67217652	T	0	0	0	0	0	0.125	0	0	0	0.0833333	ENSSSCG00000049165	ENSSSCT00000070948	Transcript	missense_variant	526	526	176	L/I	Ctt/Att	IMPACT=MODERATE;STRAND=-1;SOURCE=Ensembl;SIFT=deleterious(0.02)
2	67217879	2:67217879	G	0.166667	0.125	0	0.166667	0.125	0.1	0	0	0	0	ENSSSCG00000049165	ENSSSCT00000070948	Transcript	missense_variant	299	299	100	Q/P	cAg/cCg	IMPACT=MODERATE;STRAND=-1;SOURCE=Ensembl;SIFT=deleterious(0)
2	67233770	2:67233770	T	0	0.375	0	0	0	0	0	0.25	0	0	ENSSSCG00000048854	ENSSSCT00000081766	Transcript	missense_variant	5151	820	274	A/T	Gct/Act	IMPACT=MODERATE;STRAND=-1;SOURCE=Ensembl;SIFT=deleterious(0.02)
2	67245929	2:67245929	A	0.125	0.5	0.2	0	0.333333	0.125	0.166667	0.166667	0.416667	0.0833333	ENSSSCG00000048024	ENSSSCT00000072086	Transcript	missense_variant	282	170	57	T/I	aCc/aTc	IMPACT=MODERATE;STRAND=-1;SOURCE=Ensembl;SIFT=deleterious(0.02)
2	67262986	2:67262986	T	0	0	0	0.166667	0	0.125	0	0	0	0	ENSSSCG00000049393	ENSSSCT00000082830	Transcript	missense_variant	143	143	48	A/D	gCt/gAt	IMPACT=MODERATE;STRAND=-1;SOURCE=Ensembl;SIFT=deleterious(0)
2	67399648	2:67399648	T	0	0	0	0	0	0.25	0.666667	0	0.25	0.0833333	ENSSSCG00000048090	ENSSSCT00000029232	Transcript	missense_variant	1046	919	307	R/W	Agg/Tgg	IMPACT=MODERATE;STRAND=1;SOURCE=Ensembl;SIFT=deleterious(0)
2	67420064	2:67420064	T	0	0	0	0	0	0	0	0	0	0.0833333	ENSSSCG00000045599	ENSSSCT00000077802	Transcript	missense_variant	739	739	247	V/I	Gtt/Att	IMPACT=MODERATE;STRAND=-1;SOURCE=Ensembl;SIFT=deleterious(0.04)
2	67420643	2:67420643	A	0	0	0	0.166667	0	0	0	0	0	0	ENSSSCG00000045599	ENSSSCT00000077802	Transcript	missense_variant	160	160	54	H/Y	Cac/Tac	IMPACT=MODERATE;STRAND=-1;SOURCE=Ensembl;SIFT=deleterious(0.02)
2	67446481	2:67446481	T	0	0	0	0	0	0	0	0.0833333	0	0	ENSSSCG00000048166	ENSSSCT00000079183	Transcript	missense_variant	722	722	241	C/Y	tGt/tAt	IMPACT=MODERATE;STRAND=-1;SOURCE=Ensembl;SIFT=deleterious(0)
2	67446839	2:67446839	A	0	0	0	0	0	0	0.166667	0	0.416667	0	ENSSSCG00000048166	ENSSSCT00000079183	Transcript	missense_variant	364	364	122	R/W	Cgg/Tgg	IMPACT=MODERATE;STRAND=-1;SOURCE=Ensembl;SIFT=deleterious(0.01)
2	67447019	2:67447019	G	0	0	0	0	0	0	0	0	0.416667	0	ENSSSCG00000048166	ENSSSCT00000079183	Transcript	missense_variant	184	184	62	F/L	Ttc/Ctc	IMPACT=MODERATE;STRAND=-1;SOURCE=Ensembl;SIFT=deleterious(0)
2	67632681	2:67632681	C	0.25	0.125	0.2	0.166667	0.1	0.25	0.166667	0.0833333	0	0	ENSSSCG00000048881	ENSSSCT00000078392	Transcript	missense_variant	64	64	22	D/H	Gac/Cac	IMPACT=MODERATE;STRAND=1;SOURCE=Ensembl;SIFT=deleterious(0.01)
2	67632705	2:67632705	A	0	0.25	0	0.166667	0	0	0	0	0.166667	0.0833333	ENSSSCG00000048881	ENSSSCT00000078392	Transcript	missense_variant	88	88	30	L/I	Ctc/Atc	IMPACT=MODERATE;STRAND=1;SOURCE=Ensembl;SIFT=deleterious(0.04)
2	67632730	2:67632730	T	0.25	0	0	0	0.1	0.2	0.166667	0	0	0	ENSSSCG00000048881	ENSSSCT00000078392	Transcript	missense_variant	113	113	38	T/I	aCt/aTt	IMPACT=MODERATE;STRAND=1;SOURCE=Ensembl;SIFT=deleterious(0.01)
2	67633467	2:67633467	G	0	0.5	0	0	0	0	0.166667	0.1	0	0.0833333	ENSSSCG00000048881	ENSSSCT00000078392	Transcript	missense_variant	850	850	284	M/V	Atg/Gtg	IMPACT=MODERATE;STRAND=1;SOURCE=Ensembl;SIFT=deleterious(0)
2	68380842	2:68380842	T	0	0	0	0	0	0	0	0	0	0.0833333	ENSSSCG00000022738	ENSSSCT00000026511	Transcript	missense_variant	307	180	60	Q/H	caG/caT	IMPACT=MODERATE;STRAND=1;SOURCE=Ensembl;SIFT=deleterious(0.03)
2	68387888	2:68387888	A	0	0	0	0	0.2	0	0	0	0.166667	0.25	ENSSSCG00000022738	ENSSSCT00000026511	Transcript	missense_variant	947	820	274	A/T	Gct/Act	IMPACT=MODERATE;STRAND=1;SOURCE=Ensembl;SIFT=deleterious(0)
2	68512232	2:68512232	T	0.5	0.875	0.25	0.333333	0.1	0.375	0	0.2	0.583333	0.333333	ENSSSCG00000037685	ENSSSCT00000045289	Transcript	missense_variant	745	745	249	S/T	Tcc/Acc	IMPACT=MODERATE;STRAND=-1;SOURCE=Ensembl;SIFT=deleterious(0.03)
2	68567239	2:68567239	T	0	0	0.1	0.166667	0.4	0	0	0	0.25	0.0833333	ENSSSCG00000047812	ENSSSCT00000038315	Transcript	missense_variant	789	789	263	D/E	gaC/gaA	IMPACT=MODERATE;STRAND=-1;SOURCE=Ensembl;SIFT=deleterious(0.03)
2	68567494	2:68567494	T	0.166667	0.25	0	0.0833333	0.1	0.5	0	0	0.333333	0.25	ENSSSCG00000047812	ENSSSCT00000038315	Transcript	missense_variant	534	534	178	F/L	ttC/ttA	IMPACT=MODERATE;STRAND=-1;SOURCE=Ensembl;SIFT=deleterious(0)
2	68567495	2:68567495	G	0.166667	0.25	0	0.166667	0.1	0.5	0	0	0.333333	0.5	ENSSSCG00000047812	ENSSSCT00000038315	Transcript	missense_variant	533	533	178	F/S	tTc/tCc	IMPACT=MODERATE;STRAND=-1;SOURCE=Ensembl;SIFT=deleterious(0)
2	68567888	2:68567888	T	0	0.125	0.3	0.333333	0	0	0	0.1	0	0	ENSSSCG00000047812	ENSSSCT00000038315	Transcript	missense_variant	140	140	47	R/Q	cGg/cAg	IMPACT=MODERATE;STRAND=-1;SOURCE=Ensembl;SIFT=deleterious(0.01)
2	68668135	2:68668135	A	0.375	0	0.25	0.333333	0.1	0.5	0.333333	0	0.0833333	0.583333	ENSSSCG00000033816	ENSSSCT00000055150	Transcript	missense_variant	1122	760	254	H/Y	Cat/Tat	IMPACT=MODERATE;STRAND=-1;SOURCE=Ensembl;SIFT=deleterious(0)
2	68668164	2:68668164	A	0.5	0	0.4	0.333333	0	0.6	0.166667	0.166667	0.0833333	0.583333	ENSSSCG00000033816	ENSSSCT00000055150	Transcript	missense_variant	1093	731	244	A/V	gCc/gTc	IMPACT=MODERATE;STRAND=-1;SOURCE=Ensembl;SIFT=deleterious(0.01)
2	68668314	2:68668314	A	0.25	0	0.5	0.333333	0.1	0.625	0.333333	0.166667	0.0833333	0.583333	ENSSSCG00000033816	ENSSSCT00000055150	Transcript	missense_variant	943	581	194	S/F	tCt/tTt	IMPACT=MODERATE;STRAND=-1;SOURCE=Ensembl;SIFT=deleterious(0.02)
2	68737397	2:68737397	C	0	0.25	0	0	0	0	0	0	0	0	ENSSSCG00000027434	ENSSSCT00000014932	Transcript	missense_variant	649	482	161	E/G	gAg/gGg	IMPACT=MODERATE;STRAND=-1;SOURCE=Ensembl;SIFT=deleterious(0.03)
2	68848508	2:68848508	A	0	0	0	0	0	0	0	0	0	0.25	ENSSSCG00000013667	ENSSSCT00000014931	Transcript	missense_variant,splice_region_variant	2577	2461	821	R/W	Cgg/Tgg	IMPACT=MODERATE;STRAND=-1;SOURCE=Ensembl;SIFT=deleterious(0.01)
2	68858742	2:68858742	T	0	0	0	0	0	0	0	0	0.0833333	0	ENSSSCG00000013667	ENSSSCT00000014931	Transcript	missense_variant	1509	1393	465	A/T	Gcc/Acc	IMPACT=MODERATE;STRAND=-1;SOURCE=Ensembl;SIFT=deleterious(0)
2	68894448	2:68894448	C	0	0	0	0	0	0	0	0	0.0833333	0	ENSSSCG00000013665	ENSSSCT00000014929	Transcript	missense_variant	985	944	315	F/S	tTc/tCc	IMPACT=MODERATE;STRAND=1;SOURCE=Ensembl;SIFT=deleterious(0.03)
2	68899766	2:68899766	A	0	0	0	0	0	0	0	0	0.0833333	0	ENSSSCG00000013665	ENSSSCT00000014929	Transcript	missense_variant	2307	2266	756	E/K	Gag/Aag	IMPACT=MODERATE;STRAND=1;SOURCE=Ensembl;SIFT=deleterious(0.04)
2	68905064	2:68905064	G	0	0	0	0	0	0	0	0	0	0.0833333	ENSSSCG00000013665	ENSSSCT00000014929	Transcript	missense_variant	3357	3316	1106	I/V	Atc/Gtc	IMPACT=MODERATE;STRAND=1;SOURCE=Ensembl;SIFT=deleterious(0.03)
2	68911105	2:68911105	A	0	0	0	0	0	0.1	0	0	0	0	ENSSSCG00000013665	ENSSSCT00000014929	Transcript	missense_variant	3987	3946	1316	A/T	Gcc/Acc	IMPACT=MODERATE;STRAND=1;SOURCE=Ensembl;SIFT=deleterious(0.03)
2	68918900	2:68918900	T	0	0	0	0	0.25	0	0	0	0	0	ENSSSCG00000013665	ENSSSCT00000014929	Transcript	missense_variant	4734	4693	1565	L/F	Ctc/Ttc	IMPACT=MODERATE;STRAND=1;SOURCE=Ensembl;SIFT=deleterious(0)
2	68987086	2:68987086	A	0.125	0	0	0.166667	0	0	0	0	0.166667	0	ENSSSCG00000013659	ENSSSCT00000014923	Transcript	missense_variant	3836	3836	1279	T/M	aCg/aTg	IMPACT=MODERATE;STRAND=-1;SOURCE=Ensembl;SIFT=deleterious(0.02)
2	69105146	2:69105146	T	0	0	0	0	0	0	0	0	0	0.0833333	ENSSSCG00000013655	ENSSSCT00000032707	Transcript	missense_variant	569	526	176	R/W	Cgg/Tgg	IMPACT=MODERATE;STRAND=1;SOURCE=Ensembl;SIFT=deleterious(0)
2	69252832	2:69252832	T	0	0	0	0	0	0	0	0	0.0833333	0.0833333	ENSSSCG00000013642	ENSSSCT00000051363	Transcript	missense_variant	722	520	174	R/W	Cgg/Tgg	IMPACT=MODERATE;STRAND=1;SOURCE=Ensembl;SIFT=deleterious(0.04)
2	69263152	2:69263152	T	0	0	0	0	0	0	0	0	0	0.25	ENSSSCG00000013642	ENSSSCT00000051363	Transcript	missense_variant	1886	1684	562	R/C	Cgt/Tgt	IMPACT=MODERATE;STRAND=1;SOURCE=Ensembl;SIFT=deleterious(0)
2	69333638	2:69333638	A	0	0	0	0	0	0	0	0	0.166667	0	ENSSSCG00000013644	ENSSSCT00000014904	Transcript	missense_variant	709	562	188	R/C	Cgc/Tgc	IMPACT=MODERATE;STRAND=-1;SOURCE=Ensembl;SIFT=deleterious(0)
2	69573931	2:69573931	G	0	0	0.2	0	0	0	0	0	0	0	ENSSSCG00000038623	ENSSSCT00000064197	Transcript	missense_variant	692	679	227	T/P	Acg/Ccg	IMPACT=MODERATE;STRAND=-1;SOURCE=Ensembl;SIFT=deleterious(0)
2	69650150	2:69650150	A	0	0.125	0	0	0	0	0	0	0	0.0833333	ENSSSCG00000013635	ENSSSCT00000014890	Transcript	missense_variant	728	449	150	R/H	cGc/cAc	IMPACT=MODERATE;STRAND=1;SOURCE=Ensembl;SIFT=deleterious(0.02)
2	69650288	2:69650288	T	0.125	0.125	0.1	0	0.625	0.1	0	0.125	0.0833333	0	ENSSSCG00000013635	ENSSSCT00000014890	Transcript	missense_variant	866	587	196	D/V	gAt/gTt	IMPACT=MODERATE;STRAND=1;SOURCE=Ensembl;SIFT=deleterious(0)
2	69840351	2:69840351	G	0.125	0	0	0	0	0.2	0	0	0	0	ENSSSCG00000028512	ENSSSCT00000029210	Transcript	missense_variant	414	218	73	F/C	tTt/tGt	IMPACT=MODERATE;STRAND=1;SOURCE=Ensembl;SIFT=deleterious(0)
2	69920933	2:69920933	T	0	0	0	0.0833333	0	0	0	0	0	0	ENSSSCG00000039194	ENSSSCT00000038146	Transcript	missense_variant	1263	977	326	R/H	cGt/cAt	IMPACT=MODERATE;STRAND=-1;SOURCE=Ensembl;SIFT=deleterious(0.01)
2	69933445	2:69933445	T	0.25	0.75	0	0	0	0	0	0.3	0	0.0833333	ENSSSCG00000038604	ENSSSCT00000042363	Transcript	missense_variant	4853	4795	1599	D/N	Gac/Aac	IMPACT=MODERATE;STRAND=-1;SOURCE=Ensembl;SIFT=deleterious(0)
2	70003712	2:70003712	T	0	0	0	0	0	0	0	0	0	0.0833333	ENSSSCG00000030693	ENSSSCT00000025905	Transcript	missense_variant	115	92	31	S/I	aGt/aTt	IMPACT=MODERATE;STRAND=1;SOURCE=Ensembl;SIFT=deleterious(0)
2	70003718	2:70003718	A	0.25	0.25	0.1	0.416667	0	0	0	0	0	0	ENSSSCG00000030693	ENSSSCT00000025905	Transcript	missense_variant	121	98	33	G/D	gGc/gAc	IMPACT=MODERATE;STRAND=1;SOURCE=Ensembl;SIFT=deleterious(0)
2	70003853	2:70003853	A	0	0	0	0	0	0	0	0.0833333	0	0.166667	ENSSSCG00000030693	ENSSSCT00000025905	Transcript	missense_variant	256	233	78	G/E	gGg/gAg	IMPACT=MODERATE;STRAND=1;SOURCE=Ensembl;SIFT=deleterious(0)
2	70037063	2:70037063	A	0	0	0	0	0	0	0	0	0.0833333	0.0833333	ENSSSCG00000013622	ENSSSCT00000014877	Transcript	missense_variant	674	500	167	C/F	tGc/tTc	IMPACT=MODERATE;STRAND=-1;SOURCE=Ensembl;SIFT=deleterious(0)
2	70037189	2:70037189	T	0	0	0	0	0.125	0	0	0	0	0	ENSSSCG00000013622	ENSSSCT00000014877	Transcript	missense_variant	548	374	125	G/D	gGc/gAc	IMPACT=MODERATE;STRAND=-1;SOURCE=Ensembl;SIFT=deleterious(0.01)
2	70053107	2:70053107	A	0	0	0	0	0	0.2	0	0	0	0	ENSSSCG00000013620	ENSSSCT00000014876	Transcript	missense_variant	4016	481	161	V/M	Gtg/Atg	IMPACT=MODERATE;STRAND=1;SOURCE=Ensembl;SIFT=deleterious(0.04)
2	70146015	2:70146015	T	0	0	0	0	0	0	0	0	0	0.166667	ENSSSCG00000013616	ENSSSCT00000061526	Transcript	missense_variant	422	364	122	V/I	Gtc/Atc	IMPACT=MODERATE;STRAND=-1;SOURCE=Ensembl;SIFT=deleterious(0.01)
2	70283353	2:70283353	G	0	0	0.2	0.166667	0.3	0.2	0	0	0.75	0.25	ENSSSCG00000013610	ENSSSCT00000014865	Transcript	missense_variant	1409	1409	470	I/T	aTc/aCc	IMPACT=MODERATE;STRAND=-1;SOURCE=Ensembl;SIFT=deleterious(0.01)
2	70283521	2:70283521	T	0	0	0	0.166667	0	0	0	0	0	0	ENSSSCG00000013610	ENSSSCT00000014865	Transcript	missense_variant	1241	1241	414	T/N	aCt/aAt	IMPACT=MODERATE;STRAND=-1;SOURCE=Ensembl;SIFT=deleterious(0.01)
2	70283531	2:70283531	A	0	0	0.2	0.166667	0.3	0.125	0	0	0.75	0.25	ENSSSCG00000013610	ENSSSCT00000014865	Transcript	missense_variant	1231	1231	411	R/C	Cgt/Tgt	IMPACT=MODERATE;STRAND=-1;SOURCE=Ensembl;SIFT=deleterious(0.04)
2	70283606	2:70283606	G	0	0	0	0	0	0	0.166667	0	0	0	ENSSSCG00000013610	ENSSSCT00000014865	Transcript	missense_variant	1156	1156	386	N/H	Aat/Cat	IMPACT=MODERATE;STRAND=-1;SOURCE=Ensembl;SIFT=deleterious(0)
2	70283748	2:70283748	G	0	0	0.1	0.166667	0.3	0.375	0	0	0.25	0.25	ENSSSCG00000013610	ENSSSCT00000014865	Transcript	missense_variant	1051	1051	351	K/Q	Aaa/Caa	IMPACT=MODERATE;STRAND=-1;SOURCE=Ensembl;SIFT=deleterious(0)
2	70387223	2:70387223	C	0	0	0.1	0.166667	0.2	0.2	0	0	0.25	0.25	ENSSSCG00000013717	ENSSSCT00000014989	Transcript	missense_variant	743	577	193	E/Q	Gaa/Caa	IMPACT=MODERATE;STRAND=1;SOURCE=Ensembl;SIFT=deleterious(0.04)
2	70952138	2:70952138	T	0	0	0	0	0	0.333333	0	0	0	0.5	ENSSSCG00000013598	ENSSSCT00000014852	Transcript	missense_variant	2423	2357	786	P/L	cCg/cTg	IMPACT=MODERATE;STRAND=1;SOURCE=Ensembl;SIFT=deleterious(0.01)
2	71108190	2:71108190	A	0	0	0	0	0	0.25	0	0	0	0	ENSSSCG00000013594	ENSSSCT00000014846	Transcript	missense_variant	656	656	219	A/D	gCt/gAt	IMPACT=MODERATE;STRAND=1;SOURCE=Ensembl;SIFT=deleterious(0.03)
2	71138062	2:71138062	G	0.25	0	0	0	0	0	0	0	0	0	ENSSSCG00000013594	ENSSSCT00000014846	Transcript	missense_variant	4319	4319	1440	E/G	gAg/gGg	IMPACT=MODERATE;STRAND=1;SOURCE=Ensembl;SIFT=deleterious(0.01)
2	71140951	2:71140951	A	0	0	0	0.166667	0	0	0	0	0	0	ENSSSCG00000013594	ENSSSCT00000014846	Transcript	missense_variant	4621	4621	1541	G/S	Ggc/Agc	IMPACT=MODERATE;STRAND=1;SOURCE=Ensembl;SIFT=deleterious(0)
2	71147568	2:71147568	A	0	0	0	0.166667	0	0	0	0	0	0	ENSSSCG00000013594	ENSSSCT00000014846	Transcript	missense_variant	5002	5002	1668	G/R	Gga/Aga	IMPACT=MODERATE;STRAND=1;SOURCE=Ensembl;SIFT=deleterious(0)
2	71151664	2:71151664	A	0	0	0	0	0	0	0.333333	0	0	0	ENSSSCG00000013594	ENSSSCT00000032576	Transcript	missense_variant	5865	5710	1904	D/N	Gac/Aac	IMPACT=MODERATE;STRAND=1;SOURCE=Ensembl;SIFT=deleterious(0.04)
2	71511052	2:71511052	A	0	0.25	0	0	0	0	0	0	0	0	ENSSSCG00000013576	ENSSSCT00000014828	Transcript	missense_variant	310	275	92	T/M	aCg/aTg	IMPACT=MODERATE;STRAND=-1;SOURCE=Ensembl;SIFT=deleterious(0.01)
2	71527290	2:71527290	A	0	0	0	0	0	0	0.166667	0	0	0	ENSSSCG00000013582	ENSSSCT00000014834	Transcript	missense_variant	1577	1546	516	A/T	Gcc/Acc	IMPACT=MODERATE;STRAND=1;SOURCE=Ensembl;SIFT=deleterious(0.01)
2	71896641	2:71896641	T	0.125	0	0	0	0	0	0	0	0	0	ENSSSCG00000013566	ENSSSCT00000014815	Transcript	missense_variant	2190	1715	572	S/F	tCc/tTc	IMPACT=MODERATE;STRAND=1;SOURCE=Ensembl;SIFT=deleterious(0.03)
2	71966601	2:71966601	T	0	0	0.2	0.166667	0.2	0	0	0	0	0.0833333	ENSSSCG00000013559	ENSSSCT00000014809	Transcript	missense_variant	34	34	12	R/W	Cgg/Tgg	IMPACT=MODERATE;STRAND=1;SOURCE=Ensembl;SIFT=deleterious(0.01)
2	72080603	2:72080603	A	0	0	0	0	0	0	0	0	0	0.0833333	ENSSSCG00000026402	ENSSSCT00000031665	Transcript	missense_variant	1820	1771	591	T/S	Aca/Tca	IMPACT=MODERATE;STRAND=-1;SOURCE=Ensembl;SIFT=deleterious(0.03)
2	72080689	2:72080689	G	0.125	0	0	0.25	0.2	0	0	0	0	0.0833333	ENSSSCG00000026402	ENSSSCT00000031665	Transcript	missense_variant,splice_region_variant	1734	1685	562	M/T	aTg/aCg	IMPACT=MODERATE;STRAND=-1;SOURCE=Ensembl;SIFT=deleterious(0)
2	72229115	2:72229115	G	0	0	0	0	0.1	0	0	0	0	0	ENSSSCG00000013556	ENSSSCT00000054537	Transcript	missense_variant	3944	2615	872	N/T	aAt/aCt	IMPACT=MODERATE;STRAND=-1;SOURCE=Ensembl;SIFT=deleterious(0.01)
2	72402900	2:72402900	A	0	0	0	0	0	0	0	0.0833333	0	0	ENSSSCG00000022380	ENSSSCT00000014805	Transcript	missense_variant	912	536	179	G/E	gGa/gAa	IMPACT=MODERATE;STRAND=1;SOURCE=Ensembl;SIFT=deleterious(0.01)
2	72500255	2:72500255	C	0	0	0.125	0	0	0	0	0	0	0	ENSSSCG00000024275	ENSSSCT00000025929	Transcript	missense_variant	209	209	70	D/G	gAt/gGt	IMPACT=MODERATE;STRAND=-1;SOURCE=Ensembl;SIFT=deleterious(0)
2	72500303	2:72500303	A	0	0	0	0.333333	0	0	0	0	0	0	ENSSSCG00000024275	ENSSSCT00000025929	Transcript	missense_variant	161	161	54	N/I	aAc/aTc	IMPACT=MODERATE;STRAND=-1;SOURCE=Ensembl;SIFT=deleterious(0)
2	72500416	2:72500416	G	0	0	0	0.0833333	0	0.2	0	0	0	0	ENSSSCG00000024275	ENSSSCT00000025929	Transcript	missense_variant	48	48	16	Q/H	caG/caC	IMPACT=MODERATE;STRAND=-1;SOURCE=Ensembl;SIFT=deleterious(0.01)
2	72629466	2:72629466	A	0	0	0.5	0	0	0	0	0	0	0	ENSSSCG00000013550	ENSSSCT00000014799	Transcript	missense_variant	541	530	177	G/D	gGc/gAc	IMPACT=MODERATE;STRAND=1;SOURCE=Ensembl;SIFT=deleterious(0.02)
2	72633789	2:72633789	G	0	0	0	0	0	0	0	0	0.0833333	0	ENSSSCG00000013550	ENSSSCT00000014799	Transcript	missense_variant	1105	1094	365	L/R	cTa/cGa	IMPACT=MODERATE;STRAND=1;SOURCE=Ensembl;SIFT=deleterious(0)
2	72697804	2:72697804	T	0	0.25	0	0	0	0	0	0	0	0	ENSSSCG00000013539	ENSSSCT00000014786	Transcript	missense_variant	1324	1237	413	R/W	Cgg/Tgg	IMPACT=MODERATE;STRAND=1;SOURCE=Ensembl;SIFT=deleterious(0.01)
2	73198628	2:73198628	T	0	0.875	0.2	0.166667	0	0.166667	0	0.1	0.25	0.0833333	ENSSSCG00000040968	ENSSSCT00000014768	Transcript	missense_variant	215	157	53	R/W	Cgg/Tgg	IMPACT=MODERATE;STRAND=1;SOURCE=Ensembl;SIFT=deleterious(0)
2	73276008	2:73276008	A	0.125	0	0	0	0	0	0	0	0	0	ENSSSCG00000027128	ENSSSCT00000014773	Transcript	missense_variant	1266	1201	401	V/M	Gtg/Atg	IMPACT=MODERATE;STRAND=1;SOURCE=Ensembl;SIFT=deleterious(0.05)
2	73363880	2:73363880	A	0	0.25	0.2	0.166667	0.1	0	0	0.125	0	0	ENSSSCG00000013523	ENSSSCT00000014770	Transcript	missense_variant	2220	2162	721	R/H	cGt/cAt	IMPACT=MODERATE;STRAND=1;SOURCE=Ensembl;SIFT=deleterious(0)
2	73672335	2:73672335	C	0	0	0	0	0.1	0	0	0	0	0	ENSSSCG00000028612	ENSSSCT00000031816	Transcript	missense_variant,splice_region_variant	4561	4315	1439	I/L	Atc/Ctc	IMPACT=MODERATE;STRAND=1;SOURCE=Ensembl;SIFT=deleterious(0.01)
2	74302657	2:74302657	G	0	0	0	0	0	0	0	0	0.0833333	0	ENSSSCG00000013513	ENSSSCT00000014761	Transcript	missense_variant	1046	980	327	T/S	aCt/aGt	IMPACT=MODERATE;STRAND=1;SOURCE=Ensembl;SIFT=deleterious(0.01)
2	74307879	2:74307879	A	0	0	0	0.0833333	0	0	0	0	0	0	ENSSSCG00000013513	ENSSSCT00000070822	Transcript	missense_variant	3052	265	89	V/M	Gtg/Atg	IMPACT=MODERATE;STRAND=1;SOURCE=Ensembl;SIFT=deleterious(0.05)
2	74552422	2:74552422	G	0	0	0	0.0833333	0	0	0	0.166667	0.416667	0	ENSSSCG00000013497	ENSSSCT00000014743	Transcript	missense_variant,splice_region_variant	539	452	151	R/P	cGg/cCg	IMPACT=MODERATE;STRAND=-1;SOURCE=Ensembl;SIFT=deleterious(0.03)
2	74886894	2:74886894	T	0	0	0	0	0	0	0	0.2	0	0	ENSSSCG00000013495	ENSSSCT00000014741	Transcript	missense_variant,splice_region_variant	2235	2098	700	R/C	Cgc/Tgc	IMPACT=MODERATE;STRAND=1;SOURCE=Ensembl;SIFT=deleterious(0.04)
2	74938323	2:74938323	A	0.125	0	0	0	0	0	0	0	0	0.0833333	ENSSSCG00000013491	ENSSSCT00000014737	Transcript	missense_variant	2932	2734	912	G/C	Ggc/Tgc	IMPACT=MODERATE;STRAND=-1;SOURCE=Ensembl;SIFT=deleterious(0)
2	74946411	2:74946411	T	0	0.125	0	0	0	0	0	0	0	0	ENSSSCG00000013491	ENSSSCT00000014737	Transcript	missense_variant	1634	1436	479	R/H	cGc/cAc	IMPACT=MODERATE;STRAND=-1;SOURCE=Ensembl;SIFT=deleterious(0.04)
2	75625893	2:75625893	G	0.5	1	0.8	0.916667	0.1	0.4	0.666667	0.666667	0.25	0.416667	ENSSSCG00000036792	ENSSSCT00000037509	Transcript	missense_variant	1340	653	218	Y/C	tAt/tGt	IMPACT=MODERATE;STRAND=1;SOURCE=Ensembl;SIFT=deleterious(0)
2	75625932	2:75625932	T	0.375	0	0	0	0	0.125	0	0	0	0	ENSSSCG00000036792	ENSSSCT00000037509	Transcript	missense_variant	1379	692	231	S/L	tCa/tTa	IMPACT=MODERATE;STRAND=1;SOURCE=Ensembl;SIFT=deleterious(0.03)
2	75626054	2:75626054	A	0.25	1	0.875	0.583333	0	0.4	0.166667	0.375	0.25	0.416667	ENSSSCG00000036792	ENSSSCT00000037509	Transcript	missense_variant	1501	814	272	G/S	Ggc/Agc	IMPACT=MODERATE;STRAND=1;SOURCE=Ensembl;SIFT=deleterious(0.01)
2	75626442	2:75626442	T	0	0	0	0.166667	0	0	0.25	0.0833333	0	0	ENSSSCG00000036792	ENSSSCT00000037509	Transcript	missense_variant	1889	1202	401	A/V	gCa/gTa	IMPACT=MODERATE;STRAND=1;SOURCE=Ensembl;SIFT=deleterious(0.01)
2	75709686	2:75709686	C	0	0	0	0	0	0	0.166667	0.0833333	0	0	ENSSSCG00000034545	ENSSSCT00000014716	Transcript	missense_variant	1600	1409	470	E/G	gAa/gGa	IMPACT=MODERATE;STRAND=-1;SOURCE=Ensembl;SIFT=deleterious(0)
2	75710509	2:75710509	T	0	0	0	0	0.1	0	0	0	0	0	ENSSSCG00000034545	ENSSSCT00000014716	Transcript	missense_variant	777	586	196	E/K	Gag/Aag	IMPACT=MODERATE;STRAND=-1;SOURCE=Ensembl;SIFT=deleterious(0.03)
2	75710604	2:75710604	C	0	0	0.1	0	0.375	0.125	0	0.166667	0	0.0833333	ENSSSCG00000034545	ENSSSCT00000014716	Transcript	missense_variant	682	491	164	S/C	tCt/tGt	IMPACT=MODERATE;STRAND=-1;SOURCE=Ensembl;SIFT=deleterious(0.03)
2	75748229	2:75748229	A	0.25	0.375	0	0.583333	0.4	0.125	0.333333	0.166667	0.416667	0.0833333	ENSSSCG00000013471	ENSSSCT00000025537	Transcript	missense_variant	1227	1007	336	Y/F	tAt/tTt	IMPACT=MODERATE;STRAND=-1;SOURCE=Ensembl;SIFT=deleterious(0.01)
2	75748543	2:75748543	G	0	0	0	0.0833333	0.3	0.1	0	0.1	0	0.0833333	ENSSSCG00000013471	ENSSSCT00000025537	Transcript	missense_variant	913	693	231	Q/H	caA/caC	IMPACT=MODERATE;STRAND=-1;SOURCE=Ensembl;SIFT=deleterious(0)
2	75812181	2:75812181	A	0	0	0	0.166667	0	0	0	0	0	0	ENSSSCG00000013469	ENSSSCT00000037740	Transcript	missense_variant	2589	1160	387	T/M	aCg/aTg	IMPACT=MODERATE;STRAND=-1;SOURCE=Ensembl;SIFT=deleterious(0.04)
2	75812913	2:75812913	G	0	0	0	0.0833333	0.2	0.125	0	0.0833333	0	0.0833333	ENSSSCG00000013469	ENSSSCT00000037740	Transcript	missense_variant	1857	428	143	E/A	gAa/gCa	IMPACT=MODERATE;STRAND=-1;SOURCE=Ensembl;SIFT=deleterious(0)
2	76518007	2:76518007	A	0	0	0	0	0	0	0	0.166667	0	0	ENSSSCG00000013448	ENSSSCT00000053489	Transcript	missense_variant	898	661	221	P/T	Cct/Act	IMPACT=MODERATE;STRAND=1;SOURCE=Ensembl;SIFT=deleterious(0.01)
2	77192295	2:77192295	A	0	0	0	0.166667	0	0	0	0	0	0.0833333	ENSSSCG00000013427	ENSSSCT00000057503	Transcript	missense_variant	591	506	169	K/M	aAg/aTg	IMPACT=MODERATE;STRAND=-1;SOURCE=Ensembl;SIFT=deleterious(0.01)
2	77346997	2:77346997	C	0	0	0	0	0	0	0.166667	0	0	0	ENSSSCG00000027565	ENSSSCT00000031323	Transcript	missense_variant	1592	1592	531	M/R	aTg/aGg	IMPACT=MODERATE;STRAND=-1;SOURCE=Ensembl;SIFT=deleterious(0.04)
2	77362270	2:77362270	A	0	0	0.125	0.166667	0	0	0	0	0	0.0833333	ENSSSCG00000023121	ENSSSCT00000023050	Transcript	missense_variant	5445	5066	1689	R/L	cGg/cTg	IMPACT=MODERATE;STRAND=-1;SOURCE=Ensembl;SIFT=deleterious(0.02)
2	77370863	2:77370863	A	0	0.375	0	0.0833333	0	0	0	0.3	0.416667	0.0833333	ENSSSCG00000023121	ENSSSCT00000023050	Transcript	missense_variant	1737	1358	453	R/L	cGc/cTc	IMPACT=MODERATE;STRAND=-1;SOURCE=Ensembl;SIFT=deleterious(0.01)
2	77402583	2:77402583	T	0	0	0	0.166667	0	0	0	0	0	0.0833333	ENSSSCG00000029635	ENSSSCT00000026993	Transcript	missense_variant	2882	2882	961	C/Y	tGc/tAc	IMPACT=MODERATE;STRAND=-1;SOURCE=Ensembl;SIFT=deleterious(0.03)
2	77687129	2:77687129	G	0	0.25	0	0	0	0	0	0	0	0	ENSSSCG00000039236	ENSSSCT00000065953	Transcript	missense_variant	154	107	36	L/P	cTg/cCg	IMPACT=MODERATE;STRAND=-1;SOURCE=Ensembl;SIFT=deleterious(0)
2	77702850	2:77702850	G	0.25	0.375	0.4	0.833333	0.125	0.2	0.25	0.2	0.333333	0.75	ENSSSCG00000035693	ENSSSCT00000052795	Transcript	missense_variant	1356	875	292	K/R	aAg/aGg	IMPACT=MODERATE;STRAND=1;SOURCE=Ensembl;SIFT=deleterious(0.04)
2	77898077	2:77898077	A	0	0	0	0.166667	0	0	0	0	0	0	ENSSSCG00000014002	ENSSSCT00000015294	Transcript	missense_variant	685	656	219	R/H	cGc/cAc	IMPACT=MODERATE;STRAND=1;SOURCE=Ensembl;SIFT=deleterious(0.01)
2	78144428	2:78144428	T	0.125	0	0	0	0	0	0	0	0	0	ENSSSCG00000014009	ENSSSCT00000015302	Transcript	missense_variant	681	433	145	G/R	Gga/Aga	IMPACT=MODERATE;STRAND=-1;SOURCE=Ensembl;SIFT=deleterious(0)
2	78144436	2:78144436	A	0.125	0	0	0	0	0	0	0	0	0	ENSSSCG00000014009	ENSSSCT00000015302	Transcript	missense_variant	673	425	142	E/V	gAa/gTa	IMPACT=MODERATE;STRAND=-1;SOURCE=Ensembl;SIFT=deleterious(0)
2	78730782	2:78730782	A	0	0	0	0.0833333	0	0	0	0	0	0	ENSSSCG00000014015	ENSSSCT00000015309	Transcript	missense_variant	394	25	9	V/I	Gtt/Att	IMPACT=MODERATE;STRAND=1;SOURCE=Ensembl;SIFT=deleterious(0)
2	78749500	2:78749500	T	0	0	0	0	0.125	0	0	0.0833333	0	0	ENSSSCG00000014015	ENSSSCT00000015309	Transcript	missense_variant	773	404	135	P/L	cCc/cTc	IMPACT=MODERATE;STRAND=1;SOURCE=Ensembl;SIFT=deleterious(0.04)
2	78753541	2:78753541	A	0	0	0	0	0	0	0	0	0.0833333	0	ENSSSCG00000014016	ENSSSCT00000036969	Transcript	missense_variant	1337	1334	445	S/L	tCg/tTg	IMPACT=MODERATE;STRAND=-1;SOURCE=Ensembl;SIFT=deleterious(0.01)
2	78761561	2:78761561	T	0	0.125	0.375	0.166667	0.2	0.1	0.333333	0.2	0.0833333	0	ENSSSCG00000014016	ENSSSCT00000015311	Transcript	missense_variant	293	214	72	G/R	Ggg/Agg	IMPACT=MODERATE;STRAND=-1;SOURCE=Ensembl;SIFT=deleterious(0.01)
2	79430394	2:79430394	C	0	0	0	0	0.1	0.1	0	0	0	0	ENSSSCG00000021640	ENSSSCT00000031469	Transcript	missense_variant,splice_region_variant	592	31	11	I/V	Ata/Gta	IMPACT=MODERATE;STRAND=-1;SOURCE=Ensembl;SIFT=deleterious(0.01)
2	79581468	2:79581468	T	0	0.25	0	0	0	0	0	0.166667	0	0	ENSSSCG00000028295	ENSSSCT00000047752	Transcript	missense_variant	1218	976	326	P/T	Ccc/Acc	IMPACT=MODERATE;STRAND=-1;SOURCE=Ensembl;SIFT=deleterious(0.04)
2	79650392	2:79650392	G	0	0	0	0.2	0	0	0	0	0	0	ENSSSCG00000044183	ENSSSCT00000061974	Transcript	missense_variant	765	538	180	R/G	Agg/Ggg	IMPACT=MODERATE;STRAND=1;SOURCE=Ensembl;SIFT=deleterious(0.03)
2	79689192	2:79689192	C	0	0	0	0.0833333	0	0	0	0.0833333	0	0.0833333	102160361	XM_013987546.2	Transcript	missense_variant	1475	1043	348	I/T	aTt/aCt	IMPACT=MODERATE;STRAND=1;SOURCE=RefSeq;SIFT=deleterious(0.05)
2	80223537	2:80223537	T	0	0	0	0	0	0	0	0	0	0.0833333	ENSSSCG00000039635	ENSSSCT00000060905	Transcript	missense_variant	274	100	34	D/Y	Gac/Tac	IMPACT=MODERATE;STRAND=1;SOURCE=Ensembl;SIFT=deleterious(0)
2	81025250	2:81025250	C	0	0	0	0	0	0	0.166667	0	0.0833333	0	ENSSSCG00000022508	ENSSSCT00000029659	Transcript	missense_variant	1436	1367	456	L/P	cTa/cCa	IMPACT=MODERATE;STRAND=1;SOURCE=Ensembl;SIFT=deleterious(0.04)
2	81060662	2:81060662	A	0	0	0	0	0	0	0.166667	0	0.0833333	0	ENSSSCG00000014048	ENSSSCT00000033900	Transcript	missense_variant	2718	2533	845	R/S	Cgt/Agt	IMPACT=MODERATE;STRAND=1;SOURCE=Ensembl;SIFT=deleterious(0)
2	81316821	2:81316821	T	0.25	0.625	0	0.416667	0.5	0	0	0.125	0	0	ENSSSCG00000014054	ENSSSCT00000015353	Transcript	missense_variant	1454	1454	485	G/V	gGa/gTa	IMPACT=MODERATE;STRAND=1;SOURCE=Ensembl;SIFT=deleterious(0.02)
2	81324934	2:81324934	A	0	0.125	0.375	0.583333	0.1	0.7	0	0.25	0.833333	0.75	ENSSSCG00000014055	ENSSSCT00000015354	Transcript	missense_variant	3281	3059	1020	T/M	aCg/aTg	IMPACT=MODERATE;STRAND=-1;SOURCE=Ensembl;SIFT=deleterious(0.02)
2	81336961	2:81336961	T	0	0	0	0	0	0	0	0	0.0833333	0	ENSSSCG00000014055	ENSSSCT00000015354	Transcript	missense_variant	1206	984	328	N/K	aaT/aaA	IMPACT=MODERATE;STRAND=-1;SOURCE=Ensembl;SIFT=deleterious(0)
2	81338519	2:81338519	T	0	0	0.2	0	0	0	0	0.25	0	0	ENSSSCG00000014055	ENSSSCT00000015354	Transcript	missense_variant	649	427	143	V/M	Gtg/Atg	IMPACT=MODERATE;STRAND=-1;SOURCE=Ensembl;SIFT=deleterious(0.05)
2	81338530	2:81338530	A	0.25	0.375	0.6	0.416667	0.2	0.625	0.666667	0	0.5	0.75	ENSSSCG00000014055	ENSSSCT00000015354	Transcript	missense_variant	638	416	139	P/L	cCg/cTg	IMPACT=MODERATE;STRAND=-1;SOURCE=Ensembl;SIFT=deleterious(0.01)
2	81385663	2:81385663	G	0	0	0	0	0.166667	0	0	0	0	0	ENSSSCG00000014056	ENSSSCT00000015355	Transcript	missense_variant	491	281	94	I/S	aTc/aGc	IMPACT=MODERATE;STRAND=1;SOURCE=Ensembl;SIFT=deleterious(0)
2	81420718	2:81420718	A	0	0	0	0	0	0	0	0	0.0833333	0	ENSSSCG00000014057	ENSSSCT00000015356	Transcript	missense_variant	1051	352	118	R/C	Cgc/Tgc	IMPACT=MODERATE;STRAND=-1;SOURCE=Ensembl;SIFT=deleterious(0)
2	81529351	2:81529351	C	0	0	0.1	0	0	0	0	0	0	0	ENSSSCG00000014060	ENSSSCT00000015359	Transcript	missense_variant	3455	167	56	K/T	aAg/aCg	IMPACT=MODERATE;STRAND=1;SOURCE=Ensembl;SIFT=deleterious(0.03)
2	82665620	2:82665620	C	0	0	0.1	0	0	0	0	0	0	0	ENSSSCG00000014071	ENSSSCT00000015371	Transcript	missense_variant	325	325	109	V/L	Gtt/Ctt	IMPACT=MODERATE;STRAND=1;SOURCE=Ensembl;SIFT=deleterious(0)
2	82943467	2:82943467	A	0	0	0	0	0	0	0	0.166667	0.0833333	0	ENSSSCG00000028317	ENSSSCT00000054853	Transcript	missense_variant	1327	997	333	E/K	Gaa/Aaa	IMPACT=MODERATE;STRAND=1;SOURCE=Ensembl;SIFT=deleterious(0.05)
2	82982341	2:82982341	T	0	0.125	0	0.333333	0.2	0.125	0.166667	0.25	0.166667	0.25	ENSSSCG00000028317	ENSSSCT00000022464	Transcript	missense_variant,splice_region_variant	358	88	30	R/C	Cgt/Tgt	IMPACT=MODERATE;STRAND=1;SOURCE=Ensembl;SIFT=deleterious(0.02)
2	83006751	2:83006751	A	0	0	0	0	0.1	0	0	0	0	0.0833333	ENSSSCG00000028317	ENSSSCT00000022464	Transcript	missense_variant	1315	1045	349	G/R	Ggg/Agg	IMPACT=MODERATE;STRAND=1;SOURCE=Ensembl;SIFT=deleterious(0.01)
2	83070835	2:83070835	T	0	0	0.3	0	0	0	0	0	0	0	ENSSSCG00000028317	ENSSSCT00000022464	Transcript	missense_variant	4079	3809	1270	T/I	aCt/aTt	IMPACT=MODERATE;STRAND=1;SOURCE=Ensembl;SIFT=deleterious(0.04)
2	83847961	2:83847961	T	0	0.125	0	0	0	0	0	0	0	0	ENSSSCG00000014075	ENSSSCT00000015376	Transcript	missense_variant	557	377	126	A/V	gCc/gTc	IMPACT=MODERATE;STRAND=1;SOURCE=Ensembl;SIFT=deleterious(0.01)
2	83847997	2:83847997	T	0.125	0	0	0.166667	0.1	0	0	0	0.166667	0.25	ENSSSCG00000014075	ENSSSCT00000015376	Transcript	missense_variant	593	413	138	T/M	aCg/aTg	IMPACT=MODERATE;STRAND=1;SOURCE=Ensembl;SIFT=deleterious(0)
2	83861224	2:83861224	A	0.125	0.125	0.2	0.0833333	0	0.1	0.333333	0.0833333	0.25	0.0833333	ENSSSCG00000014076	ENSSSCT00000042199	Transcript	missense_variant	1166	989	330	D/V	gAt/gTt	IMPACT=MODERATE;STRAND=-1;SOURCE=Ensembl;SIFT=deleterious(0.02)
2	83870472	2:83870472	C	0.125	0.375	0.3	0.25	0	0.5	0.5	0.0833333	0.0833333	0.416667	ENSSSCG00000014076	ENSSSCT00000028610	Transcript	missense_variant	1070	964	322	P/A	Cct/Gct	IMPACT=MODERATE;STRAND=-1;SOURCE=Ensembl;SIFT=deleterious(0.01)
2	84187724	2:84187724	A	0	0	0.3	0	0	0	0	0	0	0	ENSSSCG00000014079	ENSSSCT00000069010	Transcript	missense_variant	4961	3586	1196	A/S	Gca/Tca	IMPACT=MODERATE;STRAND=-1;SOURCE=Ensembl;SIFT=deleterious(0.04)
2	84188113	2:84188113	A	0	0	0	0	0	0.1	0	0.166667	0	0.0833333	ENSSSCG00000014079	ENSSSCT00000015380	Transcript	missense_variant	4700	3299	1100	T/I	aCa/aTa	IMPACT=MODERATE;STRAND=-1;SOURCE=Ensembl;SIFT=deleterious(0.04)
2	84188299	2:84188299	A	0.125	0.5	0.5	0.583333	0.3	0.333333	0.833333	0.333333	0.333333	0.5	ENSSSCG00000014079	ENSSSCT00000015380	Transcript	missense_variant	4514	3113	1038	P/L	cCg/cTg	IMPACT=MODERATE;STRAND=-1;SOURCE=Ensembl;SIFT=deleterious(0.05)
2	84211037	2:84211037	G	0	0	0	0	0	0	0	0	0.0833333	0	ENSSSCG00000014079	ENSSSCT00000015380	Transcript	missense_variant	3854	2453	818	L/S	tTa/tCa	IMPACT=MODERATE;STRAND=-1;SOURCE=Ensembl;SIFT=deleterious(0)
2	84219665	2:84219665	G	0	0.25	0	0	0	0	0	0.0833333	0	0	ENSSSCG00000014079	ENSSSCT00000015380	Transcript	missense_variant	3709	2308	770	S/P	Tct/Cct	IMPACT=MODERATE;STRAND=-1;SOURCE=Ensembl;SIFT=deleterious(0)
2	84223128	2:84223128	T	0	0	0	0	0	0	0	0.0833333	0	0	ENSSSCG00000014079	ENSSSCT00000015380	Transcript	missense_variant	3326	1925	642	R/K	aGg/aAg	IMPACT=MODERATE;STRAND=-1;SOURCE=Ensembl;SIFT=deleterious(0.01)
2	84682759	2:84682759	T	0.125	0	0	0	0	0	0	0	0	0	ENSSSCG00000014083	ENSSSCT00000015384	Transcript	missense_variant	1606	1601	534	A/V	gCc/gTc	IMPACT=MODERATE;STRAND=1;SOURCE=Ensembl;SIFT=deleterious(0)
2	84687165	2:84687165	C	0	0	0.1	0	0	0	0	0.166667	0.0833333	0	ENSSSCG00000014083	ENSSSCT00000015384	Transcript	missense_variant	1764	1759	587	I/L	Att/Ctt	IMPACT=MODERATE;STRAND=1;SOURCE=Ensembl;SIFT=deleterious(0.03)
2	85556285	2:85556285	T	0	0	0	0	0	0.25	0	0	0	0.25	ENSSSCG00000014088	ENSSSCT00000015389	Transcript	missense_variant	2093	1720	574	L/F	Ctc/Ttc	IMPACT=MODERATE;STRAND=1;SOURCE=Ensembl;SIFT=deleterious(0.04)
2	85565397	2:85565397	G	0.125	0	0	0	0	0	0	0	0	0.25	ENSSSCG00000014088	ENSSSCT00000015389	Transcript	missense_variant	2403	2030	677	H/R	cAt/cGt	IMPACT=MODERATE;STRAND=1;SOURCE=Ensembl;SIFT=deleterious(0.04)
2	85587237	2:85587237	A	0	0	0	0	0.1	0	0	0.2	0	0	ENSSSCG00000014088	ENSSSCT00000015388	Transcript	missense_variant	2855	2646	882	F/L	ttT/ttA	IMPACT=MODERATE;STRAND=1;SOURCE=Ensembl;SIFT=deleterious(0.04)
2	85767728	2:85767728	C	0	0.125	0	0.0833333	0.1	0	0	0.0833333	0.0833333	0	ENSSSCG00000014092	ENSSSCT00000036069	Transcript	missense_variant	115	50	17	H/P	cAc/cCc	IMPACT=MODERATE;STRAND=1;SOURCE=Ensembl;SIFT=deleterious(0.02)
2	85890988	2:85890988	C	0	0	0	0	0	0.1	0	0	0	0.0833333	ENSSSCG00000014094	ENSSSCT00000015395	Transcript	missense_variant	463	115	39	E/Q	Gaa/Caa	IMPACT=MODERATE;STRAND=1;SOURCE=Ensembl;SIFT=deleterious(0.01)
2	85897818	2:85897818	A	0	0	0	0	0	0.1	0	0	0	0.0833333	ENSSSCG00000014094	ENSSSCT00000015395	Transcript	missense_variant	830	482	161	S/Y	tCt/tAt	IMPACT=MODERATE;STRAND=1;SOURCE=Ensembl;SIFT=deleterious(0.01)
2	85926925	2:85926925	A	0	0	0	0	0	0	0	0	0	0.0833333	ENSSSCG00000014094	ENSSSCT00000015395	Transcript	missense_variant	1828	1480	494	E/K	Gag/Aag	IMPACT=MODERATE;STRAND=1;SOURCE=Ensembl;SIFT=deleterious(0.01)
2	85934055	2:85934055	G	0	0	0	0.0833333	0	0	0	0	0	0	ENSSSCG00000014094	ENSSSCT00000015395	Transcript	missense_variant	2345	1997	666	N/S	aAc/aGc	IMPACT=MODERATE;STRAND=1;SOURCE=Ensembl;SIFT=deleterious(0.01)
2	86965133	2:86965133	A	0	0	0	0.0833333	0	0	0	0	0	0	ENSSSCG00000014101	ENSSSCT00000015403	Transcript	missense_variant	2384	2303	768	S/F	tCt/tTt	IMPACT=MODERATE;STRAND=-1;SOURCE=Ensembl;SIFT=deleterious(0.01)
2	86977111	2:86977111	C	0	0	0	0	0	0	0.166667	0	0	0	ENSSSCG00000014101	ENSSSCT00000015403	Transcript	missense_variant	1838	1757	586	K/R	aAg/aGg	IMPACT=MODERATE;STRAND=-1;SOURCE=Ensembl;SIFT=deleterious(0.03)
2	87619140	2:87619140	T	0.125	0	0	0	0	0	0	0	0	0	ENSSSCG00000038535	ENSSSCT00000052892	Transcript	missense_variant	2054	1276	426	F/I	Ttc/Atc	IMPACT=MODERATE;STRAND=-1;SOURCE=Ensembl;SIFT=deleterious(0)
2	87694761	2:87694761	G	0	0.125	0	0.166667	0	0	0	0.333333	0.0833333	0.166667	ENSSSCG00000038535	ENSSSCT00000052892	Transcript	missense_variant	1803	1025	342	G/A	gGc/gCc	IMPACT=MODERATE;STRAND=-1;SOURCE=Ensembl;SIFT=deleterious(0)
2	87792989	2:87792989	A	0.125	0	0	0	0	0	0	0	0	0	ENSSSCG00000014110	ENSSSCT00000015413	Transcript	missense_variant	2486	2269	757	R/W	Cgg/Tgg	IMPACT=MODERATE;STRAND=-1;SOURCE=Ensembl;SIFT=deleterious(0)
2	87800123	2:87800123	A	0	0	0	0	0	0	0	0	0.0833333	0	ENSSSCG00000014110	ENSSSCT00000040659	Transcript	missense_variant,splice_region_variant	3406	2198	733	P/L	cCg/cTg	IMPACT=MODERATE;STRAND=-1;SOURCE=Ensembl;SIFT=deleterious(0.01)
2	87828516	2:87828516	T	0	0	0	0.0833333	0	0	0	0	0	0	ENSSSCG00000014110	ENSSSCT00000037929	Transcript	missense_variant	2000	1793	598	G/E	gGa/gAa	IMPACT=MODERATE;STRAND=-1;SOURCE=Ensembl;SIFT=deleterious(0.01)
2	87843847	2:87843847	A	0	0.25	0	0	0	0	0	0	0	0	ENSSSCG00000014110	ENSSSCT00000015413	Transcript	missense_variant	979	762	254	E/D	gaA/gaT	IMPACT=MODERATE;STRAND=-1;SOURCE=Ensembl;SIFT=deleterious(0.03)
2	88448132	2:88448132	T	0	0	0	0	0.1	0	0	0	0	0	ENSSSCG00000026098	ENSSSCT00000024422	Transcript	missense_variant	500	220	74	R/C	Cgt/Tgt	IMPACT=MODERATE;STRAND=1;SOURCE=Ensembl;SIFT=deleterious(0.02)
2	88448133	2:88448133	A	0	0	0	0	0	0	0	0.0833333	0	0	ENSSSCG00000026098	ENSSSCT00000024422	Transcript	missense_variant	501	221	74	R/H	cGt/cAt	IMPACT=MODERATE;STRAND=1;SOURCE=Ensembl;SIFT=deleterious(0.04)
2	88449176	2:88449176	A	0	0	0	0.0833333	0	0.2	0	0	0	0	ENSSSCG00000026098	ENSSSCT00000024422	Transcript	missense_variant	1544	1264	422	E/K	Gaa/Aaa	IMPACT=MODERATE;STRAND=1;SOURCE=Ensembl;SIFT=deleterious(0)
2	88449282	2:88449282	G	0.5	0.25	0.2	0.416667	0.375	0.25	0.166667	0.416667	0.416667	0.5	ENSSSCG00000026098	ENSSSCT00000024422	Transcript	missense_variant	1650	1370	457	P/R	cCt/cGt	IMPACT=MODERATE;STRAND=1;SOURCE=Ensembl;SIFT=deleterious(0)
2	88450503	2:88450503	A	0	0.125	0	0.25	0	0	0	0.0833333	0.0833333	0.0833333	ENSSSCG00000026098	ENSSSCT00000024422	Transcript	missense_variant	2871	2591	864	G/E	gGa/gAa	IMPACT=MODERATE;STRAND=1;SOURCE=Ensembl;SIFT=deleterious(0)
2	88450617	2:88450617	A	0	0	0.333333	0	0	0	0	0	0	0	ENSSSCG00000026098	ENSSSCT00000024422	Transcript	missense_variant	2985	2705	902	I/N	aTt/aAt	IMPACT=MODERATE;STRAND=1;SOURCE=Ensembl;SIFT=deleterious(0.03)
2	88450796	2:88450796	T	0	0.375	0.25	0.166667	0.375	0.4	0.5	0.0833333	0.416667	0.25	ENSSSCG00000026098	ENSSSCT00000024422	Transcript	missense_variant	3164	2884	962	R/W	Cgg/Tgg	IMPACT=MODERATE;STRAND=1;SOURCE=Ensembl;SIFT=deleterious(0.01)
2	88451181	2:88451181	T	0	0	0	0	0	0	0	0	0.166667	0.25	ENSSSCG00000026098	ENSSSCT00000024422	Transcript	missense_variant	3549	3269	1090	T/M	aCg/aTg	IMPACT=MODERATE;STRAND=1;SOURCE=Ensembl;SIFT=deleterious(0)
2	88451331	2:88451331	T	0	0.125	0	0.25	0	0	0	0	0.0833333	0.0833333	ENSSSCG00000026098	ENSSSCT00000024422	Transcript	missense_variant	3699	3419	1140	T/M	aCg/aTg	IMPACT=MODERATE;STRAND=1;SOURCE=Ensembl;SIFT=deleterious(0)
2	88451996	2:88451996	T	0	0	0	0.0833333	0	0.1	0	0	0	0	ENSSSCG00000026098	ENSSSCT00000024422	Transcript	missense_variant	4364	4084	1362	V/L	Gtg/Ttg	IMPACT=MODERATE;STRAND=1;SOURCE=Ensembl;SIFT=deleterious(0.04)
2	88452081	2:88452081	T	0	0	0	0.0833333	0	0	0	0	0	0.0833333	ENSSSCG00000026098	ENSSSCT00000024422	Transcript	missense_variant	4449	4169	1390	P/L	cCt/cTt	IMPACT=MODERATE;STRAND=1;SOURCE=Ensembl;SIFT=deleterious(0.03)
2	88452986	2:88452986	A	0	0	0	0	0	0	0	0.0833333	0	0	ENSSSCG00000026098	ENSSSCT00000024422	Transcript	missense_variant	5354	5074	1692	D/N	Gat/Aat	IMPACT=MODERATE;STRAND=1;SOURCE=Ensembl;SIFT=deleterious(0.03)
2	88455038	2:88455038	T	0.625	0.25	0.4	0.416667	0.5	0.125	0.166667	0.583333	0.416667	0.5	ENSSSCG00000026098	ENSSSCT00000024422	Transcript	missense_variant	7406	7126	2376	L/F	Ctt/Ttt	IMPACT=MODERATE;STRAND=1;SOURCE=Ensembl;SIFT=deleterious(0.05)
2	88455110	2:88455110	A	0.125	0.625	0.3	0.333333	0.4	0.4	0.5	0.25	0.25	0	ENSSSCG00000026098	ENSSSCT00000024422	Transcript	missense_variant	7478	7198	2400	L/I	Ctt/Att	IMPACT=MODERATE;STRAND=1;SOURCE=Ensembl;SIFT=deleterious(0.05)
2	88455594	2:88455594	G	0	0	0	0	0	0	0	0.0833333	0	0	ENSSSCG00000026098	ENSSSCT00000024422	Transcript	missense_variant	7962	7682	2561	H/R	cAc/cGc	IMPACT=MODERATE;STRAND=1;SOURCE=Ensembl;SIFT=deleterious(0.01)
2	88455780	2:88455780	A	0	0	0.1	0	0	0	0	0	0	0	ENSSSCG00000026098	ENSSSCT00000024422	Transcript	missense_variant	8148	7868	2623	T/N	aCt/aAt	IMPACT=MODERATE;STRAND=1;SOURCE=Ensembl;SIFT=deleterious(0.02)
2	88455795	2:88455795	T	0.125	0.375	0.1	0	0	0	0	0	0	0	ENSSSCG00000026098	ENSSSCT00000024422	Transcript	missense_variant	8163	7883	2628	E/V	gAa/gTa	IMPACT=MODERATE;STRAND=1;SOURCE=Ensembl;SIFT=deleterious(0)
2	88455849	2:88455849	A	0	0	0.1	0	0	0	0	0	0	0	ENSSSCG00000026098	ENSSSCT00000024422	Transcript	missense_variant	8217	7937	2646	A/E	gCa/gAa	IMPACT=MODERATE;STRAND=1;SOURCE=Ensembl;SIFT=deleterious(0)
2	88457513	2:88457513	T	0.125	0	0	0	0	0	0	0	0.0833333	0.166667	ENSSSCG00000026098	ENSSSCT00000024422	Transcript	missense_variant	9881	9601	3201	D/Y	Gac/Tac	IMPACT=MODERATE;STRAND=1;SOURCE=Ensembl;SIFT=deleterious(0.01)
2	88457568	2:88457568	G	0	0.125	0.3	0.25	0	0.1	0.166667	0	0.333333	0.5	ENSSSCG00000026098	ENSSSCT00000024422	Transcript	missense_variant	9936	9656	3219	E/G	gAa/gGa	IMPACT=MODERATE;STRAND=1;SOURCE=Ensembl;SIFT=deleterious(0.01)
2	88479101	2:88479101	T	0.125	0	0	0	0	0	0	0	0	0	ENSSSCG00000026098	ENSSSCT00000024422	Transcript	missense_variant,splice_region_variant	11346	11066	3689	N/I	aAc/aTc	IMPACT=MODERATE;STRAND=1;SOURCE=Ensembl;SIFT=deleterious(0)
2	88481709	2:88481709	A	0	0	0	0	0.3	0	0.166667	0	0	0	ENSSSCG00000026098	ENSSSCT00000024422	Transcript	missense_variant	11465	11185	3729	L/M	Ctg/Atg	IMPACT=MODERATE;STRAND=1;SOURCE=Ensembl;SIFT=deleterious(0.02)
2	88761159	2:88761159	T	0	0	0	0	0	0	0.25	0	0	0	ENSSSCG00000014117	ENSSSCT00000081364	Transcript	missense_variant	1550	1279	427	R/W	Cgg/Tgg	IMPACT=MODERATE;STRAND=1;SOURCE=Ensembl;SIFT=deleterious(0)
2	89064420	2:89064420	C	0	0	0	0	0	0	0.166667	0	0.0833333	0	ENSSSCG00000014121	ENSSSCT00000015425	Transcript	missense_variant	1895	1577	526	G/A	gGt/gCt	IMPACT=MODERATE;STRAND=1;SOURCE=Ensembl;SIFT=deleterious(0.01)
2	89076584	2:89076584	T	0	0.5	0	0.0833333	0	0	0	0	0	0	ENSSSCG00000014121	ENSSSCT00000015425	Transcript	missense_variant	3208	2890	964	P/S	Cct/Tct	IMPACT=MODERATE;STRAND=1;SOURCE=Ensembl;SIFT=deleterious(0.03)
2	89076612	2:89076612	G	0	0	0	0	0	0	0.166667	0	0.0833333	0	ENSSSCG00000014121	ENSSSCT00000015425	Transcript	missense_variant	3236	2918	973	D/G	gAt/gGt	IMPACT=MODERATE;STRAND=1;SOURCE=Ensembl;SIFT=deleterious(0.03)
2	89098224	2:89098224	A	0	0.5	0	0.0833333	0	0	0	0	0	0	ENSSSCG00000014121	ENSSSCT00000015425	Transcript	missense_variant	4412	4094	1365	R/Q	cGa/cAa	IMPACT=MODERATE;STRAND=1;SOURCE=Ensembl;SIFT=deleterious(0.01)
2	89124739	2:89124739	A	0	0	0.2	0.0833333	0	0.2	0.166667	0.166667	0.0833333	0	ENSSSCG00000014123	ENSSSCT00000029158	Transcript	missense_variant	369	214	72	P/T	Cca/Aca	IMPACT=MODERATE;STRAND=1;SOURCE=Ensembl;SIFT=deleterious(0)
2	89360861	2:89360861	T	0	0	0.125	0	0	0	0	0	0	0	ENSSSCG00000014126	ENSSSCT00000015430	Transcript	missense_variant	2171	2090	697	P/L	cCt/cTt	IMPACT=MODERATE;STRAND=1;SOURCE=Ensembl;SIFT=deleterious(0)
2	90709037	2:90709037	A	0.25	0.25	0.5	0.416667	0.2	0.3	0.333333	0.5	0.0833333	0.25	ENSSSCG00000014132	ENSSSCT00000015436	Transcript	missense_variant	550	380	127	G/D	gGc/gAc	IMPACT=MODERATE;STRAND=1;SOURCE=Ensembl;SIFT=deleterious(0.02)
2	91463918	2:91463918	T	0	0	0	0	0	0	0	0.0833333	0	0	ENSSSCG00000014136	ENSSSCT00000015439	Transcript	missense_variant	639	499	167	S/C	Agt/Tgt	IMPACT=MODERATE;STRAND=1;SOURCE=Ensembl;SIFT=deleterious(0.02)
2	91746680	2:91746680	C	0	0	0	0	0.1	0	0.166667	0	0	0	ENSSSCG00000014136	ENSSSCT00000015440	Transcript	missense_variant	2380	1583	528	K/T	aAg/aCg	IMPACT=MODERATE;STRAND=1;SOURCE=Ensembl;SIFT=deleterious(0.01)
2	91746718	2:91746718	G	0	0	0	0	0	0	0	0.0833333	0	0	ENSSSCG00000014136	ENSSSCT00000015440	Transcript	missense_variant	2418	1621	541	S/G	Agt/Ggt	IMPACT=MODERATE;STRAND=1;SOURCE=Ensembl;SIFT=deleterious(0.03)
2	91746797	2:91746797	T	0	0	0	0	0	0	0	0	0	0.0833333	ENSSSCG00000014136	ENSSSCT00000015440	Transcript	missense_variant	2497	1700	567	T/M	aCg/aTg	IMPACT=MODERATE;STRAND=1;SOURCE=Ensembl;SIFT=deleterious(0.02)
2	91747994	2:91747994	G	0	0	0	0	0	0.125	0	0	0	0.0833333	ENSSSCG00000014136	ENSSSCT00000015440	Transcript	missense_variant	3694	2897	966	P/R	cCa/cGa	IMPACT=MODERATE;STRAND=1;SOURCE=Ensembl;SIFT=deleterious(0)
2	91748054	2:91748054	T	0	0	0	0	0	0	0.166667	0	0	0	ENSSSCG00000014136	ENSSSCT00000015440	Transcript	missense_variant	3754	2957	986	R/I	aGa/aTa	IMPACT=MODERATE;STRAND=1;SOURCE=Ensembl;SIFT=deleterious(0.01)
2	91748915	2:91748915	G	0	0.125	0	0	0.2	0	0	0.416667	0.333333	0	ENSSSCG00000014136	ENSSSCT00000015440	Transcript	missense_variant	4615	3818	1273	E/G	gAa/gGa	IMPACT=MODERATE;STRAND=1;SOURCE=Ensembl;SIFT=deleterious(0)
2	91768650	2:91768650	T	0	0	0.2	0	0	0	0	0	0.0833333	0	ENSSSCG00000014136	ENSSSCT00000015440	Transcript	missense_variant	5635	4838	1613	A/V	gCc/gTc	IMPACT=MODERATE;STRAND=1;SOURCE=Ensembl;SIFT=deleterious(0.01)
2	91770036	2:91770036	T	0.125	0	0	0	0.125	0.25	0	0	0	0.0833333	ENSSSCG00000014136	ENSSSCT00000015440	Transcript	missense_variant	7021	6224	2075	S/L	tCg/tTg	IMPACT=MODERATE;STRAND=1;SOURCE=Ensembl;SIFT=deleterious(0)
2	91770129	2:91770129	C	0	0.375	0	0	0.125	0.2	0.166667	0.0833333	0.333333	0	ENSSSCG00000014136	ENSSSCT00000015440	Transcript	missense_variant	7114	6317	2106	D/A	gAt/gCt	IMPACT=MODERATE;STRAND=1;SOURCE=Ensembl;SIFT=deleterious(0)
2	91770204	2:91770204	T	0	0	0	0.0833333	0	0	0	0	0	0	ENSSSCG00000014136	ENSSSCT00000015440	Transcript	missense_variant	7189	6392	2131	R/I	aGa/aTa	IMPACT=MODERATE;STRAND=1;SOURCE=Ensembl;SIFT=deleterious(0.04)
2	91771250	2:91771250	A	0	0	0	0.0833333	0.1	0	0	0	0	0	ENSSSCG00000014136	ENSSSCT00000015440	Transcript	missense_variant	8235	7438	2480	F/I	Ttt/Att	IMPACT=MODERATE;STRAND=1;SOURCE=Ensembl;SIFT=deleterious(0.04)
2	91771353	2:91771353	T	0	0	0	0	0	0	0.166667	0	0	0	ENSSSCG00000014136	ENSSSCT00000015440	Transcript	missense_variant	8338	7541	2514	T/I	aCt/aTt	IMPACT=MODERATE;STRAND=1;SOURCE=Ensembl;SIFT=deleterious(0.02)
2	91772613	2:91772613	T	0	0	0.1	0	0	0	0	0	0	0	ENSSSCG00000014136	ENSSSCT00000015440	Transcript	missense_variant	9598	8801	2934	T/M	aCg/aTg	IMPACT=MODERATE;STRAND=1;SOURCE=Ensembl;SIFT=deleterious(0.04)
2	91773186	2:91773186	T	0	0	0	0.166667	0	0	0	0	0	0	ENSSSCG00000014136	ENSSSCT00000015440	Transcript	missense_variant	10171	9374	3125	T/M	aCg/aTg	IMPACT=MODERATE;STRAND=1;SOURCE=Ensembl;SIFT=deleterious(0.01)
2	95677750	2:95677750	C	0	0	0	0	0	0	0.25	0	0	0	ENSSSCG00000014148	ENSSSCT00000044012	Transcript	missense_variant	320	280	94	M/V	Atg/Gtg	IMPACT=MODERATE;STRAND=-1;SOURCE=Ensembl;SIFT=deleterious(0.01)
2	97783025	2:97783025	G	0	0.25	0.125	0.0833333	0.3	0.125	0	0.25	0	0.0833333	ENSSSCG00000035025	ENSSSCT00000045697	Transcript	missense_variant	621	479	160	P/R	cCc/cGc	IMPACT=MODERATE;STRAND=1;SOURCE=Ensembl;SIFT=deleterious(0.03)
2	97785357	2:97785357	G	0	0	0	0	0	0.125	0	0	0	0.0833333	ENSSSCG00000035025	ENSSSCT00000045697	Transcript	missense_variant	789	647	216	Y/C	tAt/tGt	IMPACT=MODERATE;STRAND=1;SOURCE=Ensembl;SIFT=deleterious(0.02)
2	97788481	2:97788481	G	0	0	0.2	0	0	0	0	0	0	0	ENSSSCG00000035025	ENSSSCT00000045697	Transcript	missense_variant	1302	1160	387	D/G	gAc/gGc	IMPACT=MODERATE;STRAND=1;SOURCE=Ensembl;SIFT=deleterious(0.05)
2	97789651	2:97789651	A	0	0	0	0.0833333	0	0	0.166667	0	0.0833333	0	ENSSSCG00000035025	ENSSSCT00000045697	Transcript	missense_variant	1524	1382	461	G/E	gGg/gAg	IMPACT=MODERATE;STRAND=1;SOURCE=Ensembl;SIFT=deleterious(0)
2	97789766	2:97789766	A	0	0	0.2	0	0	0	0	0	0.166667	0	ENSSSCG00000035025	ENSSSCT00000045697	Transcript	missense_variant	1639	1497	499	S/R	agC/agA	IMPACT=MODERATE;STRAND=1;SOURCE=Ensembl;SIFT=deleterious(0.04)
2	97790469	2:97790469	G	0.125	0	0	0	0	0	0.666667	0.166667	0.166667	0.0833333	ENSSSCG00000035025	ENSSSCT00000045697	Transcript	missense_variant	1809	1667	556	S/C	tCt/tGt	IMPACT=MODERATE;STRAND=1;SOURCE=Ensembl;SIFT=deleterious(0)
2	97800667	2:97800667	A	0	0	0	0	0	0	0	0	0	0.0833333	ENSSSCG00000035025	ENSSSCT00000045697	Transcript	missense_variant	2373	2231	744	S/Y	tCc/tAc	IMPACT=MODERATE;STRAND=1;SOURCE=Ensembl;SIFT=deleterious(0)
2	97809925	2:97809925	A	0	0	0	0.0833333	0	0	0	0	0	0	ENSSSCG00000035025	ENSSSCT00000045697	Transcript	missense_variant	3090	2948	983	G/E	gGa/gAa	IMPACT=MODERATE;STRAND=1;SOURCE=Ensembl;SIFT=deleterious(0)
2	97818485	2:97818485	A	0	0.25	0	0	0.25	0	0	0.166667	0	0.0833333	ENSSSCG00000035025	ENSSSCT00000045697	Transcript	missense_variant	4204	4062	1354	N/K	aaC/aaA	IMPACT=MODERATE;STRAND=1;SOURCE=Ensembl;SIFT=deleterious(0.02)
2	97834451	2:97834451	T	0	0	0	0.0833333	0	0.2	0	0.0833333	0	0	ENSSSCG00000035025	ENSSSCT00000045697	Transcript	missense_variant	5340	5198	1733	Q/L	cAg/cTg	IMPACT=MODERATE;STRAND=1;SOURCE=Ensembl;SIFT=deleterious(0.03)
2	97850359	2:97850359	A	0	0	0	0.25	0	0	0	0.166667	0	0	ENSSSCG00000035025	ENSSSCT00000045697	Transcript	missense_variant	6275	6133	2045	G/R	Ggg/Agg	IMPACT=MODERATE;STRAND=1;SOURCE=Ensembl;SIFT=deleterious(0.04)
2	97863562	2:97863562	A	0.5	0.25	0.4	0.25	0.4	0.125	0.666667	0.166667	0.416667	0.166667	ENSSSCG00000035025	ENSSSCT00000045697	Transcript	missense_variant	8243	8101	2701	V/I	Gtt/Att	IMPACT=MODERATE;STRAND=1;SOURCE=Ensembl;SIFT=deleterious(0.01)
2	97912108	2:97912108	A	0	0	0	0	0	0.3	0	0	0	0.416667	ENSSSCG00000035025	ENSSSCT00000045697	Transcript	missense_variant	11348	11206	3736	V/M	Gtg/Atg	IMPACT=MODERATE;STRAND=1;SOURCE=Ensembl;SIFT=deleterious(0)
2	97939051	2:97939051	T	0.125	0	0	0.25	0	0.5	0	0	0.0833333	0.416667	ENSSSCG00000035025	ENSSSCT00000045697	Transcript	missense_variant	13906	13764	4588	E/D	gaA/gaT	IMPACT=MODERATE;STRAND=1;SOURCE=Ensembl;SIFT=deleterious(0.04)
2	97942502	2:97942502	T	0.125	0.5	0.6	0.0833333	0.375	0	0.333333	0	0.5	0.25	ENSSSCG00000035025	ENSSSCT00000045697	Transcript	missense_variant	14244	14102	4701	T/M	aCg/aTg	IMPACT=MODERATE;STRAND=1;SOURCE=Ensembl;SIFT=deleterious(0.01)
2	97955153	2:97955153	T	0	0	0	0	0	0	0	0	0.166667	0	ENSSSCG00000035025	ENSSSCT00000045697	Transcript	missense_variant	15870	15728	5243	T/M	aCg/aTg	IMPACT=MODERATE;STRAND=1;SOURCE=Ensembl;SIFT=deleterious(0.01)
2	97955444	2:97955444	C	0.25	0	0	0.583333	0	0	0	0	0.0833333	0	ENSSSCG00000035025	ENSSSCT00000045697	Transcript	missense_variant	16161	16019	5340	D/A	gAc/gCc	IMPACT=MODERATE;STRAND=1;SOURCE=Ensembl;SIFT=deleterious(0.02)
2	97955452	2:97955452	A	0	0	0.3	0	0	0	0.333333	0	0	0.0833333	ENSSSCG00000035025	ENSSSCT00000045697	Transcript	missense_variant	16169	16027	5343	G/R	Ggg/Agg	IMPACT=MODERATE;STRAND=1;SOURCE=Ensembl;SIFT=deleterious(0)
2	97997407	2:97997407	T	0.125	0	0	0	0	0	0	0.25	0	0	ENSSSCG00000035025	ENSSSCT00000045697	Transcript	missense_variant	17936	17794	5932	L/F	Ctt/Ttt	IMPACT=MODERATE;STRAND=1;SOURCE=Ensembl;SIFT=deleterious(0.03)
2	98265001	2:98265001	T	0	0	0.2	0	0.6	0.125	0.666667	0.1	0	0.0833333	ENSSSCG00000035025	ENSSSCT00000045697	Transcript	missense_variant	18852	18710	6237	P/L	cCg/cTg	IMPACT=MODERATE;STRAND=1;SOURCE=Ensembl;SIFT=deleterious(0.01)
2	101102713	2:101102713	G	0	0	0.1	0.166667	0	0	0.333333	0	0.0833333	0	ENSSSCG00000014161	ENSSSCT00000037024	Transcript	missense_variant	3454	3226	1076	M/L	Atg/Ctg	IMPACT=MODERATE;STRAND=-1;SOURCE=Ensembl;SIFT=deleterious(0.03)
2	101107060	2:101107060	G	0.25	0.375	0	0.25	0.25	0	0	0.2	0.333333	0	ENSSSCG00000014161	ENSSSCT00000037024	Transcript	missense_variant	3113	2885	962	L/P	cTg/cCg	IMPACT=MODERATE;STRAND=-1;SOURCE=Ensembl;SIFT=deleterious(0.02)
2	101179518	2:101179518	A	0	0.375	0	0.0833333	0	0	0	0	0	0	ENSSSCG00000014161	ENSSSCT00000037024	Transcript	missense_variant	1853	1625	542	T/M	aCg/aTg	IMPACT=MODERATE;STRAND=-1;SOURCE=Ensembl;SIFT=deleterious(0.01)
2	101179578	2:101179578	G	0	0	0.2	0	0	0	0.166667	0	0	0	ENSSSCG00000014161	ENSSSCT00000037024	Transcript	missense_variant	1793	1565	522	I/T	aTa/aCa	IMPACT=MODERATE;STRAND=-1;SOURCE=Ensembl;SIFT=deleterious(0)
2	101367427	2:101367427	C	0	0.125	0	0	0	0	0	0	0	0	ENSSSCG00000014163	ENSSSCT00000015472	Transcript	missense_variant	3150	2061	687	L/F	ttG/ttC	IMPACT=MODERATE;STRAND=1;SOURCE=Ensembl;SIFT=deleterious(0.05)
2	102165994	2:102165994	C	0	0.125	0	0	0	0	0	0.0833333	0	0	ENSSSCG00000014139	ENSSSCT00000015443	Transcript	missense_variant	264	220	74	F/L	Ttt/Ctt	IMPACT=MODERATE;STRAND=1;SOURCE=Ensembl;SIFT=deleterious(0)
2	102209287	2:102209287	A	0.375	0.25	0	0.416667	0.3	0	0	0.25	0.583333	0.166667	ENSSSCG00000014139	ENSSSCT00000015443	Transcript	missense_variant	1542	1498	500	G/R	Ggg/Agg	IMPACT=MODERATE;STRAND=1;SOURCE=Ensembl;SIFT=deleterious(0)
2	103030278	2:103030278	A	0.125	0	0	0	0	0	0	0.0833333	0	0	ENSSSCG00000014169	ENSSSCT00000015478	Transcript	missense_variant	1191	989	330	T/I	aCa/aTa	IMPACT=MODERATE;STRAND=-1;SOURCE=Ensembl;SIFT=deleterious(0.02)
2	103031650	2:103031650	G	0	0	0	0	0	0.125	0	0	0	0	ENSSSCG00000014169	ENSSSCT00000015478	Transcript	missense_variant	1095	893	298	G/A	gGt/gCt	IMPACT=MODERATE;STRAND=-1;SOURCE=Ensembl;SIFT=deleterious(0)
2	103293046	2:103293046	G	0.375	0	0	0.166667	0.25	0	0.833333	0.0833333	0.25	0.25	ENSSSCG00000014170	ENSSSCT00000015480	Transcript	missense_variant,splice_region_variant	331	322	108	K/E	Aag/Gag	IMPACT=MODERATE;STRAND=1;SOURCE=Ensembl;SIFT=deleterious(0)
2	103328743	2:103328743	T	0.125	0.5	0	0.416667	0	0	0	0.166667	0	0.166667	ENSSSCG00000014170	ENSSSCT00000015480	Transcript	missense_variant,splice_region_variant	755	746	249	T/M	aCg/aTg	IMPACT=MODERATE;STRAND=1;SOURCE=Ensembl;SIFT=deleterious(0.02)
2	103342248	2:103342248	T	0	0	0	0	0	0.1	0	0	0	0.0833333	ENSSSCG00000014170	ENSSSCT00000015480	Transcript	missense_variant	1388	1379	460	P/L	cCg/cTg	IMPACT=MODERATE;STRAND=1;SOURCE=Ensembl;SIFT=deleterious(0)
2	103343292	2:103343292	G	0	0.5	0	0.25	0	0	0	0.0833333	0	0	ENSSSCG00000014170	ENSSSCT00000015480	Transcript	missense_variant	1430	1421	474	K/R	aAa/aGa	IMPACT=MODERATE;STRAND=1;SOURCE=Ensembl;SIFT=deleterious(0.01)
2	103343322	2:103343322	T	0	0	0	0	0	0.375	0	0	0	0	ENSSSCG00000014170	ENSSSCT00000015480	Transcript	missense_variant	1460	1451	484	P/L	cCc/cTc	IMPACT=MODERATE;STRAND=1;SOURCE=Ensembl;SIFT=deleterious(0.04)
2	103356817	2:103356817	G	0	0	0	0.0833333	0	0	0	0.0833333	0	0.166667	ENSSSCG00000014170	ENSSSCT00000015480	Transcript	missense_variant	1844	1835	612	D/G	gAt/gGt	IMPACT=MODERATE;STRAND=1;SOURCE=Ensembl;SIFT=deleterious(0.01)
2	103522016	2:103522016	A	0.5	0.5	0.1	0.166667	0	0.25	0.5	0.583333	0.5	0.166667	ENSSSCG00000027860	ENSSSCT00000015484	Transcript	missense_variant	1042	701	234	R/H	cGt/cAt	IMPACT=MODERATE;STRAND=1;SOURCE=Ensembl;SIFT=deleterious(0.02)
2	103522031	2:103522031	G	0.125	0.125	0.4	0.0833333	0	0.25	0	0.0833333	0.0833333	0.5	ENSSSCG00000027860	ENSSSCT00000015484	Transcript	missense_variant	1057	716	239	L/W	tTg/tGg	IMPACT=MODERATE;STRAND=1;SOURCE=Ensembl;SIFT=deleterious(0)
2	103560470	2:103560470	T	0	0	0	0	0	0.3	0	0	0	0	ENSSSCG00000027860	ENSSSCT00000015484	Transcript	missense_variant	2731	2390	797	S/F	tCt/tTt	IMPACT=MODERATE;STRAND=1;SOURCE=Ensembl;SIFT=deleterious(0)
2	103626008	2:103626008	A	0	0	0	0.0833333	0.1	0.2	0	0.0833333	0	0	ENSSSCG00000014173	ENSSSCT00000015485	Transcript	missense_variant	1441	1441	481	D/N	Gac/Aac	IMPACT=MODERATE;STRAND=1;SOURCE=Ensembl;SIFT=deleterious(0)
2	109056704	2:109056704	A	0	0.125	0	0	0	0	0.5	0	0	0.0833333	ENSSSCG00000014187	ENSSSCT00000015500	Transcript	missense_variant	2921	170	57	W/L	tGg/tTg	IMPACT=MODERATE;STRAND=-1;SOURCE=Ensembl;SIFT=deleterious(0)
2	114367830	2:114367830	G	0	0	0	0	0	0.2	0	0	0	0.333333	ENSSSCG00000022845	ENSSSCT00000015509	Transcript	missense_variant	1098	518	173	H/P	cAt/cCt	IMPACT=MODERATE;STRAND=-1;SOURCE=Ensembl;SIFT=deleterious(0.03)
2	115894598	2:115894598	T	0	0	0	0.0833333	0	0	0	0	0	0	ENSSSCG00000014199	ENSSSCT00000051417	Transcript	missense_variant	2522	1841	614	T/I	aCt/aTt	IMPACT=MODERATE;STRAND=1;SOURCE=Ensembl;SIFT=deleterious(0.01)
2	115897085	2:115897085	T	0	0	0	0	0	0.2	0	0	0	0.166667	ENSSSCG00000014199	ENSSSCT00000015514	Transcript	missense_variant	2059	2005	669	R/W	Cgg/Tgg	IMPACT=MODERATE;STRAND=1;SOURCE=Ensembl;SIFT=deleterious(0)
2	117419270	2:117419270	C	0	0	0	0	0	0	0	0	0	0.0833333	ENSSSCG00000029860	ENSSSCT00000015527	Transcript	missense_variant	1411	884	295	F/S	tTt/tCt	IMPACT=MODERATE;STRAND=1;SOURCE=Ensembl;SIFT=deleterious(0)
2	117454289	2:117454289	T	0	0	0.1	0	0	0	0	0	0	0	ENSSSCG00000029860	ENSSSCT00000015527	Transcript	missense_variant	1832	1305	435	K/N	aaG/aaT	IMPACT=MODERATE;STRAND=1;SOURCE=Ensembl;SIFT=deleterious(0.04)
2	119310437	2:119310437	T	0	0	0	0	0	0.1	0	0	0	0	ENSSSCG00000014214	ENSSSCT00000015532	Transcript	missense_variant	2080	1804	602	D/N	Gat/Aat	IMPACT=MODERATE;STRAND=-1;SOURCE=Ensembl;SIFT=deleterious(0)
2	119421241	2:119421241	T	0	0	0	0	0	0	0	0	0	0.0833333	ENSSSCG00000014215	ENSSSCT00000071004	Transcript	missense_variant	450	419	140	S/N	aGc/aAc	IMPACT=MODERATE;STRAND=-1;SOURCE=Ensembl;SIFT=deleterious(0.01)
2	119795104	2:119795104	G	0	0.25	0	0	0	0	0	0	0.0833333	0	ENSSSCG00000038156	ENSSSCT00000042135	Transcript	missense_variant	850	566	189	Y/S	tAt/tCt	IMPACT=MODERATE;STRAND=-1;SOURCE=Ensembl;SIFT=deleterious(0)
2	120620801	2:120620801	A	0	0	0	0	0	0	0	0.0833333	0	0	ENSSSCG00000014224	ENSSSCT00000038065	Transcript	missense_variant	767	116	39	P/L	cCg/cTg	IMPACT=MODERATE;STRAND=-1;SOURCE=Ensembl;SIFT=deleterious(0)
2	122818072	2:122818072	C	0	0	0	0	0.1	0	0	0	0	0	ENSSSCG00000014225	ENSSSCT00000026355	Transcript	missense_variant	940	835	279	M/V	Atg/Gtg	IMPACT=MODERATE;STRAND=-1;SOURCE=Ensembl;SIFT=deleterious(0.01)
2	123057085	2:123057085	A	0.125	0	0	0	0	0	0	0.0833333	0	0	ENSSSCG00000027857	ENSSSCT00000024571	Transcript	missense_variant	4805	4240	1414	A/T	Gca/Aca	IMPACT=MODERATE;STRAND=1;SOURCE=Ensembl;SIFT=deleterious(0.04)
2	124730495	2:124730495	T	0	0	0.1	0	0	0	0.166667	0	0.166667	0.166667	ENSSSCG00000041876	ENSSSCT00000072325	Transcript	missense_variant	979	807	269	K/N	aaG/aaT	IMPACT=MODERATE;STRAND=1;SOURCE=Ensembl;SIFT=deleterious(0.01)
2	125691098	2:125691098	T	0	0	0.1	0	0	0	0	0	0	0	ENSSSCG00000014233	ENSSSCT00000015551	Transcript	missense_variant	769	412	138	P/S	Cca/Tca	IMPACT=MODERATE;STRAND=1;SOURCE=Ensembl;SIFT=deleterious(0)
2	125716301	2:125716301	T	0	0	0	0	0	0	0	0	0.0833333	0	ENSSSCG00000014233	ENSSSCT00000015551	Transcript	missense_variant	1466	1109	370	A/V	gCg/gTg	IMPACT=MODERATE;STRAND=1;SOURCE=Ensembl;SIFT=deleterious(0.03)
2	127099062	2:127099062	A	0	0	0	0	0	0	0	0.1	0	0	ENSSSCG00000014240	ENSSSCT00000015560	Transcript	missense_variant,splice_region_variant	1467	760	254	A/T	Gca/Aca	IMPACT=MODERATE;STRAND=1;SOURCE=Ensembl;SIFT=deleterious(0.01)
2	129670057	2:129670057	C	0	0	0	0	0	0	0	0	0	0.0833333	ENSSSCG00000014247	ENSSSCT00000015567	Transcript	missense_variant	1537	961	321	S/A	Tca/Gca	IMPACT=MODERATE;STRAND=-1;SOURCE=Ensembl;SIFT=deleterious(0.01)
2	129675032	2:129675032	A	0	0	0	0.0833333	0	0.1	0.25	0	0	0	ENSSSCG00000014247	ENSSSCT00000015567	Transcript	missense_variant	1352	776	259	T/I	aCa/aTa	IMPACT=MODERATE;STRAND=-1;SOURCE=Ensembl;SIFT=deleterious(0.03)
2	129675033	2:129675033	C	0	0	0.1	0.25	0.5	0	0	0.0833333	0.25	0.0833333	ENSSSCG00000014247	ENSSSCT00000050395	Transcript	missense_variant	1203	1180	394	T/A	Aca/Gca	IMPACT=MODERATE;STRAND=-1;SOURCE=Ensembl;SIFT=deleterious(0.04)
2	129675081	2:129675081	T	0	0.375	0	0.0833333	0	0	0	0	0	0.166667	ENSSSCG00000014247	ENSSSCT00000015567	Transcript	missense_variant	1303	727	243	V/M	Gtg/Atg	IMPACT=MODERATE;STRAND=-1;SOURCE=Ensembl;SIFT=deleterious(0.01)
2	129678576	2:129678576	C	0	0	0	0.0833333	0	0	0	0	0	0	ENSSSCG00000014247	ENSSSCT00000015567	Transcript	missense_variant	1105	529	177	S/G	Agc/Ggc	IMPACT=MODERATE;STRAND=-1;SOURCE=Ensembl;SIFT=deleterious(0.04)
2	129688101	2:129688101	A	0.125	0	0.3	0.0833333	0	0.125	0.333333	0	0.25	0.0833333	ENSSSCG00000014247	ENSSSCT00000015567	Transcript	missense_variant	968	392	131	Q/L	cAg/cTg	IMPACT=MODERATE;STRAND=-1;SOURCE=Ensembl;SIFT=deleterious(0.03)
2	131172254	2:131172254	T	0	0	0	0	0	0	0	0	0	0.0833333	ENSSSCG00000014256	ENSSSCT00000015577	Transcript	missense_variant,splice_region_variant	6571	6571	2191	L/M	Ctg/Atg	IMPACT=MODERATE;STRAND=-1;SOURCE=Ensembl;SIFT=deleterious(0.04)
2	131243260	2:131243260	A	0	0.125	0	0	0	0	0	0	0	0	ENSSSCG00000014256	ENSSSCT00000015577	Transcript	missense_variant	1807	1807	603	R/W	Cgg/Tgg	IMPACT=MODERATE;STRAND=-1;SOURCE=Ensembl;SIFT=deleterious(0)
2	131253095	2:131253095	A	0	0	0	0	0	0	0	0	0.166667	0	ENSSSCG00000014256	ENSSSCT00000015577	Transcript	missense_variant	1127	1127	376	C/F	tGc/tTc	IMPACT=MODERATE;STRAND=-1;SOURCE=Ensembl;SIFT=deleterious(0.02)
2	132799808	2:132799808	T	0	0	0	0.0833333	0	0	0	0	0	0	ENSSSCG00000035069	ENSSSCT00000045642	Transcript	missense_variant	2093	1270	424	L/F	Ctc/Ttc	IMPACT=MODERATE;STRAND=1;SOURCE=Ensembl;SIFT=deleterious(0)
2	134229650	2:134229650	A	0	0	0	0	0	0	0	0	0	0.25	ENSSSCG00000014272	ENSSSCT00000015595	Transcript	missense_variant	1911	1826	609	A/V	gCg/gTg	IMPACT=MODERATE;STRAND=-1;SOURCE=Ensembl;SIFT=deleterious(0.03)
2	134516725	2:134516725	C	0	0.5	0.125	0.25	0	0	0	0.4	0.25	0.333333	ENSSSCG00000020915	ENSSSCT00000043347	Transcript	missense_variant	665	665	222	E/G	gAg/gGg	IMPACT=MODERATE;STRAND=-1;SOURCE=Ensembl;SIFT=deleterious(0.02)
2	135088677	2:135088677	A	0	0.375	0	0	0	0	0	0	0	0	ENSSSCG00000014285	ENSSSCT00000015608	Transcript	missense_variant	1094	856	286	R/C	Cgc/Tgc	IMPACT=MODERATE;STRAND=-1;SOURCE=Ensembl;SIFT=deleterious(0)
2	135495679	2:135495679	C	0	0	0	0.25	0	0	0	0	0	0	ENSSSCG00000014293	ENSSSCT00000015616	Transcript	missense_variant	2209	1786	596	Q/E	Cag/Gag	IMPACT=MODERATE;STRAND=-1;SOURCE=Ensembl;SIFT=deleterious(0.03)
2	136290223	2:136290223	C	0	0	0	0.0833333	0	0	0	0	0	0	ENSSSCG00000032323	ENSSSCT00000038477	Transcript	missense_variant	513	498	166	N/K	aaC/aaG	IMPACT=MODERATE;STRAND=-1;SOURCE=Ensembl;SIFT=deleterious(0.03)
2	136895998	2:136895998	T	0.25	0.625	0.3	0.583333	0	0	0.333333	0.166667	0.416667	0.166667	ENSSSCG00000014304	ENSSSCT00000062247	Transcript	missense_variant	992	644	215	S/L	tCg/tTg	IMPACT=MODERATE;STRAND=1;SOURCE=Ensembl;SIFT=deleterious(0.03)
2	136896000	2:136896000	T	0.25	0	0.3	0.25	0	0	0	0.0833333	0.25	0.25	ENSSSCG00000014304	ENSSSCT00000062247	Transcript	missense_variant	994	646	216	G/W	Ggg/Tgg	IMPACT=MODERATE;STRAND=1;SOURCE=Ensembl;SIFT=deleterious(0)
2	136920488	2:136920488	A	0	0	0	0	0	0	0.25	0	0	0	ENSSSCG00000014304	ENSSSCT00000062247	Transcript	missense_variant	2110	1762	588	S/T	Tcc/Acc	IMPACT=MODERATE;STRAND=1;SOURCE=Ensembl;SIFT=deleterious(0.03)
2	136948411	2:136948411	G	0	0	0	0	0	0.1	0	0	0	0	ENSSSCG00000014304	ENSSSCT00000048923	Transcript	missense_variant	3636	3260	1087	P/R	cCg/cGg	IMPACT=MODERATE;STRAND=1;SOURCE=Ensembl;SIFT=deleterious(0)
2	136992425	2:136992425	T	0	0	0	0.0833333	0	0	0	0	0	0	ENSSSCG00000026644	ENSSSCT00000027801	Transcript	missense_variant	1383	1237	413	P/S	Cca/Tca	IMPACT=MODERATE;STRAND=1;SOURCE=Ensembl;SIFT=deleterious(0)
2	137078685	2:137078685	T	0	0	0	0	0.2	0.2	0	0.0833333	0	0.0833333	ENSSSCG00000026106	ENSSSCT00000027740	Transcript	missense_variant	1007	1007	336	T/M	aCg/aTg	IMPACT=MODERATE;STRAND=1;SOURCE=Ensembl;SIFT=deleterious(0)
2	138222252	2:138222252	A	0	0	0	0	0	0	0	0	0	0.0833333	ENSSSCG00000014316	ENSSSCT00000015641	Transcript	missense_variant	1929	1870	624	V/M	Gtg/Atg	IMPACT=MODERATE;STRAND=1;SOURCE=Ensembl;SIFT=deleterious(0)
2	139914508	2:139914508	A	0.125	0	0	0	0.1	0	0	0	0	0	ENSSSCG00000014324	ENSSSCT00000015650	Transcript	missense_variant	1313	1198	400	P/T	Cca/Aca	IMPACT=MODERATE;STRAND=1;SOURCE=Ensembl;SIFT=deleterious(0)
2	139973807	2:139973807	G	0.125	0.375	0	0	0	0	0	0.0833333	0	0	ENSSSCG00000029125	ENSSSCT00000029775	Transcript	missense_variant	2185	1745	582	R/T	aGa/aCa	IMPACT=MODERATE;STRAND=-1;SOURCE=Ensembl;SIFT=deleterious(0)
2	139982477	2:139982477	C	0	0.125	0.1	0.166667	0	0	0.166667	0.0833333	0.166667	0.166667	ENSSSCG00000029125	ENSSSCT00000038786	Transcript	missense_variant	1715	1202	401	P/R	cCg/cGg	IMPACT=MODERATE;STRAND=-1;SOURCE=Ensembl;SIFT=deleterious(0.04)
2	140205798	2:140205798	A	0.125	0	0	0	0	0	0	0	0	0	ENSSSCG00000014326	ENSSSCT00000015652	Transcript	missense_variant	719	472	158	D/N	Gac/Aac	IMPACT=MODERATE;STRAND=1;SOURCE=Ensembl;SIFT=deleterious(0)
2	140207844	2:140207844	C	0.666667	0	0.3	0.0833333	0.4	0.1	0.333333	0.416667	0.333333	0.25	ENSSSCG00000014326	ENSSSCT00000015652	Transcript	missense_variant	1845	1598	533	N/T	aAt/aCt	IMPACT=MODERATE;STRAND=1;SOURCE=Ensembl;SIFT=deleterious(0.01)
2	140208036	2:140208036	G	0	0	0	0	0	0	0.333333	0	0.0833333	0	ENSSSCG00000014326	ENSSSCT00000065298	Transcript	missense_variant	1962	1715	572	A/G	gCa/gGa	IMPACT=MODERATE;STRAND=1;SOURCE=Ensembl;SIFT=deleterious(0.05)
2	140209569	2:140209569	T	0	0	0	0	0	0	0.333333	0	0	0	ENSSSCG00000014326	ENSSSCT00000015652	Transcript	missense_variant	2520	2273	758	A/V	gCc/gTc	IMPACT=MODERATE;STRAND=1;SOURCE=Ensembl;SIFT=deleterious(0.03)
2	140294004	2:140294004	C	0	0	0	0	0	0	0	0	0	0.0833333	ENSSSCG00000014329	ENSSSCT00000073980	Transcript	missense_variant	979	679	227	M/V	Atg/Gtg	IMPACT=MODERATE;STRAND=-1;SOURCE=Ensembl;SIFT=deleterious(0.02)
2	140754368	2:140754368	T	0	0	0.1	0	0	0	0	0	0.166667	0	ENSSSCG00000014339	ENSSSCT00000015666	Transcript	missense_variant	1274	1274	425	R/L	cGc/cTc	IMPACT=MODERATE;STRAND=1;SOURCE=Ensembl;SIFT=deleterious(0)
2	141051942	2:141051942	A	0	0.125	0	0	0	0.5	0	0	0	0.333333	ENSSSCG00000024189	ENSSSCT00000015669	Transcript	missense_variant	351	119	40	T/M	aCg/aTg	IMPACT=MODERATE;STRAND=-1;SOURCE=Ensembl;SIFT=deleterious(0.01)
2	142326957	2:142326957	A	0	0	0	0	0	0.125	0	0	0	0	ENSSSCG00000014368	ENSSSCT00000065628	Transcript	missense_variant	1383	1166	389	W/L	tGg/tTg	IMPACT=MODERATE;STRAND=-1;SOURCE=Ensembl;SIFT=deleterious(0.01)
2	142383346	2:142383346	A	0	0	0.25	0	0	0	0	0	0	0	ENSSSCG00000032062	ENSSSCT00000015702	Transcript	missense_variant	521	452	151	R/H	cGc/cAc	IMPACT=MODERATE;STRAND=1;SOURCE=Ensembl;SIFT=deleterious(0)
2	142383877	2:142383877	G	0.25	0	0	0	0	0	0	0	0.0833333	0	ENSSSCG00000032062	ENSSSCT00000015702	Transcript	missense_variant	875	806	269	A/G	gCt/gGt	IMPACT=MODERATE;STRAND=1;SOURCE=Ensembl;SIFT=deleterious(0)
2	142392748	2:142392748	C	0	0	0	0.166667	0	0	0	0	0	0	ENSSSCG00000014375	ENSSSCT00000015705	Transcript	missense_variant	480	407	136	A/G	gCg/gGg	IMPACT=MODERATE;STRAND=-1;SOURCE=Ensembl;SIFT=deleterious(0)
2	142481032	2:142481032	C	0	0	0	0	0	0	0.666667	0	0	0	ENSSSCG00000029281	ENSSSCT00000030832	Transcript	missense_variant	995	995	332	D/A	gAt/gCt	IMPACT=MODERATE;STRAND=1;SOURCE=Ensembl;SIFT=deleterious(0.02)
2	142579618	2:142579618	A	0	0	0	0	0	0	0	0	0	0.0833333	ENSSSCG00000029281	ENSSSCT00000049424	Transcript	missense_variant	1173	925	309	Y/N	Tac/Aac	IMPACT=MODERATE;STRAND=1;SOURCE=Ensembl;SIFT=deleterious(0.03)
2	142579733	2:142579733	T	0	0.25	0	0.333333	0.166667	0.1	0.166667	0.2	0.5	0.666667	ENSSSCG00000029281	ENSSSCT00000049424	Transcript	missense_variant	1288	1040	347	S/I	aGt/aTt	IMPACT=MODERATE;STRAND=1;SOURCE=Ensembl;SIFT=deleterious(0)
2	142579757	2:142579757	T	0.625	0.25	0.7	0.25	0	0.125	0	0.75	0.25	0	ENSSSCG00000029281	ENSSSCT00000049424	Transcript	missense_variant	1312	1064	355	A/V	gCt/gTt	IMPACT=MODERATE;STRAND=1;SOURCE=Ensembl;SIFT=deleterious(0.03)
2	142580960	2:142580960	G	0.375	0.25	0.5	0.416667	0	0	0	0.25	0	0	ENSSSCG00000029281	ENSSSCT00000049424	Transcript	missense_variant	2515	2267	756	Y/C	tAt/tGt	IMPACT=MODERATE;STRAND=1;SOURCE=Ensembl;SIFT=deleterious(0.02)
2	142875432	2:142875432	C	0.166667	0.375	0.4	0.333333	0.1	0	0	0	0.166667	0.166667	ENSSSCG00000021414	ENSSSCT00000029328	Transcript	missense_variant	339	339	113	Q/H	caG/caC	IMPACT=MODERATE;STRAND=1;SOURCE=Ensembl;SIFT=deleterious(0.02)
2	142876060	2:142876060	A	0.25	0	0	0	0	0	0	0	0.166667	0	ENSSSCG00000021414	ENSSSCT00000029328	Transcript	missense_variant	967	967	323	G/R	Ggg/Agg	IMPACT=MODERATE;STRAND=1;SOURCE=Ensembl;SIFT=deleterious(0.01)
2	142876163	2:142876163	C	0	0.125	0	0	0	0	0	0	0	0	ENSSSCG00000021414	ENSSSCT00000029328	Transcript	missense_variant	1070	1070	357	N/T	aAc/aCc	IMPACT=MODERATE;STRAND=1;SOURCE=Ensembl;SIFT=deleterious(0)
2	142876166	2:142876166	T	0	0	0	0	0	0	0	0	0	0.0833333	ENSSSCG00000021414	ENSSSCT00000029328	Transcript	missense_variant	1073	1073	358	T/I	aCc/aTc	IMPACT=MODERATE;STRAND=1;SOURCE=Ensembl;SIFT=deleterious(0.03)
2	142876267	2:142876267	C	0	0.125	0	0	0	0	0	0.375	0.25	0.0833333	ENSSSCG00000021414	ENSSSCT00000029328	Transcript	missense_variant	1174	1174	392	K/Q	Aaa/Caa	IMPACT=MODERATE;STRAND=1;SOURCE=Ensembl;SIFT=deleterious(0.01)
2	142944088	2:142944088	G	0.125	0	0	0	0	0.125	0	0	0.166667	0.0833333	ENSSSCG00000027249	ENSSSCT00000028996	Transcript	missense_variant	893	893	298	F/S	tTt/tCt	IMPACT=MODERATE;STRAND=-1;SOURCE=Ensembl;SIFT=deleterious(0)
2	142944131	2:142944131	G	0.25	1	0.5	0.416667	0.1	0.25	0.5	0.833333	0.25	0.75	ENSSSCG00000027249	ENSSSCT00000028996	Transcript	missense_variant	850	850	284	F/L	Ttt/Ctt	IMPACT=MODERATE;STRAND=-1;SOURCE=Ensembl;SIFT=deleterious(0.03)
2	142944184	2:142944184	C	0.25	0	0.25	0.333333	0.25	0.4	0	0	0.666667	0.0833333	ENSSSCG00000027249	ENSSSCT00000028996	Transcript	missense_variant	797	797	266	Y/C	tAt/tGt	IMPACT=MODERATE;STRAND=-1;SOURCE=Ensembl;SIFT=deleterious(0)
2	142944322	2:142944322	T	0	0	0	0	0	0	0	0	0.166667	0	ENSSSCG00000027249	ENSSSCT00000028996	Transcript	missense_variant	659	659	220	G/E	gGa/gAa	IMPACT=MODERATE;STRAND=-1;SOURCE=Ensembl;SIFT=deleterious(0)
2	142944388	2:142944388	G	0.125	0.5	0.1	0.0833333	0	0	0	0.583333	0.0833333	0.0833333	ENSSSCG00000027249	ENSSSCT00000028996	Transcript	missense_variant	593	593	198	F/S	tTt/tCt	IMPACT=MODERATE;STRAND=-1;SOURCE=Ensembl;SIFT=deleterious(0)
2	142944397	2:142944397	T	0	0	0	0	0.1	0.25	0	0	0.0833333	0	ENSSSCG00000027249	ENSSSCT00000028996	Transcript	missense_variant	584	584	195	R/Q	cGa/cAa	IMPACT=MODERATE;STRAND=-1;SOURCE=Ensembl;SIFT=deleterious(0)
2	142944409	2:142944409	C	0	0.25	0	0	0	0	0	0	0	0	ENSSSCG00000027249	ENSSSCT00000028996	Transcript	missense_variant	572	572	191	Y/C	tAt/tGt	IMPACT=MODERATE;STRAND=-1;SOURCE=Ensembl;SIFT=deleterious(0)
2	142944571	2:142944571	G	0.25	0	0	0.333333	0	0	0	0	0.416667	0.0833333	ENSSSCG00000027249	ENSSSCT00000028996	Transcript	missense_variant	410	410	137	M/T	aTg/aCg	IMPACT=MODERATE;STRAND=-1;SOURCE=Ensembl;SIFT=deleterious(0.03)
2	142951586	2:142951586	C	0.125	0	0	0	0	0	0	0	0	0	ENSSSCG00000028168	ENSSSCT00000029957	Transcript	missense_variant	922	182	61	V/G	gTc/gGc	IMPACT=MODERATE;STRAND=-1;SOURCE=Ensembl;SIFT=deleterious(0)
2	143290053	2:143290053	A	0	0	0	0.0833333	0	0	0	0	0	0	ENSSSCG00000014389	ENSSSCT00000015726	Transcript	missense_variant	1070	346	116	G/R	Gga/Aga	IMPACT=MODERATE;STRAND=1;SOURCE=Ensembl;SIFT=deleterious(0.04)
2	143297182	2:143297182	T	0	0	0.3	0	0	0	0	0	0	0	ENSSSCG00000014390	ENSSSCT00000015727	Transcript	missense_variant	1023	998	333	R/H	cGc/cAc	IMPACT=MODERATE;STRAND=-1;SOURCE=Ensembl;SIFT=deleterious(0.04)
2	143298480	2:143298480	G	0	0	0	0.0833333	0	0	0	0	0	0.416667	ENSSSCG00000014390	ENSSSCT00000015727	Transcript	missense_variant	622	597	199	Q/H	caG/caC	IMPACT=MODERATE;STRAND=-1;SOURCE=Ensembl;SIFT=deleterious(0.03)
2	147216337	2:147216337	A	0	0	0	0	0	0	0	0	0	0.0833333	ENSSSCG00000040306	ENSSSCT00000052384	Transcript	missense_variant	1143	685	229	R/W	Cgg/Tgg	IMPACT=MODERATE;STRAND=-1;SOURCE=Ensembl;SIFT=deleterious(0)
2	147224108	2:147224108	A	0	0	0	0	0	0	0	0	0.0833333	0	ENSSSCG00000040306	ENSSSCT00000052384	Transcript	missense_variant	799	341	114	A/V	gCg/gTg	IMPACT=MODERATE;STRAND=-1;SOURCE=Ensembl;SIFT=deleterious(0.04)
2	147231684	2:147231684	T	0	0	0.1	0	0	0	0	0	0	0	ENSSSCG00000040306	ENSSSCT00000052384	Transcript	missense_variant	567	109	37	E/K	Gag/Aag	IMPACT=MODERATE;STRAND=-1;SOURCE=Ensembl;SIFT=deleterious(0)
2	147515875	2:147515875	C	0	0	0.1	0.166667	0	0	0	0	0	0	ENSSSCG00000014411	ENSSSCT00000015750	Transcript	missense_variant	1483	1483	495	R/G	Cga/Gga	IMPACT=MODERATE;STRAND=-1;SOURCE=Ensembl;SIFT=deleterious(0)
2	147938748	2:147938748	A	0	0	0	0	0.1	0	0	0	0	0	ENSSSCG00000028976	ENSSSCT00000029561	Transcript	missense_variant	1376	1078	360	R/C	Cgt/Tgt	IMPACT=MODERATE;STRAND=-1;SOURCE=Ensembl;SIFT=deleterious(0.01)
2	148674274	2:148674274	A	0	0	0	0.0833333	0	0	0	0	0	0	ENSSSCG00000036549	ENSSSCT00000015759	Transcript	missense_variant	1379	1379	460	N/I	aAc/aTc	IMPACT=MODERATE;STRAND=-1;SOURCE=Ensembl;SIFT=deleterious(0.01)
2	148915271	2:148915271	T	0	0	0	0	0	0.1	0	0	0	0	ENSSSCG00000014420	ENSSSCT00000041918	Transcript	missense_variant	774	502	168	D/N	Gat/Aat	IMPACT=MODERATE;STRAND=-1;SOURCE=Ensembl;SIFT=deleterious(0.01)
2	149336304	2:149336304	T	0.75	0	0	0.583333	0.6	0.125	0.5	0.5	0.166667	0.416667	ENSSSCG00000014422	ENSSSCT00000015764	Transcript	missense_variant	931	887	296	K/I	aAa/aTa	IMPACT=MODERATE;STRAND=1;SOURCE=Ensembl;SIFT=deleterious(0)
2	149338483	2:149338483	G	0	0.625	0.1	0	0.1	0.25	0	0	0.166667	0.166667	ENSSSCG00000014422	ENSSSCT00000015764	Transcript	missense_variant,splice_region_variant	1226	1182	394	I/M	atC/atG	IMPACT=MODERATE;STRAND=1;SOURCE=Ensembl;SIFT=deleterious(0)
2	149341033	2:149341033	T	0	0	0	0	0	0	0	0	0	0.166667	ENSSSCG00000014422	ENSSSCT00000015764	Transcript	missense_variant	1300	1256	419	A/V	gCa/gTa	IMPACT=MODERATE;STRAND=1;SOURCE=Ensembl;SIFT=deleterious(0.03)
2	149347743	2:149347743	A	0	0	0	0.166667	0.2	0	0	0	0	0	ENSSSCG00000014422	ENSSSCT00000015764	Transcript	missense_variant	1572	1528	510	Y/N	Tac/Aac	IMPACT=MODERATE;STRAND=1;SOURCE=Ensembl;SIFT=deleterious(0.02)
2	149347813	2:149347813	G	0	0	0	0	0	0	0	0	0	0.166667	ENSSSCG00000014422	ENSSSCT00000015764	Transcript	missense_variant	1642	1598	533	H/R	cAt/cGt	IMPACT=MODERATE;STRAND=1;SOURCE=Ensembl;SIFT=deleterious(0)
2	149354315	2:149354315	C	0	0	0	0	0	0	0.333333	0	0	0.166667	ENSSSCG00000014422	ENSSSCT00000015764	Transcript	missense_variant	2051	2007	669	K/N	aaA/aaC	IMPACT=MODERATE;STRAND=1;SOURCE=Ensembl;SIFT=deleterious(0)
2	149364463	2:149364463	T	0	0	0	0.0833333	0	0	0	0	0	0	ENSSSCG00000014422	ENSSSCT00000015764	Transcript	missense_variant	2488	2444	815	S/I	aGc/aTc	IMPACT=MODERATE;STRAND=1;SOURCE=Ensembl;SIFT=deleterious(0.03)
2	149373157	2:149373157	C	0.125	0	0	0	0	0	0	0	0	0	ENSSSCG00000014422	ENSSSCT00000015764	Transcript	missense_variant	2806	2762	921	M/T	aTg/aCg	IMPACT=MODERATE;STRAND=1;SOURCE=Ensembl;SIFT=deleterious(0)
2	149373246	2:149373246	C	0.125	0.125	0.7	0.0833333	0.1	0.4	0	0.0833333	0.5	0.333333	ENSSSCG00000014422	ENSSSCT00000015764	Transcript	missense_variant	2895	2851	951	N/H	Aat/Cat	IMPACT=MODERATE;STRAND=1;SOURCE=Ensembl;SIFT=deleterious(0.04)
2	149795787	2:149795787	G	0.5	0.125	0	0	0	0.125	0	0	0.0833333	0	ENSSSCG00000014428	ENSSSCT00000015770	Transcript	missense_variant	702	702	234	Q/H	caG/caC	IMPACT=MODERATE;STRAND=-1;SOURCE=Ensembl;SIFT=deleterious(0.05)
2	149795795	2:149795795	T	0	0.125	0	0	0	0	0	0	0	0.0833333	ENSSSCG00000014428	ENSSSCT00000038984	Transcript	missense_variant	852	667	223	A/T	Gcc/Acc	IMPACT=MODERATE;STRAND=-1;SOURCE=Ensembl;SIFT=deleterious(0.02)
2	150222992	2:150222992	A	0	0	0.1	0.166667	0	0.2	0	0	0	0.166667	ENSSSCG00000023279	ENSSSCT00000029892	Transcript	missense_variant	739	739	247	I/F	Att/Ttt	IMPACT=MODERATE;STRAND=-1;SOURCE=Ensembl;SIFT=deleterious(0)
2	150224966	2:150224966	G	0	0	0	0	0	0	0.5	0	0	0.0833333	ENSSSCG00000023279	ENSSSCT00000029892	Transcript	missense_variant	510	510	170	E/D	gaA/gaC	IMPACT=MODERATE;STRAND=-1;SOURCE=Ensembl;SIFT=deleterious(0.02)
2	150385333	2:150385333	A	0	0	0	0.0833333	0	0	0	0	0	0	ENSSSCG00000014430	ENSSSCT00000015774	Transcript	missense_variant,splice_region_variant	1268	1042	348	E/K	Gag/Aag	IMPACT=MODERATE;STRAND=1;SOURCE=Ensembl;SIFT=deleterious(0.01)
2	150391387	2:150391387	T	0	0	0	0.0833333	0	0	0	0	0	0	ENSSSCG00000014430	ENSSSCT00000045425	Transcript	missense_variant	1424	1424	475	S/L	tCg/tTg	IMPACT=MODERATE;STRAND=1;SOURCE=Ensembl;SIFT=deleterious(0.02)
2	150477706	2:150477706	C	0	0	0	0	0	0	0	0	0.0833333	0	ENSSSCG00000014431	ENSSSCT00000015776	Transcript	missense_variant	812	659	220	C/S	tGc/tCc	IMPACT=MODERATE;STRAND=1;SOURCE=Ensembl;SIFT=deleterious(0.04)
2	150705742	2:150705742	T	0	0	0	0.0833333	0	0	0.25	0	0.166667	0	ENSSSCG00000014436	ENSSSCT00000015781	Transcript	missense_variant	1274	416	139	P/L	cCa/cTa	IMPACT=MODERATE;STRAND=1;SOURCE=Ensembl;SIFT=deleterious(0.02)
2	150721199	2:150721199	T	0	0	0	0	0	0	0	0.0833333	0	0	ENSSSCG00000014436	ENSSSCT00000015781	Transcript	missense_variant	1441	583	195	V/F	Gtc/Ttc	IMPACT=MODERATE;STRAND=1;SOURCE=Ensembl;SIFT=deleterious(0.04)
2	150728789	2:150728789	G	0	0	0	0.166667	0	0	0.25	0	0.0833333	0	ENSSSCG00000014436	ENSSSCT00000015781	Transcript	missense_variant	2243	1385	462	D/G	gAc/gGc	IMPACT=MODERATE;STRAND=1;SOURCE=Ensembl;SIFT=deleterious(0.04)
2	151170390	2:151170390	G	0	0	0	0	0	0	0	0	0	0.0833333	ENSSSCG00000022741	ENSSSCT00000035982	Transcript	missense_variant,splice_region_variant	1794	1362	454	K/N	aaA/aaC	IMPACT=MODERATE;STRAND=-1;SOURCE=Ensembl;SIFT=deleterious(0.05)
2	151665286	2:151665286	A	0	0	0	0.166667	0	0	0	0.166667	0.166667	0.0833333	ENSSSCG00000023231	ENSSSCT00000058016	Transcript	missense_variant	1255	1160	387	P/L	cCg/cTg	IMPACT=MODERATE;STRAND=-1;SOURCE=Ensembl;SIFT=deleterious(0.01)
2	151842707	2:151842707	A	0	0.5	0	0	0.5	0	0	0.0833333	0	0	ENSSSCG00000021371	ENSSSCT00000030370	Transcript	missense_variant	1922	1418	473	T/M	aCg/aTg	IMPACT=MODERATE;STRAND=-1;SOURCE=Ensembl;SIFT=deleterious(0)
3	1870383	3:1870383	T	0	0	0	0	0.2	0	0	0	0	0	ENSSSCG00000007568	ENSSSCT00000043199	Transcript	missense_variant	1520	1520	507	R/Q	cGg/cAg	IMPACT=MODERATE;STRAND=-1;SOURCE=Ensembl;SIFT=deleterious(0.01)
3	1875813	3:1875813	A	0	0	0	0.0833333	0	0	0	0	0	0.166667	ENSSSCG00000007568	ENSSSCT00000043199	Transcript	missense_variant	1255	1255	419	D/Y	Gat/Tat	IMPACT=MODERATE;STRAND=-1;SOURCE=Ensembl;SIFT=deleterious(0)
3	1893335	3:1893335	A	0	0	0	0	0	0.1	0.5	0	0	0.0833333	ENSSSCG00000007568	ENSSSCT00000043199	Transcript	missense_variant	167	167	56	P/L	cCc/cTc	IMPACT=MODERATE;STRAND=-1;SOURCE=Ensembl;SIFT=deleterious(0)
3	1893894	3:1893894	T	0	0	0	0	0	0	0	0	0.0833333	0	ENSSSCG00000007568	ENSSSCT00000043199	Transcript	missense_variant	95	95	32	S/N	aGc/aAc	IMPACT=MODERATE;STRAND=-1;SOURCE=Ensembl;SIFT=deleterious(0.01)
3	1910187	3:1910187	A	0	0.125	0.2	0.166667	0	0.333333	0	0.0833333	0.166667	0.0833333	ENSSSCG00000007563	ENSSSCT00000008295	Transcript	missense_variant	375	134	45	S/N	aGt/aAt	IMPACT=MODERATE;STRAND=1;SOURCE=Ensembl;SIFT=deleterious(0)
3	4384466	3:4384466	A	0	0	0	0.0833333	0	0	0	0	0.0833333	0	ENSSSCG00000033648	ENSSSCT00000041867	Transcript	missense_variant	906	254	85	V/D	gTt/gAt	IMPACT=MODERATE;STRAND=1;SOURCE=Ensembl;SIFT=deleterious(0)
3	4448484	3:4448484	A	0	0	0	0	0.2	0	0	0	0	0	ENSSSCG00000032257	ENSSSCT00000054453	Transcript	missense_variant	390	41	14	S/I	aGc/aTc	IMPACT=MODERATE;STRAND=-1;SOURCE=Ensembl;SIFT=deleterious(0)
3	4466247	3:4466247	C	0	0.25	0	0	0	0	0	0	0	0	ENSSSCG00000034517	ENSSSCT00000055615	Transcript	missense_variant	1147	836	279	H/P	cAt/cCt	IMPACT=MODERATE;STRAND=1;SOURCE=Ensembl;SIFT=deleterious(0.02)
3	5135404	3:5135404	T	0	0	0	0	0	0.333333	0	0	0	0	ENSSSCG00000007590	ENSSSCT00000008330	Transcript	missense_variant	1304	1204	402	H/Y	Cat/Tat	IMPACT=MODERATE;STRAND=1;SOURCE=Ensembl;SIFT=deleterious(0.03)
3	5972616	3:5972616	T	0	0	0	0	0	0	0	0.1	0	0	ENSSSCG00000007606	ENSSSCT00000008346	Transcript	missense_variant	8400	3709	1237	R/C	Cgc/Tgc	IMPACT=MODERATE;STRAND=1;SOURCE=Ensembl;SIFT=deleterious(0)
3	6437092	3:6437092	G	0	0	0	0	0	0	0	0	0	0.0833333	ENSSSCG00000036665	ENSSSCT00000043177	Transcript	missense_variant	513	386	129	R/T	aGa/aCa	IMPACT=MODERATE;STRAND=-1;SOURCE=Ensembl;SIFT=deleterious(0.01)
3	6437177	3:6437177	C	0.125	0	0	0	0	0	0	0	0	0	ENSSSCG00000036665	ENSSSCT00000043177	Transcript	missense_variant	428	301	101	L/V	Ctg/Gtg	IMPACT=MODERATE;STRAND=-1;SOURCE=Ensembl;SIFT=deleterious(0)
3	6437178	3:6437178	C	0.125	0	0	0	0	0	0	0	0	0	ENSSSCG00000036665	ENSSSCT00000043177	Transcript	missense_variant	427	300	100	I/M	atC/atG	IMPACT=MODERATE;STRAND=-1;SOURCE=Ensembl;SIFT=deleterious(0)
3	6437273	3:6437273	A	0	0	0	0	0	0	0	0.3	0	0	ENSSSCG00000036665	ENSSSCT00000043177	Transcript	missense_variant	332	205	69	R/W	Cgg/Tgg	IMPACT=MODERATE;STRAND=-1;SOURCE=Ensembl;SIFT=deleterious(0)
3	6471805	3:6471805	G	0	0	0.1	0	0	0.125	0	0.0833333	0.0833333	0.166667	ENSSSCG00000007618	ENSSSCT00000008358	Transcript	missense_variant	1443	1038	346	E/D	gaA/gaC	IMPACT=MODERATE;STRAND=-1;SOURCE=Ensembl;SIFT=deleterious(0.01)
3	6472136	3:6472136	G	0	0.5	0	0	0	0	0	0	0	0	ENSSSCG00000007618	ENSSSCT00000008358	Transcript	missense_variant	1112	707	236	F/S	tTc/tCc	IMPACT=MODERATE;STRAND=-1;SOURCE=Ensembl;SIFT=deleterious(0)
3	6472230	3:6472230	T	0	0.25	0	0	0	0	0	0	0.0833333	0.0833333	ENSSSCG00000007618	ENSSSCT00000008358	Transcript	missense_variant	1018	613	205	G/R	Gga/Aga	IMPACT=MODERATE;STRAND=-1;SOURCE=Ensembl;SIFT=deleterious(0)
3	6472529	3:6472529	C	0	0	0	0.0833333	0	0.1	0	0.2	0.166667	0.166667	ENSSSCG00000007618	ENSSSCT00000042626	Transcript	missense_variant	1039	299	100	E/G	gAa/gGa	IMPACT=MODERATE;STRAND=-1;SOURCE=Ensembl;SIFT=deleterious(0.03)
3	6476401	3:6476401	T	0.125	0	0	0.0833333	0	0	0	0	0	0	ENSSSCG00000007618	ENSSSCT00000060184	Transcript	missense_variant	900	160	54	E/K	Gag/Aag	IMPACT=MODERATE;STRAND=-1;SOURCE=Ensembl;SIFT=deleterious(0.04)
3	6505883	3:6505883	T	0	0.25	0	0	0	0	0	0.2	0	0	ENSSSCG00000007617	ENSSSCT00000052164	Transcript	missense_variant	592	47	16	P/L	cCg/cTg	IMPACT=MODERATE;STRAND=1;SOURCE=Ensembl;SIFT=deleterious(0.01)
3	6517410	3:6517410	G	0.5	0.375	0.2	0.5	0.666667	0.6	0	0.25	0.75	0.75	ENSSSCG00000007617	ENSSSCT00000043266	Transcript	missense_variant	373	262	88	S/G	Agc/Ggc	IMPACT=MODERATE;STRAND=1;SOURCE=Ensembl;SIFT=deleterious(0.02)
3	6517668	3:6517668	T	0.125	0.5	0.3	0.0833333	0	0.2	0	0	0	0.0833333	ENSSSCG00000007617	ENSSSCT00000043266	Transcript	missense_variant	631	520	174	R/C	Cgt/Tgt	IMPACT=MODERATE;STRAND=1;SOURCE=Ensembl;SIFT=deleterious(0.03)
3	6518250	3:6518250	A	0	0	0	0.25	0	0	0.166667	0	0	0	ENSSSCG00000007617	ENSSSCT00000008357	Transcript	missense_variant	2162	1840	614	V/M	Gtg/Atg	IMPACT=MODERATE;STRAND=1;SOURCE=Ensembl;SIFT=deleterious(0.02)
3	6518749	3:6518749	C	0	0	0.375	0.416667	0.5	0.125	0.333333	0.2	0	0.25	ENSSSCG00000007617	ENSSSCT00000008357	Transcript	missense_variant	2661	2339	780	L/P	cTg/cCg	IMPACT=MODERATE;STRAND=1;SOURCE=Ensembl;SIFT=deleterious(0.02)
3	6538082	3:6538082	T	0	0	0	0	0.2	0	0	0	0.25	0.166667	ENSSSCG00000031485	ENSSSCT00000047203	Transcript	missense_variant	378	256	86	R/W	Cgg/Tgg	IMPACT=MODERATE;STRAND=1;SOURCE=Ensembl;SIFT=deleterious(0.01)
3	6538674	3:6538674	C	0	0	0	0.0833333	0	0	0.666667	0.1	0	0	ENSSSCG00000031485	ENSSSCT00000074040	Transcript	missense_variant	791	791	264	I/T	aTc/aCc	IMPACT=MODERATE;STRAND=1;SOURCE=Ensembl;SIFT=deleterious(0.05)
3	6664962	3:6664962	T	0	0	0	0	0	0	0	0	0.0833333	0	ENSSSCG00000023320	ENSSSCT00000086734	Transcript	missense_variant,splice_region_variant	1513	1418	473	T/M	aCg/aTg	IMPACT=MODERATE;STRAND=1;SOURCE=Ensembl;SIFT=deleterious(0.01)
3	6769921	3:6769921	T	0	0	0	0.0833333	0	0	0	0	0	0	ENSSSCG00000023320	ENSSSCT00000050481	Transcript	missense_variant	1387	1126	376	A/S	Gcc/Tcc	IMPACT=MODERATE;STRAND=1;SOURCE=Ensembl;SIFT=deleterious(0.01)
3	6819101	3:6819101	A	0.25	0.5	0.125	0.416667	0.1	0.5	0.666667	0.5	0.5	0.25	ENSSSCG00000023320	ENSSSCT00000050481	Transcript	missense_variant	1765	1504	502	G/R	Gga/Aga	IMPACT=MODERATE;STRAND=1;SOURCE=Ensembl;SIFT=deleterious(0.03)
3	6988816	3:6988816	T	0	0	0	0.0833333	0	0	0	0	0.25	0	ENSSSCG00000033377	ENSSSCT00000068621	Transcript	missense_variant	233	233	78	S/I	aGc/aTc	IMPACT=MODERATE;STRAND=1;SOURCE=Ensembl;SIFT=deleterious(0.01)
3	7204446	3:7204446	C	0	0	0	0.0833333	0	0	0	0	0	0	ENSSSCG00000029168	ENSSSCT00000032475	Transcript	missense_variant	2897	2701	901	V/L	Gtg/Ctg	IMPACT=MODERATE;STRAND=1;SOURCE=Ensembl;SIFT=deleterious(0)
3	7204791	3:7204791	T	0	0	0	0	0	0.125	0	0	0	0	ENSSSCG00000029168	ENSSSCT00000032475	Transcript	missense_variant	3117	2921	974	T/M	aCg/aTg	IMPACT=MODERATE;STRAND=1;SOURCE=Ensembl;SIFT=deleterious(0)
3	7514842	3:7514842	T	0	0	0	0	0	0	0	0	0	0.0833333	ENSSSCG00000039119	ENSSSCT00000036712	Transcript	missense_variant	1490	1490	497	T/M	aCg/aTg	IMPACT=MODERATE;STRAND=1;SOURCE=Ensembl;SIFT=deleterious(0)
3	7629536	3:7629536	C	0	0	0.2	0	0	0	0	0	0	0	ENSSSCG00000040569	ENSSSCT00000045533	Transcript	missense_variant	395	394	132	W/R	Tgg/Cgg	IMPACT=MODERATE;STRAND=1;SOURCE=Ensembl;SIFT=deleterious(0)
3	7678937	3:7678937	C	0	0	0	0.0833333	0	0	0	0	0	0	ENSSSCG00000031411	ENSSSCT00000041309	Transcript	missense_variant	14	14	5	N/T	aAt/aCt	IMPACT=MODERATE;STRAND=1;SOURCE=Ensembl;SIFT=deleterious(0.04)
3	7678961	3:7678961	C	0	0	0	0	0	0	0	0.0833333	0.0833333	0	ENSSSCG00000031411	ENSSSCT00000041309	Transcript	missense_variant	38	38	13	F/S	tTc/tCc	IMPACT=MODERATE;STRAND=1;SOURCE=Ensembl;SIFT=deleterious(0)
3	7679477	3:7679477	C	0	0	0	0.0833333	0	0	0	0	0	0	ENSSSCG00000031411	ENSSSCT00000041309	Transcript	missense_variant	554	554	185	V/A	gTt/gCt	IMPACT=MODERATE;STRAND=1;SOURCE=Ensembl;SIFT=deleterious(0)
3	7679737	3:7679737	C	0	0.125	0	0	0	0	0.166667	0.166667	0.0833333	0	ENSSSCG00000031411	ENSSSCT00000041309	Transcript	missense_variant	814	814	272	D/H	Gac/Cac	IMPACT=MODERATE;STRAND=1;SOURCE=Ensembl;SIFT=deleterious(0)
3	7714845	3:7714845	T	0	0.125	0	0.25	0	0	0	0	0.333333	0.166667	ENSSSCG00000051021	ENSSSCT00000075354	Transcript	missense_variant	952	952	318	R/W	Cgg/Tgg	IMPACT=MODERATE;STRAND=1;SOURCE=Ensembl;SIFT=deleterious(0.02)
3	7935502	3:7935502	T	0.166667	0.25	0	0.25	0.2	0.25	0	0.125	0.0833333	0.166667	ENSSSCG00000031461	ENSSSCT00000054086	Transcript	missense_variant	1329	1115	372	T/M	aCg/aTg	IMPACT=MODERATE;STRAND=1;SOURCE=Ensembl;SIFT=deleterious(0.01)
3	8016534	3:8016534	A	0	0	0	0.166667	0	0	0	0	0	0	ENSSSCG00000034288	ENSSSCT00000054274	Transcript	missense_variant	1080	953	318	R/H	cGt/cAt	IMPACT=MODERATE;STRAND=1;SOURCE=Ensembl;SIFT=deleterious(0.05)
3	8161540	3:8161540	T	0	0	0	0.0833333	0	0	0	0.0833333	0	0	ENSSSCG00000007647	ENSSSCT00000008387	Transcript	missense_variant	475	475	159	D/N	Gac/Aac	IMPACT=MODERATE;STRAND=-1;SOURCE=Ensembl;SIFT=deleterious(0.03)
3	8163931	3:8163931	G	0	0	0	0	0.8	0.125	0	0	0	0.166667	ENSSSCG00000007648	ENSSSCT00000008388	Transcript	missense_variant	1175	864	288	Q/H	caG/caC	IMPACT=MODERATE;STRAND=-1;SOURCE=Ensembl;SIFT=deleterious(0.02)
3	8164193	3:8164193	T	0	0.25	0	0	0	0	0	0	0	0	ENSSSCG00000007648	ENSSSCT00000008388	Transcript	missense_variant	913	602	201	R/H	cGt/cAt	IMPACT=MODERATE;STRAND=-1;SOURCE=Ensembl;SIFT=deleterious(0.04)
3	8169921	3:8169921	G	0	0	0	0	0	0	0	0.0833333	0	0	ENSSSCG00000007649	ENSSSCT00000008389	Transcript	missense_variant	1916	1651	551	T/P	Act/Cct	IMPACT=MODERATE;STRAND=-1;SOURCE=Ensembl;SIFT=deleterious(0.01)
3	8169935	3:8169935	C	0	0	0	0	0	0	0	0	0.0833333	0.0833333	ENSSSCG00000007649	ENSSSCT00000008389	Transcript	missense_variant	1902	1637	546	Q/R	cAg/cGg	IMPACT=MODERATE;STRAND=-1;SOURCE=Ensembl;SIFT=deleterious(0.05)
3	8195838	3:8195838	A	0	0	0	0	0	0.125	0	0	0.0833333	0.166667	ENSSSCG00000007650	ENSSSCT00000008390	Transcript	missense_variant	1683	1537	513	A/T	Gct/Act	IMPACT=MODERATE;STRAND=1;SOURCE=Ensembl;SIFT=deleterious(0)
3	8201651	3:8201651	T	0	0	0	0	0	0	0	0	0	0.0833333	ENSSSCG00000007650	ENSSSCT00000008390	Transcript	missense_variant	3430	3284	1095	S/F	tCc/tTc	IMPACT=MODERATE;STRAND=1;SOURCE=Ensembl;SIFT=deleterious(0.02)
3	8481227	3:8481227	A	0	0	0.125	0.166667	0	0	0	0	0	0	ENSSSCG00000007664	ENSSSCT00000008404	Transcript	missense_variant	1112	769	257	G/R	Ggg/Agg	IMPACT=MODERATE;STRAND=1;SOURCE=Ensembl;SIFT=deleterious(0.03)
3	8587486	3:8587486	T	0	0	0	0	0	0	0	0	0.0833333	0	ENSSSCG00000007668	ENSSSCT00000008408	Transcript	missense_variant	3555	2725	909	H/N	Cac/Aac	IMPACT=MODERATE;STRAND=-1;SOURCE=Ensembl;SIFT=deleterious(0.01)
3	8642293	3:8642293	T	0	0.25	0.4	0	0	0	0.333333	0	0.0833333	0	ENSSSCG00000007674	ENSSSCT00000008414	Transcript	missense_variant	1657	1360	454	R/W	Agg/Tgg	IMPACT=MODERATE;STRAND=1;SOURCE=Ensembl;SIFT=deleterious(0.01)
3	8659400	3:8659400	A	0	0	0	0	0	0	0	0	0.5	0	ENSSSCG00000007674	ENSSSCT00000008414	Transcript	missense_variant	5668	5371	1791	V/M	Gtg/Atg	IMPACT=MODERATE;STRAND=1;SOURCE=Ensembl;SIFT=deleterious(0.02)
3	8707006	3:8707006	C	0.25	0	0	0	0	0	0	0	0	0	ENSSSCG00000023619	ENSSSCT00000027748	Transcript	missense_variant	1261	973	325	D/H	Gac/Cac	IMPACT=MODERATE;STRAND=1;SOURCE=Ensembl;SIFT=deleterious(0.03)
3	8736505	3:8736505	A	0	0	0	0	0	0	0	0	0.25	0	ENSSSCG00000030303	ENSSSCT00000058868	Transcript	missense_variant	771	227	76	T/M	aCg/aTg	IMPACT=MODERATE;STRAND=-1;SOURCE=Ensembl;SIFT=deleterious(0.04)
3	8908620	3:8908620	A	0.125	0	0	0	0	0	0	0	0	0	ENSSSCG00000030709	ENSSSCT00000028780	Transcript	missense_variant	305	305	102	R/L	cGc/cTc	IMPACT=MODERATE;STRAND=-1;SOURCE=Ensembl;SIFT=deleterious(0.02)
3	10171737	3:10171737	A	0	0	0.25	0	0	0	0	0	0	0	ENSSSCG00000021837	ENSSSCT00000026475	Transcript	missense_variant	323	139	47	V/M	Gtg/Atg	IMPACT=MODERATE;STRAND=1;SOURCE=Ensembl;SIFT=deleterious(0)
3	10302965	3:10302965	A	0	0	0	0	0	0	0	0	0	0.166667	ENSSSCG00000040182	ENSSSCT00000051888	Transcript	missense_variant	818	727	243	H/Y	Cac/Tac	IMPACT=MODERATE;STRAND=-1;SOURCE=Ensembl;SIFT=deleterious(0.01)
3	10635253	3:10635253	T	0	0.375	0.2	0	0	0	0	0.2	0.166667	0	ENSSSCG00000007704	ENSSSCT00000008447	Transcript	missense_variant	759	578	193	A/D	gCc/gAc	IMPACT=MODERATE;STRAND=-1;SOURCE=Ensembl;SIFT=deleterious(0.01)
3	10681120	3:10681120	G	0	0.375	0.2	0	0	0	0	0	0.166667	0	ENSSSCG00000007702	ENSSSCT00000008445	Transcript	missense_variant	796	722	241	Y/C	tAt/tGt	IMPACT=MODERATE;STRAND=1;SOURCE=Ensembl;SIFT=deleterious(0.01)
3	10978971	3:10978971	T	0	0	0	0	0	0	0	0	0	0.0833333	ENSSSCG00000007772	ENSSSCT00000008519	Transcript	missense_variant	1578	377	126	R/H	cGt/cAt	IMPACT=MODERATE;STRAND=-1;SOURCE=Ensembl;SIFT=deleterious(0.02)
3	11001266	3:11001266	A	0.375	0	0.1	0	0	0	0.166667	0	0.0833333	0	ENSSSCG00000007715	ENSSSCT00000008458	Transcript	missense_variant	833	818	273	P/L	cCt/cTt	IMPACT=MODERATE;STRAND=-1;SOURCE=Ensembl;SIFT=deleterious(0)
3	11078291	3:11078291	A	0.25	0	0	0.0833333	0	0.2	0.333333	0	0.0833333	0	ENSSSCG00000007716	ENSSSCT00000008459	Transcript	missense_variant	642	641	214	A/D	gCt/gAt	IMPACT=MODERATE;STRAND=1;SOURCE=Ensembl;SIFT=deleterious(0)
3	16841135	3:16841135	A	0.25	0	0	0	0	0	0	0	0	0	ENSSSCG00000007745	ENSSSCT00000008492	Transcript	missense_variant	119	80	27	T/M	aCg/aTg	IMPACT=MODERATE;STRAND=-1;SOURCE=Ensembl;SIFT=deleterious(0.04)
3	16946623	3:16946623	G	0	0	0	0	0	0	0	0	0	0.25	ENSSSCG00000007749	ENSSSCT00000008496	Transcript	missense_variant	372	274	92	I/L	Ata/Cta	IMPACT=MODERATE;STRAND=-1;SOURCE=Ensembl;SIFT=deleterious(0.05)
3	16960969	3:16960969	A	0	0	0.125	0	0	0	0	0	0	0	ENSSSCG00000029029	ENSSSCT00000027523	Transcript	missense_variant	1778	1132	378	A/S	Gcc/Tcc	IMPACT=MODERATE;STRAND=-1;SOURCE=Ensembl;SIFT=deleterious(0.02)
3	16961368	3:16961368	C	0	0.125	0	0	0	0	0	0	0.0833333	0	ENSSSCG00000029029	ENSSSCT00000027523	Transcript	missense_variant	1379	733	245	N/D	Aat/Gat	IMPACT=MODERATE;STRAND=-1;SOURCE=Ensembl;SIFT=deleterious(0.02)
3	17059681	3:17059681	G	0	0.25	0.8	0.416667	0	0	0	0	0.0833333	0.166667	ENSSSCG00000037878	ENSSSCT00000047650	Transcript	missense_variant	260	105	35	E/D	gaG/gaC	IMPACT=MODERATE;STRAND=-1;SOURCE=Ensembl;SIFT=deleterious(0.04)
3	17079323	3:17079323	G	0.166667	0.375	0.6	0.5	0	1	0.333333	0.333333	0.25	0.166667	ENSSSCG00000007753	ENSSSCT00000008500	Transcript	missense_variant	1042	1025	342	E/G	gAg/gGg	IMPACT=MODERATE;STRAND=1;SOURCE=Ensembl;SIFT=deleterious(0.01)
3	17096354	3:17096354	C	0	0.25	0.1	0.166667	0	0	0	0	0	0	ENSSSCG00000035952	ENSSSCT00000049321	Transcript	missense_variant	728	685	229	P/A	Ccc/Gcc	IMPACT=MODERATE;STRAND=-1;SOURCE=Ensembl;SIFT=deleterious(0.01)
3	17135027	3:17135027	T	0	0.25	0	0.166667	0	0	0	0	0	0	ENSSSCG00000036789	ENSSSCT00000059824	Transcript	missense_variant	1306	256	86	R/W	Cgg/Tgg	IMPACT=MODERATE;STRAND=1;SOURCE=Ensembl;SIFT=deleterious(0.01)
3	17183170	3:17183170	G	0	0	0	0	0	0	0	0	0.0833333	0	ENSSSCG00000007754	ENSSSCT00000008502	Transcript	missense_variant	3303	3151	1051	S/P	Tcg/Ccg	IMPACT=MODERATE;STRAND=-1;SOURCE=Ensembl;SIFT=deleterious(0.01)
3	17185117	3:17185117	A	0	0	0	0.25	0	0	0	0	0	0	ENSSSCG00000007754	ENSSSCT00000008502	Transcript	missense_variant	3225	3073	1025	R/W	Cgg/Tgg	IMPACT=MODERATE;STRAND=-1;SOURCE=Ensembl;SIFT=deleterious(0.01)
3	17249574	3:17249574	C	0	0	0	0.0833333	0	0	0	0	0.0833333	0.0833333	ENSSSCG00000007754	ENSSSCT00000008501	Transcript	missense_variant	406	362	121	P/R	cCa/cGa	IMPACT=MODERATE;STRAND=-1;SOURCE=Ensembl;SIFT=deleterious(0.02)
3	17254444	3:17254444	T	0	0	0	0	0	0	0	0	0	0.0833333	ENSSSCG00000007754	ENSSSCT00000008501	Transcript	missense_variant	273	229	77	V/M	Gtg/Atg	IMPACT=MODERATE;STRAND=-1;SOURCE=Ensembl;SIFT=deleterious(0.01)
3	17352404	3:17352404	T	0	0	0	0	0	0	0	0	0	0.0833333	ENSSSCG00000007760	ENSSSCT00000008507	Transcript	missense_variant	1638	1540	514	L/F	Ctt/Ttt	IMPACT=MODERATE;STRAND=1;SOURCE=Ensembl;SIFT=deleterious(0)
3	17690407	3:17690407	T	0	0	0	0	0	0	0	0.0833333	0	0	ENSSSCG00000007789	ENSSSCT00000008537	Transcript	missense_variant	2964	2450	817	G/D	gGc/gAc	IMPACT=MODERATE;STRAND=-1;SOURCE=Ensembl;SIFT=deleterious(0.02)
3	17696215	3:17696215	C	0	0	0	0.0833333	0	0	0	0	0	0	ENSSSCG00000007789	ENSSSCT00000008537	Transcript	missense_variant	1152	638	213	V/G	gTg/gGg	IMPACT=MODERATE;STRAND=-1;SOURCE=Ensembl;SIFT=deleterious(0)
3	17697253	3:17697253	G	0	0	0	0	0	0	0	0	0	0.0833333	ENSSSCG00000007789	ENSSSCT00000008537	Transcript	missense_variant	1094	580	194	I/L	Atc/Ctc	IMPACT=MODERATE;STRAND=-1;SOURCE=Ensembl;SIFT=deleterious(0.04)
3	17844769	3:17844769	A	0.75	0.75	0.25	0.166667	0	0	0	0	0.166667	0.0833333	ENSSSCG00000007797	ENSSSCT00000008545	Transcript	missense_variant	1389	1385	462	A/V	gCg/gTg	IMPACT=MODERATE;STRAND=-1;SOURCE=Ensembl;SIFT=deleterious(0.02)
3	17923360	3:17923360	T	0	0	0.25	0	0	0	0	0	0	0	ENSSSCG00000007801	ENSSSCT00000008549	Transcript	missense_variant	592	373	125	V/M	Gtg/Atg	IMPACT=MODERATE;STRAND=-1;SOURCE=Ensembl;SIFT=deleterious(0.02)
3	17934802	3:17934802	T	0	0.125	0	0.333333	0	0	0	0	0.166667	0.0833333	ENSSSCG00000007800	ENSSSCT00000008548	Transcript	missense_variant	375	211	71	R/C	Cgc/Tgc	IMPACT=MODERATE;STRAND=1;SOURCE=Ensembl;SIFT=deleterious(0)
3	18105976	3:18105976	A	0	0	0	0	0	0	0	0.166667	0	0	ENSSSCG00000029186	ENSSSCT00000026459	Transcript	missense_variant	1786	1670	557	G/V	gGt/gTt	IMPACT=MODERATE;STRAND=-1;SOURCE=Ensembl;SIFT=deleterious(0.01)
3	18432870	3:18432870	A	0	0	0	0.0833333	0	0	0.166667	0	0	0	ENSSSCG00000033623	ENSSSCT00000055611	Transcript	missense_variant	324	275	92	P/L	cCa/cTa	IMPACT=MODERATE;STRAND=-1;SOURCE=Ensembl;SIFT=deleterious(0)
3	18433011	3:18433011	A	0.125	0.125	0	0	0	0	0	0	0	0	ENSSSCG00000033623	ENSSSCT00000055611	Transcript	missense_variant	183	134	45	A/V	gCg/gTg	IMPACT=MODERATE;STRAND=-1;SOURCE=Ensembl;SIFT=deleterious(0.04)
3	18514195	3:18514195	T	0	0	0	0	0	0	0	0.333333	0	0.0833333	ENSSSCG00000021845	ENSSSCT00000029453	Transcript	missense_variant	1942	1418	473	T/I	aCc/aTc	IMPACT=MODERATE;STRAND=1;SOURCE=Ensembl;SIFT=deleterious(0.01)
3	19430051	3:19430051	A	0	0	0	0	0	0.25	0	0	0	0.0833333	ENSSSCG00000007815	ENSSSCT00000008564	Transcript	missense_variant	4452	4427	1476	R/Q	cGg/cAg	IMPACT=MODERATE;STRAND=1;SOURCE=Ensembl;SIFT=deleterious(0.04)
3	19546951	3:19546951	A	0	0	0.125	0	0	0	0	0	0	0	ENSSSCG00000007817	ENSSSCT00000008566	Transcript	missense_variant	374	242	81	T/M	aCg/aTg	IMPACT=MODERATE;STRAND=-1;SOURCE=Ensembl;SIFT=deleterious(0.01)
3	21475915	3:21475915	T	0.125	0	0	0	0	0	0	0.3	0	0.0833333	ENSSSCG00000007823	ENSSSCT00000028827	Transcript	missense_variant	1563	844	282	R/W	Cgg/Tgg	IMPACT=MODERATE;STRAND=1;SOURCE=Ensembl;SIFT=deleterious(0)
3	22476138	3:22476138	T	0	0	0	0.0833333	0	0	0	0	0	0.0833333	ENSSSCG00000034827	ENSSSCT00000062165	Transcript	missense_variant	594	514	172	V/M	Gtg/Atg	IMPACT=MODERATE;STRAND=-1;SOURCE=Ensembl;SIFT=deleterious(0)
3	22513235	3:22513235	G	0	0	0	0	0.25	0	0	0	0	0.0833333	ENSSSCG00000040637	ENSSSCT00000059327	Transcript	missense_variant	945	304	102	S/G	Agc/Ggc	IMPACT=MODERATE;STRAND=1;SOURCE=Ensembl;SIFT=deleterious(0.05)
3	22523751	3:22523751	A	0	0	0	0.0833333	0	0	0	0	0	0	ENSSSCG00000040637	ENSSSCT00000052842	Transcript	missense_variant	1021	967	323	D/N	Gat/Aat	IMPACT=MODERATE;STRAND=1;SOURCE=Ensembl;SIFT=deleterious(0.05)
3	22593908	3:22593908	T	0.125	0.125	0	0	0	0.1	0	0.4	0.0833333	0	ENSSSCG00000010794	ENSSSCT00000011810	Transcript	missense_variant	2947	818	273	P/L	cCt/cTt	IMPACT=MODERATE;STRAND=1;SOURCE=Ensembl;SIFT=deleterious(0.03)
3	22594163	3:22594163	T	0	0	0.4	0.0833333	0	0	0.5	0	0.166667	0	ENSSSCG00000010794	ENSSSCT00000011810	Transcript	missense_variant	3202	1073	358	P/L	cCa/cTa	IMPACT=MODERATE;STRAND=1;SOURCE=Ensembl;SIFT=deleterious(0.02)
3	22594657	3:22594657	C	0.125	0.125	0	0	0	0	0	0.333333	0	0	ENSSSCG00000010794	ENSSSCT00000011810	Transcript	missense_variant	3696	1567	523	K/Q	Aaa/Caa	IMPACT=MODERATE;STRAND=1;SOURCE=Ensembl;SIFT=deleterious(0.05)
3	22596984	3:22596984	C	0	0.125	0.1	0.583333	0.25	0	0	0.333333	0.0833333	0.333333	ENSSSCG00000010794	ENSSSCT00000011810	Transcript	missense_variant	3970	1841	614	E/A	gAa/gCa	IMPACT=MODERATE;STRAND=1;SOURCE=Ensembl;SIFT=deleterious(0.01)
3	22660737	3:22660737	G	0	0.125	0	0	0	0	0	0	0	0	ENSSSCG00000010797	ENSSSCT00000011813	Transcript	missense_variant,splice_region_variant	200	13	5	F/V	Ttc/Gtc	IMPACT=MODERATE;STRAND=1;SOURCE=Ensembl;SIFT=deleterious(0.03)
3	22682229	3:22682229	T	0.166667	0	0	0	0	0.125	0.5	0	0.416667	0	ENSSSCG00000010797	ENSSSCT00000011813	Transcript	missense_variant	1563	1376	459	A/V	gCg/gTg	IMPACT=MODERATE;STRAND=1;SOURCE=Ensembl;SIFT=deleterious(0)
3	22705838	3:22705838	T	0.166667	0	0	0	0.125	0	0.333333	0	0.416667	0	ENSSSCG00000010798	ENSSSCT00000011814	Transcript	missense_variant	113	12	4	Q/H	caG/caT	IMPACT=MODERATE;STRAND=1;SOURCE=Ensembl;SIFT=deleterious(0.01)
3	22787025	3:22787025	G	0	0	0.25	0.166667	0	0	0	0	0	0.0833333	ENSSSCG00000010799	ENSSSCT00000011815	Transcript	missense_variant	1618	1420	474	T/A	Acc/Gcc	IMPACT=MODERATE;STRAND=1;SOURCE=Ensembl;SIFT=deleterious(0.04)
3	24047326	3:24047326	A	0.125	0	0	0	0	0	0	0	0	0	ENSSSCG00000025266	ENSSSCT00000025991	Transcript	missense_variant	2512	2311	771	R/C	Cgt/Tgt	IMPACT=MODERATE;STRAND=-1;SOURCE=Ensembl;SIFT=deleterious(0.02)
3	24063235	3:24063235	G	0	0	0.1	0	0	0.2	0	0.0833333	0	0	ENSSSCG00000025266	ENSSSCT00000025991	Transcript	missense_variant	1592	1391	464	E/A	gAg/gCg	IMPACT=MODERATE;STRAND=-1;SOURCE=Ensembl;SIFT=deleterious(0.04)
3	24084171	3:24084171	A	0	0	0.1	0	0	0.1	0	0.2	0	0	ENSSSCG00000025266	ENSSSCT00000025991	Transcript	missense_variant	610	409	137	R/W	Cgg/Tgg	IMPACT=MODERATE;STRAND=-1;SOURCE=Ensembl;SIFT=deleterious(0)
3	24219622	3:24219622	T	0	0.125	0	0	0	0	0	0	0	0	ENSSSCG00000007845	ENSSSCT00000008595	Transcript	missense_variant	717	593	198	G/E	gGa/gAa	IMPACT=MODERATE;STRAND=-1;SOURCE=Ensembl;SIFT=deleterious(0)
3	24225737	3:24225737	T	0	0.625	0	0	0	0	0	0.0833333	0	0.0833333	ENSSSCG00000007845	ENSSSCT00000008595	Transcript	missense_variant	383	259	87	S/T	Tcc/Acc	IMPACT=MODERATE;STRAND=-1;SOURCE=Ensembl;SIFT=deleterious(0.03)
3	24510084	3:24510084	T	0	0.125	0	0.166667	0	0	0	0.0833333	0.0833333	0	ENSSSCG00000007847	ENSSSCT00000008597	Transcript	missense_variant	3076	3076	1026	A/T	Gca/Aca	IMPACT=MODERATE;STRAND=-1;SOURCE=Ensembl;SIFT=deleterious(0.02)
3	24616010	3:24616010	C	0	0	0	0	0.2	0	0	0	0	0	ENSSSCG00000007848	ENSSSCT00000008598	Transcript	missense_variant	1149	1149	383	I/M	atA/atG	IMPACT=MODERATE;STRAND=-1;SOURCE=Ensembl;SIFT=deleterious(0.02)
3	24622925	3:24622925	G	0	0	0	0	0.1	0	0	0	0	0.0833333	ENSSSCG00000007848	ENSSSCT00000008598	Transcript	missense_variant	992	992	331	I/T	aTc/aCc	IMPACT=MODERATE;STRAND=-1;SOURCE=Ensembl;SIFT=deleterious(0)
3	25130326	3:25130326	A	0	0	0	0	0	0	0	0	0.166667	0	ENSSSCG00000007853	ENSSSCT00000008603	Transcript	missense_variant	370	370	124	R/W	Cgg/Tgg	IMPACT=MODERATE;STRAND=-1;SOURCE=Ensembl;SIFT=deleterious(0)
3	25218417	3:25218417	A	0.5	0.25	0	0.0833333	0.2	0.3	0.166667	0.416667	0	0.166667	ENSSSCG00000007855	ENSSSCT00000008605	Transcript	missense_variant	1657	1224	408	Q/H	caA/caT	IMPACT=MODERATE;STRAND=-1;SOURCE=Ensembl;SIFT=deleterious(0.02)
3	25245814	3:25245814	T	0.125	0.125	0.5	0.25	0.1	0	0	0.25	0.666667	0	ENSSSCG00000034074	ENSSSCT00000050202	Transcript	missense_variant	736	722	241	S/F	tCc/tTc	IMPACT=MODERATE;STRAND=1;SOURCE=Ensembl;SIFT=deleterious(0)
3	25248418	3:25248418	C	0	0	0	0	0	0	0.166667	0	0	0	ENSSSCG00000007857	ENSSSCT00000008608	Transcript	missense_variant	1879	1703	568	I/R	aTa/aGa	IMPACT=MODERATE;STRAND=-1;SOURCE=Ensembl;SIFT=deleterious(0)
3	25262463	3:25262463	G	0	0	0	0	0.1	0	0	0	0	0	ENSSSCG00000007857	ENSSSCT00000008608	Transcript	missense_variant	745	569	190	I/T	aTt/aCt	IMPACT=MODERATE;STRAND=-1;SOURCE=Ensembl;SIFT=deleterious(0)
3	25315773	3:25315773	T	0	0.125	0	0	0	0	0.166667	0	0	0.0833333	ENSSSCG00000030033	ENSSSCT00000027442	Transcript	missense_variant	637	397	133	A/T	Gct/Act	IMPACT=MODERATE;STRAND=-1;SOURCE=Ensembl;SIFT=deleterious(0)
3	25359769	3:25359769	G	0	0	0	0	0	0	0	0	0	0.166667	ENSSSCG00000007858	ENSSSCT00000008609	Transcript	missense_variant	1810	1714	572	S/P	Tct/Cct	IMPACT=MODERATE;STRAND=-1;SOURCE=Ensembl;SIFT=deleterious(0.01)
3	25366657	3:25366657	A	0.375	0.25	0.1	0	0	0.1	0	0.8	0.583333	0.166667	ENSSSCG00000007858	ENSSSCT00000008609	Transcript	missense_variant	1430	1334	445	T/M	aCg/aTg	IMPACT=MODERATE;STRAND=-1;SOURCE=Ensembl;SIFT=deleterious(0.03)
3	25381374	3:25381374	A	0.125	0	0	0	0	0	0	0	0	0.0833333	ENSSSCG00000007858	ENSSSCT00000008609	Transcript	missense_variant	286	190	64	H/Y	Cac/Tac	IMPACT=MODERATE;STRAND=-1;SOURCE=Ensembl;SIFT=deleterious(0)
3	25404174	3:25404174	T	0.125	0.75	0.2	0.5	0	0.1	0.333333	0.333333	0	0.166667	ENSSSCG00000026453	ENSSSCT00000027749	Transcript	missense_variant	1294	1151	384	G/D	gGc/gAc	IMPACT=MODERATE;STRAND=-1;SOURCE=Ensembl;SIFT=deleterious(0.05)
3	25476998	3:25476998	T	0	0	0	0	0	0.1	0	0	0.166667	0	ENSSSCG00000007859	ENSSSCT00000008610	Transcript	missense_variant	273	152	51	T/M	aCg/aTg	IMPACT=MODERATE;STRAND=1;SOURCE=Ensembl;SIFT=deleterious(0.01)
3	25477109	3:25477109	T	0	0	0	0	0.3	0	0	0	0	0.0833333	ENSSSCG00000007859	ENSSSCT00000008610	Transcript	missense_variant	384	263	88	T/M	aCg/aTg	IMPACT=MODERATE;STRAND=1;SOURCE=Ensembl;SIFT=deleterious(0.04)
3	26025986	3:26025986	A	0	0.25	0.75	0.416667	0.1	0.6	0.5	0.5	0.25	0.583333	ENSSSCG00000025203	ENSSSCT00000055527	Transcript	missense_variant	1186	641	214	R/Q	cGg/cAg	IMPACT=MODERATE;STRAND=1;SOURCE=Ensembl;SIFT=deleterious(0.01)
3	26176710	3:26176710	A	0	0	0	0	0	0.1	0	0	0	0	ENSSSCG00000023829	ENSSSCT00000030028	Transcript	missense_variant	1117	748	250	S/C	Agt/Tgt	IMPACT=MODERATE;STRAND=-1;SOURCE=Ensembl;SIFT=deleterious(0.01)
3	26176790	3:26176790	A	0.333333	0.375	0	0.5	0	0.125	0.166667	0.0833333	0.5	0.166667	ENSSSCG00000023829	ENSSSCT00000030028	Transcript	missense_variant	1037	668	223	P/L	cCc/cTc	IMPACT=MODERATE;STRAND=-1;SOURCE=Ensembl;SIFT=deleterious(0)
3	26203705	3:26203705	G	0	0	0	0	0	0.1	0	0	0	0	ENSSSCG00000029212	ENSSSCT00000029900	Transcript	missense_variant	920	787	263	N/D	Aat/Gat	IMPACT=MODERATE;STRAND=1;SOURCE=Ensembl;SIFT=deleterious(0.02)
3	26228880	3:26228880	T	0.25	0.125	0	0.5	0	0	0	0.1	0.5	0.0833333	ENSSSCG00000007868	ENSSSCT00000039791	Transcript	missense_variant	2140	2140	714	E/K	Gaa/Aaa	IMPACT=MODERATE;STRAND=-1;SOURCE=Ensembl;SIFT=deleterious(0)
3	26340923	3:26340923	T	0	0	0.1	0	0	0	0	0	0	0	ENSSSCG00000007866	ENSSSCT00000008620	Transcript	missense_variant	1980	1445	482	T/M	aCg/aTg	IMPACT=MODERATE;STRAND=1;SOURCE=Ensembl;SIFT=deleterious(0)
[truncated: 6,630 more rows]
