# Supplementary material for: Population Genetic Analysis of Ten Geographically Isolated Tibetan Pig Populations
Source: Animals (Basel). 2020 Jul 29;10(8):1297. doi: 10.3390/ani10081297 (PMC7460208; doi:10.3390/ani10081297)
Supplement: Supplementary file 1 [file animals-10-01297-s001.zip › Table S3.xlsx]

## Sheet: Table S3_PANTHER
GO biological process complete	Sus scrofa - REFLIST (22712)	Client Text Box Input (3155)	Client Text Box Input (expected)	Client Text Box Input (over/under)	Client Text Box Input (fold Enrichment)	Client Text Box Input (raw P-value)	Client Text Box Input (FDR)
detection of chemical stimulus involved in sensory perception of smell (GO:0050911)	1679	99	233.24	-	0.42	4.46e-22	6.11e-18
sensory perception of smell (GO:0007608)	1698	103	235.87	-	0.44	2.44e-21	1.67e-17
detection of chemical stimulus involved in sensory perception (GO:0050907)	1689	103	234.62	-	0.44	4.25e-21	1.94e-17
detection of chemical stimulus (GO:0009593)	1701	105	236.29	-	0.44	8.44e-21	2.89e-17
sensory perception of chemical stimulus (GO:0007606)	1726	109	239.76	-	0.45	3.23e-20	8.85e-17
detection of stimulus involved in sensory perception (GO:0050906)	1724	110	239.49	-	0.46	6.7e-20	1.53e-16
detection of stimulus (GO:0051606)	1773	117	246.29	-	0.48	4.11e-19	8.04e-16
sensory perception (GO:0007600)	1955	143	271.58	-	0.53	4.63e-17	7.92e-14
nervous system process (GO:0050877)	2208	173	306.72	-	0.56	2.73e-16	4.15e-13
system process (GO:0003008)	2498	214	347.01	-	0.62	3.13e-14	4.28e-11
response to chemical (GO:0042221)	3735	372	518.84	-	0.72	5.13e-12	6.39e-09
organelle assembly (GO:0070925)	323	102	44.87	+	2.27	1.22e-11	1.4e-08
cellular component organization or biogenesis (GO:0071840)	2989	555	415.21	+	1.34	4.49e-11	4.73e-08
cellular component organization (GO:0016043)	2915	543	404.93	+	1.34	4.98e-11	4.87e-08
organelle organization (GO:0006996)	1754	354	243.65	+	1.45	1.16e-10	1.06e-07
microtubule-based process (GO:0007017)	392	111	54.45	+	2.04	3.6e-10	3.08e-07
cilium organization (GO:0044782)	162	59	22.5	+	2.62	4.93e-09	3.98e-06
cilium assembly (GO:0060271)	147	55	20.42	+	2.69	6.81e-09	5.18e-06
Unclassified (UNCLASSIFIED)	7775	924	1080.05	-	0.86	2.8e-08	1.92e-05
biological_process (GO:0008150)	14937	2231	2074.95	+	1.08	2.8e-08	2.02e-05
localization (GO:0051179)	3197	564	444.11	+	1.27	3.16e-08	2.06e-05
microtubule cytoskeleton organization (GO:0000226)	276	79	38.34	+	2.06	1.15e-07	7.17e-05
cell projection assembly (GO:0030031)	206	64	28.62	+	2.24	1.62e-07	9.62e-05
plasma membrane bounded cell projection assembly (GO:0120031)	203	63	28.2	+	2.23	2.2e-07	0.000126
DNA metabolic process (GO:0006259)	404	101	56.12	+	1.8	4.39e-07	0.000231
cell projection organization (GO:0030030)	585	134	81.26	+	1.65	4.34e-07	0.000238
biological regulation (GO:0065007)	8687	1354	1206.74	+	1.12	5.39e-07	0.000273
plasma membrane bounded cell projection organization (GO:0120036)	576	131	80.01	+	1.64	8.61e-07	0.000421
DNA repair (GO:0006281)	235	67	32.64	+	2.05	1.27e-06	0.000602
macromolecule localization (GO:0033036)	1180	231	163.92	+	1.41	2.15e-06	0.000982
cellular localization (GO:0051641)	1127	222	156.56	+	1.42	2.44e-06	0.00108
cytoskeleton organization (GO:0007010)	620	136	86.13	+	1.58	2.63e-06	0.00113
cell cycle process (GO:0022402)	476	110	66.12	+	1.66	3.74e-06	0.00155
centrosome cycle (GO:0007098)	48	23	6.67	+	3.45	6.57e-06	0.00265
gene expression (GO:0010467)	1237	114	171.84	-	0.66	6.99e-06	0.00274
DNA recombination (GO:0006310)	98	35	13.61	+	2.57	7.49e-06	0.00285
organelle localization (GO:0051640)	262	69	36.4	+	1.9	8.85e-06	0.00328
translation (GO:0006412)	486	33	67.51	-	0.49	1.29e-05	0.00464
amide biosynthetic process (GO:0043604)	541	39	75.15	-	0.52	1.56e-05	0.0055
cellular component biogenesis (GO:0044085)	1269	239	176.28	+	1.36	1.66e-05	0.00568
cellular component assembly (GO:0022607)	1182	224	164.2	+	1.36	2.22e-05	0.00743
microtubule organizing center organization (GO:0031023)	53	23	7.36	+	3.12	2.3e-05	0.00751
cell adhesion (GO:0007155)	439	99	60.98	+	1.62	2.53e-05	0.0077
peptide metabolic process (GO:0006518)	533	39	74.04	-	0.53	2.49e-05	0.00775
cell cycle (GO:0007049)	530	115	73.62	+	1.56	2.46e-05	0.00785
peptide biosynthetic process (GO:0043043)	495	35	68.76	-	0.51	2.89e-05	0.0086
microtubule-based movement (GO:0007018)	133	41	18.48	+	2.22	3.38e-05	0.00984
biological adhesion (GO:0022610)	445	99	61.82	+	1.6	4.88e-05	0.0139
cellular process (GO:0009987)	10087	1522	1401.22	+	1.09	5.55e-05	0.0155
establishment of localization (GO:0051234)	2473	421	343.53	+	1.23	6.03e-05	0.0165
cellular response to DNA damage stimulus (GO:0006974)	415	93	57.65	+	1.61	6.5e-05	0.0175
cellular amino acid metabolic process (GO:0006520)	154	44	21.39	+	2.06	6.98e-05	0.0184
regulation of biological process (GO:0050789)	8200	1253	1139.09	+	1.1	8.62e-05	0.0223
protein localization (GO:0008104)	976	186	135.58	+	1.37	9.33e-05	0.0237
chromosome segregation (GO:0007059)	158	44	21.95	+	2	0.000128	0.032
nuclear division (GO:0000280)	169	46	23.48	+	1.96	0.000137	0.0329
non-motile cilium assembly (GO:1905515)	29	15	4.03	+	3.72	0.000136	0.0332
organelle fission (GO:0048285)	181	48	25.14	+	1.91	0.000153	0.0354
double-strand break repair (GO:0006302)	87	29	12.09	+	2.4	0.000151	0.0357
regulation of cellular process (GO:0050794)	7696	1176	1069.08	+	1.1	0.000197	0.0449
cellular amide metabolic process (GO:0043603)	639	54	88.77	-	0.61	0.0002	0.0449
meiotic nuclear division (GO:0140013)	90	29	12.5	+	2.32	0.000208	0.0459
carboxylic acid metabolic process (GO:0019752)	439	94	60.98	+	1.54	0.000222	0.0483
