# Supplementary material for: Population Genetic Analysis of Ten Geographically Isolated Tibetan Pig Populations
Source: Animals (Basel). 2020 Jul 29;10(8):1297. doi: 10.3390/ani10081297 (PMC7460208; doi:10.3390/ani10081297)
Supplement: Supplementary file 1 [file animals-10-01297-s001.zip › Table S4.xlsx]

## Sheet: Sheet1
Gene stable ID	Gene name	Gene description	Chromosome/scaffold name	Gene start (bp)	Gene end (bp)	Strand	NCBI gene ID
ENSSSCG00000025777	ESR1	estrogen receptor 1 [Source:NCBI gene;Acc:397435]	1	14217036	14493363	-1	397435
ENSSSCG00000004394	RPF2	ribosome production factor 2 homolog [Source:NCBI gene;Acc:100525264]	1	76917185	77131431	1	100525264
ENSSSCG00000004419	SLC16A10	solute carrier family 16 member 10 [Source:NCBI gene;Acc:100513770]	1	76998359	77138639	1	100513770
ENSSSCG00000025703	REV3L	REV3 like, DNA directed polymerase zeta catalytic subunit [Source:NCBI gene;Acc:100513963]	1	77197409	77400137	-1	100513963
ENSSSCG00000044325			1	77200250	77201814	1
ENSSSCG00000041974			1	94172760	94173764	-1
ENSSSCG00000028737	USP3	ubiquitin specific peptidase 3 [Source:NCBI gene;Acc:100624494]	1	108414360	108515451	-1	100624494
ENSSSCG00000004582	BNIP2	BCL2 interacting protein 2 [Source:NCBI gene;Acc:100521534]	1	112343559	112370404	1	100521534
ENSSSCG00000004583	GTF2A2	general transcription factor IIA subunit 2 [Source:NCBI gene;Acc:100521701]	1	112344223	112399541	1	100521701
ENSSSCG00000004584	GCNT3	glucosaminyl (N-acetyl) transferase 3, mucin type [Source:NCBI gene;Acc:100522112]	1	112422879	112540983	-1	100522112
ENSSSCG00000004614	UNC13C	unc-13 homolog C [Source:NCBI gene;Acc:100516123]	1	117166283	117764668	-1	100516123
ENSSSCG00000004676	DUOXA2	dual oxidase maturation factor 2 [Source:NCBI gene;Acc:100155365]	1	126572533	126652463	-1	100155365
ENSSSCG00000004678	DUOX2	dual oxidase 2 [Source:NCBI gene;Acc:397060]	1	126620477	126641419	1	397060
ENSSSCG00000004679	SORD	sorbitol dehydrogenase [Source:NCBI gene;Acc:100158181]	1	126655135	126700858	-1	100158181
ENSSSCG00000043630			1	133155170	133158594	1
ENSSSCG00000049157			1	133684499	133689777	-1
ENSSSCG00000004874	C18orf63	chromosome 1 C18orf63 homolog [Source:NCBI gene;Acc:100622499]	1	149687138	149721455	-1	100622499
ENSSSCG00000005027	FRMD6	FERM domain containing 6 [Source:NCBI gene;Acc:100157790]	1	181175350	181416806	1	100157790
ENSSSCG00000005166	MLLT3	MLLT3 super elongation complex subunit [Source:NCBI gene;Acc:100524063]	1	202317453	202607061	1	100524063
ENSSSCG00000005215	JAK2	Janus kinase 2 [Source:NCBI gene;Acc:397201]	1	216848686	217002148	-1	397201
ENSSSCG00000049203			1	217023648	217026048	1
ENSSSCG00000049920			1	217055165	217105568	1
ENSSSCG00000027893	U6	U6 spliceosomal RNA [Source:RFAM;Acc:RF00026]	1	217077150	217077251	1
ENSSSCG00000049053			1	217119123	217128627	1
ENSSSCG00000005271	CARNMT1	carnosine N-methyltransferase 1 [Source:NCBI gene;Acc:100518712]	1	228054920	228092358	-1	100518712
ENSSSCG00000005701	ASS1	argininosuccinate synthase 1 [Source:NCBI gene;Acc:414411]	1	270531589	270586361	1	414411
ENSSSCG00000045657			10	33279609	33315802	1
ENSSSCG00000035454	B4GALT1	beta-1,4-galactosyltransferase 1 [Source:NCBI gene;Acc:100511655]	10	33317305	33381289	1	100511655
ENSSSCG00000011001	APTX	aprataxin [Source:NCBI gene;Acc:387596]	10	33445168	33771582	1	387596
ENSSSCG00000011003	NDUFB6	NADH:ubiquinone oxidoreductase subunit B6 [Source:NCBI gene;Acc:733605]	10	33470106	33865231	1	733605
ENSSSCG00000033595	U4	U4 spliceosomal RNA [Source:RFAM;Acc:RF00015]	10	33504173	33504279	-1
ENSSSCG00000011641	SLCO2A1	solute carrier organic anion transporter family member 2A1 [Source:NCBI gene;Acc:100144510]	13	75106606	75190022	-1	100144510
ENSSSCG00000011708	TSC22D2	TSC22 domain family member 2 [Source:NCBI gene;Acc:100155608]	13	90640858	90692007	1	100155608
ENSSSCG00000036920	SELENOT	selenoprotein T [Source:NCBI gene;Acc:100302502]	13	90818429	90842754	1	100302502
ENSSSCG00000049696			13	90842927	90858576	-1
ENSSSCG00000022706	ERICH6	glutamate rich 6 [Source:NCBI gene;Acc:100622922]	13	90870777	90911284	-1	100622922
ENSSSCG00000011718			13	92458463	92458768	1
ENSSSCG00000011720	MBNL1	muscleblind like splicing regulator 1 [Source:NCBI gene;Acc:100525306]	13	92491808	92696233	1	100525306
ENSSSCG00000024205	ARHGEF26	Rho guanine nucleotide exchange factor 26 [Source:NCBI gene;Acc:100626582]	13	94155657	94345564	1	100626582
ENSSSCG00000011750	PLD1	phospholipase D1 [Source:NCBI gene;Acc:100519446]	13	110087051	110376319	-1	100519446
ENSSSCG00000011751	TMEM212	transmembrane protein 212 [Source:NCBI gene;Acc:100519624]	13	110414319	110434355	1	100519624
ENSSSCG00000049536			13	110489598	110523270	-1
ENSSSCG00000011752	FNDC3B	fibronectin type III domain containing 3B [Source:NCBI gene;Acc:100153395]	13	110587535	110931688	1	100153395
ENSSSCG00000020906	GHSR	TNF superfamily member 10 [Source:NCBI gene;Acc:406191]	13	110981604	111107423	-1	397372
ENSSSCG00000020906	GHSR	TNF superfamily member 10 [Source:NCBI gene;Acc:406191]	13	110981604	111107423	-1	406191
ENSSSCG00000048175			13	111084848	111087457	1
ENSSSCG00000011755	NCEH1	neutral cholesterol ester hydrolase 1 [Source:NCBI gene;Acc:100154209]	13	111139621	111248140	-1	100154209
ENSSSCG00000011767	TTC14	tetratricopeptide repeat domain 14 [Source:NCBI gene;Acc:100151821]	13	118614425	118638072	1	100151821
ENSSSCG00000011768	CCDC39	coiled-coil domain containing 39 [Source:NCBI gene;Acc:100525008]	13	118626329	118682283	-1	100525008
ENSSSCG00000019512	U6	U6 spliceosomal RNA [Source:RFAM;Acc:RF00026]	13	118631631	118631733	1
ENSSSCG00000041320			13	118634764	118638919	1
ENSSSCG00000011833	DLG1	discs large MAGUK scaffold protein 1 [Source:NCBI gene;Acc:100157729]	13	132820870	133086843	1	100157729
ENSSSCG00000044179			13	132892149	132896319	1
ENSSSCG00000029291		phosphatidylinositol glycan anchor biosynthesis class Z [Source:NCBI gene;Acc:100524712]	13	133157321	133180266	1	100524712
ENSSSCG00000027323	NCBP2	nuclear cap binding protein subunit 2 [Source:NCBI gene;Acc:100156513]	13	133157496	133192933	1	100156513
ENSSSCG00000011937	MORC1	MORC family CW-type zinc finger 1 [Source:NCBI gene;Acc:100620480]	13	150387629	150562636	1	100620480
ENSSSCG00000049452			14	37526204	37582138	-1
ENSSSCG00000043926			14	37556539	37562338	1
ENSSSCG00000010025	LIMK2	LIM domain kinase 2 [Source:NCBI gene;Acc:100156359]	14	47946396	48040822	1	100156359
ENSSSCG00000010025	LIMK2	LIM domain kinase 2 [Source:NCBI gene;Acc:100156359]	14	47946396	48040822	1	100157569
ENSSSCG00000010026	PIK3IP1	phosphoinositide-3-kinase interacting protein 1 [Source:NCBI gene;Acc:100155147]	14	48040881	48051660	-1	100155147
ENSSSCG00000010027	PATZ1	POZ/BTB and AT hook containing zinc finger 1 [Source:NCBI gene;Acc:100739740]	14	48075344	48094136	-1	100739740
ENSSSCG00000035290			14	48210570	48231046	1
ENSSSCG00000010031		SFI1 centrin binding protein [Source:NCBI gene;Acc:100154739]	14	48265877	48303510	1	100154739
ENSSSCG00000010032	PISD	phosphatidylserine decarboxylase [Source:NCBI gene;Acc:100153506]	14	48303458	48341796	-1	100153506
ENSSSCG00000010033	PRR14L	proline rich 14 like [Source:NCBI gene;Acc:100156356]	14	48351983	48418171	-1	100156356
ENSSSCG00000010034		DEP domain containing 5, GATOR1 subcomplex subunit [Source:NCBI gene;Acc:100156710]	14	48421880	48523595	1	100156710
ENSSSCG00000039075	U6	U6 spliceosomal RNA [Source:RFAM;Acc:RF00026]	14	48447408	48447514	1
ENSSSCG00000010047	RSPH14	radial spoke head 14 homolog [Source:NCBI gene;Acc:100157115]	14	49123935	49184735	-1	100157115
ENSSSCG00000010046	GNAZ	G protein subunit alpha z [Source:NCBI gene;Acc:100151867]	14	49132013	49174109	1	100151867
ENSSSCG00000010048	RAB36	RAB36, member RAS oncogene family [Source:NCBI gene;Acc:100519392]	14	49150598	49200410	1	100519392
ENSSSCG00000010052	BCR	BCR activator of RhoGEF and GTPase [Source:NCBI gene;Acc:100157974]	14	49208762	49322109	1	100157974
ENSSSCG00000043349			14	49316939	49317343	-1
ENSSSCG00000010053		sperm antigen with calponin homology and coiled-coil domains 1 like [Source:NCBI gene;Acc:100519740]	14	49330285	49463965	1	100519740
ENSSSCG00000049373			14	49510283	49533075	-1
ENSSSCG00000010060	UPB1	beta-ureidopropionase 1 [Source:NCBI gene;Acc:100155919]	14	49533226	49565100	1	100155919
ENSSSCG00000010073		coiled-coil-helix-coiled-coil-helix domain containing 10 [Source:NCBI gene;Acc:100152325]	14	49921594	49928405	1	100152325
ENSSSCG00000010074		chromosome 14 C22orf15 homolog [Source:NCBI gene;Acc:100512925]	14	49923613	49926033	-1	100512925
ENSSSCG00000010076	ZNF70	V-set pre-B cell surrogate light chain 3 [Source:NCBI gene;Acc:100157565]	14	49925379	49935617	1	100157565
ENSSSCG00000045050			14	49938742	49945512	1
ENSSSCG00000010077		immunoglobulin lambda-like polypeptide 5 [Source:NCBI gene;Acc:100523213]	14	49951547	49960521	-1	100523213
ENSSSCG00000022467	VPREB1	V-set pre-B cell surrogate light chain 1 [Source:NCBI gene;Acc:767627]	14	49970340	49972741	-1	767627
ENSSSCG00000010081	MAPK1	mitogen-activated protein kinase 1 [Source:NCBI gene;Acc:100153927]	14	50082896	50165523	1	100153927
ENSSSCG00000051251			14	101674591	101728185	1
ENSSSCG00000005172			14	101676885	101677196	-1
ENSSSCG00000044395			14	101863627	101865941	-1
ENSSSCG00000046905			14	101895025	101902370	-1
ENSSSCG00000045077			14	102058494	102060662	-1
ENSSSCG00000010471	KIF11	kinesin family member 11 [Source:NCBI gene;Acc:100526080]	14	104125898	104177379	1	100526080
ENSSSCG00000015892	PSMD14	proteasome 26S subunit, non-ATPase 14 [Source:NCBI gene;Acc:100156327]	15	68107546	68208884	1	100156327
ENSSSCG00000015891	TBR1	T-box brain transcription factor 1 [Source:NCBI gene;Acc:100154282]	15	68213562	68222991	1	100154282
ENSSSCG00000048891			15	74057540	74064320	1
ENSSSCG00000042708			15	74079885	74083809	-1
ENSSSCG00000049553			15	74081943	74086789	1
ENSSSCG00000042119			15	74087164	74093949	1
ENSSSCG00000043728			15	74094410	74098834	1
ENSSSCG00000038730	ITPRID2	ITPR interacting domain containing 2 [Source:NCBI gene;Acc:102166177]	15	87326371	87456021	1	102166177
ENSSSCG00000016035	COL5A2	collagen type V alpha 2 chain [Source:NCBI gene;Acc:397532]	15	93611856	93981110	-1	397532
ENSSSCG00000027157	SLC40A1	solute carrier family 40 member 1 [Source:NCBI gene;Acc:100737517]	15	94140725	94168210	-1	100737517
ENSSSCG00000016041		asparagine synthetase domain containing 1 [Source:NCBI gene;Acc:100513955]	15	94261905	94272121	1	100513955
ENSSSCG00000041398	ASDURF	ASNSD1 upstream reading frame [Source:HGNC Symbol;Acc:HGNC:53619]	15	94261905	94272129	1
ENSSSCG00000016042	ANKAR	ankyrin and armadillo repeat containing [Source:NCBI gene;Acc:100624643]	15	94274526	94340027	1	100624643
ENSSSCG00000016043	OSGEPL1	O-sialoglycoprotein endopeptidase like 1 [Source:NCBI gene;Acc:100156698]	15	94309511	94351581	-1	100156698
ENSSSCG00000016045	PMS1	PMS1 homolog 1, mismatch repair system component [Source:NCBI gene;Acc:100513383]	15	94351324	94601889	1	100513383
ENSSSCG00000016044	ORMDL1	ORMDL sphingolipid biosynthesis regulator 1 [Source:NCBI gene;Acc:100155491]	15	94359333	94377303	-1	100155491
ENSSSCG00000033941	C2orf88	chromosome 15 C2orf88 homolog [Source:NCBI gene;Acc:106506310]	15	94478021	94791797	1	106506310
ENSSSCG00000041649			15	94600517	94912171	1
ENSSSCG00000016047	MSTN	myostatin [Source:NCBI gene;Acc:399534]	15	94620269	94628546	-1	399534
ENSSSCG00000029547	NAB1	NGFI-A binding protein 1 [Source:NCBI gene;Acc:100151855]	15	95248842	95295181	1	100151855
ENSSSCG00000041859			15	95299615	95306258	1
ENSSSCG00000047737			15	95355706	95358243	1
ENSSSCG00000016055			15	95359694	95361831	-1
ENSSSCG00000044439			17	62779765	62784965	-1
ENSSSCG00000046225			17	62782019	62784049	1
ENSSSCG00000043511	ssc-mir-1388	ssc-mir-1388 [Source:miRBase;Acc:MI0033392]	17	62783533	62783607	-1	114483171
ENSSSCG00000035939	ZNF512B	zinc finger protein 512B [Source:NCBI gene;Acc:110257382]	17	62785419	62807552	-1	110257382
ENSSSCG00000035939	ZNF512B	zinc finger protein 512B [Source:NCBI gene;Acc:110257382]	17	62785419	62807552	-1	110257383
ENSSSCG00000034186	SAMD10	sterile alpha motif domain containing 10 [Source:NCBI gene;Acc:110257385]	17	62809505	62813991	-1	110257385
ENSSSCG00000029119	PRPF6	pre-mRNA processing factor 6 [Source:NCBI gene;Acc:100624623]	17	62815284	62861865	1	100624623
ENSSSCG00000036804	TCEA2	transcription elongation factor A2 [Source:NCBI gene;Acc:110257384]	17	62866377	62888790	1	110257384
ENSSSCG00000037865	SOX18	SRY-box transcription factor 18 [Source:NCBI gene;Acc:100049667]	17	62869870	62871748	-1	100049667
ENSSSCG00000034841	RGS19	regulator of G protein signaling 19 [Source:NCBI gene;Acc:106508703]	17	62889210	62895556	-1	106508703
ENSSSCG00000031228	OPRL1	opioid related nociceptin receptor 1 [Source:NCBI gene;Acc:397364]	17	62897727	62913754	1	397364
ENSSSCG00000033548	LKAAEAR1	LKAAEAR motif containing 1 [Source:NCBI gene;Acc:110257386]	17	62899405	62900207	-1	110257386
ENSSSCG00000037868	NPBWR2	neuropeptides B and W receptor 2 [Source:HGNC Symbol;Acc:HGNC:4530]	17	62906142	62927297	-1
ENSSSCG00000013284	TTC17	tetratricopeptide repeat domain 17 [Source:NCBI gene;Acc:100739017]	2	18807523	18954650	-1	100739017
ENSSSCG00000013893	ARRDC2	arrestin domain containing 2 [Source:NCBI gene;Acc:100519298]	2	59768099	59778856	-1	100519298
ENSSSCG00000037040		olfactory receptor 7A17-like [Source:NCBI gene;Acc:100525034]	2	63258938	63259987	1	100525034
ENSSSCG00000013787	ADGRE3	adhesion G protein-coupled receptor E3 [Source:NCBI gene;Acc:100516246]	2	64623281	64680854	1	100516246
ENSSSCG00000013777	CLEC17A	C-type lectin domain containing 17A [Source:NCBI gene;Acc:100514755]	2	64689041	64706131	-1	100514755
ENSSSCG00000031299		trans-2,3-enoyl-CoA reductase [Source:NCBI gene;Acc:100515709]	2	64718582	64752181	-1	100515709
ENSSSCG00000013778	NDUFB7	NADH:ubiquinone oxidoreductase subunit B7 [Source:NCBI gene;Acc:100737726]	2	64718906	64723627	1	100737726
ENSSSCG00000013754			2	65721808	65831751	1
ENSSSCG00000013751	NACC1	nucleus accumbens associated 1 [Source:NCBI gene;Acc:100524850]	2	65922126	65938760	-1	100524850
ENSSSCG00000013744	TRMT1	tRNA methyltransferase 1 [Source:NCBI gene;Acc:100627711]	2	65940123	65949324	1	100627711
ENSSSCG00000024549	LYL1	LYL1 basic helix-loop-helix family member [Source:NCBI gene;Acc:100523949]	2	65952519	65955017	1	100523949
ENSSSCG00000013742	NFIX	nuclear factor I X [Source:NCBI gene;Acc:100523536]	2	65954244	66056567	-1	100523536
ENSSSCG00000036640			2	77764858	77806762	1
ENSSSCG00000032811	ODF3L2	outer dense fiber of sperm tails 3 like 2 [Source:NCBI gene;Acc:110259381]	2	77805242	77809696	1	110259381
ENSSSCG00000040083		SHC adaptor protein 2 [Source:NCBI gene;Acc:110259382]	2	77811663	77844029	1	110259382
ENSSSCG00000037177	C2CD4C	C2 calcium dependent domain containing 4C [Source:NCBI gene;Acc:110259383]	2	77848784	77852295	1	110259383
ENSSSCG00000027855	SOCS1	suppressor of cytokine signaling 1 [Source:NCBI gene;Acc:100307052]	3	31881225	31884969	1	100307052
ENSSSCG00000048796			3	31920910	31937939	-1
ENSSSCG00000026569	CLEC16A	C-type lectin domain containing 16A [Source:NCBI gene;Acc:100519828]	3	31938135	32158558	-1	100519828
ENSSSCG00000007917	RBFOX1	RNA binding fox-1 homolog 1 [Source:NCBI gene;Acc:100522863]	3	34939572	37209658	-1	100522863
ENSSSCG00000019447	U6	U6 spliceosomal RNA [Source:RFAM;Acc:RF00026]	3	37240837	37240943	1
ENSSSCG00000007940		chromosome 3 C16orf96 homolog [Source:NCBI gene;Acc:100738369]	3	37764206	37814314	-1	100738369
ENSSSCG00000007941	CDIP1	cell death inducing p53 target 1 [Source:NCBI gene;Acc:100512098]	3	37815370	37844608	1	100512098
ENSSSCG00000007943	NMRAL1	NmrA like redox sensor 1 [Source:NCBI gene;Acc:100511924]	3	37818658	37881116	1	100511924
ENSSSCG00000007942	HMOX2	heme oxygenase 2 [Source:NCBI gene;Acc:396622]	3	37831434	37868128	-1	396622
ENSSSCG00000022874	DNAJA3	DnaJ heat shock protein family (Hsp40) member A3 [Source:NCBI gene;Acc:100624182]	3	37883238	37919224	-1	100624182
ENSSSCG00000007944		mitochondrial import inner membrane translocase subunit TIM16 [Source:NCBI gene;Acc:100513346]	3	37928095	37986535	1	100513346
ENSSSCG00000025561	VASN	vasorin [Source:NCBI gene;Acc:102158247]	3	37961425	37972115	-1	102158247
ENSSSCG00000007947	PAM16	mitochondrial import inner membrane translocase subunit TIM16 [Source:NCBI gene;Acc:100513346]	3	37989180	38005617	1	100513346
ENSSSCG00000023653	GLIS2	GLIS family zinc finger 2 [Source:NCBI gene;Acc:100624334]	3	37998068	38009024	-1	100624334
ENSSSCG00000007950	ADCY9	adenylate cyclase 9 [Source:NCBI gene;Acc:100625423]	3	38103923	38303538	1	100625423
ENSSSCG00000007956	NLRC3	NLR family CARD domain containing 3 [Source:NCBI gene;Acc:100135669]	3	38673622	38717451	1	100135669
ENSSSCG00000007955	CLUAP1	clusterin associated protein 1 [Source:NCBI gene;Acc:100514829]	3	38716403	38753748	-1	100514829
ENSSSCG00000021065	NAA60	N(alpha)-acetyltransferase 60, NatF catalytic subunit [Source:NCBI gene;Acc:100739355]	3	38755420	38782056	-1	100739355
ENSSSCG00000007957	C16orf90	chromosome 16 open reading frame 90 [Source:HGNC Symbol;Acc:HGNC:34455]	3	38760133	38761609	1
ENSSSCG00000033390		zinc finger protein 597 [Source:NCBI gene;Acc:100516601]	3	38789976	38792592	1	100516601
ENSSSCG00000007958	ZNF174	zinc finger protein 174 [Source:NCBI gene;Acc:100520731]	3	38807499	38818399	-1	100520731
ENSSSCG00000029285		zinc finger protein 75A [Source:NCBI gene;Acc:100517149]	3	38825782	38893681	-1	100517149
ENSSSCG00000029285		zinc finger protein 75A [Source:NCBI gene;Acc:100517149]	3	38825782	38893681	-1	110260093
ENSSSCG00000037309	TIGD7	tigger transposable element derived 7 [Source:HGNC Symbol;Acc:HGNC:18331]	3	38893694	38900327	1
ENSSSCG00000007963	ZNF263	zinc finger protein 263 [Source:NCBI gene;Acc:100520900]	3	38906157	38913859	-1	100520900
ENSSSCG00000045863			3	38914404	38917395	-1
ENSSSCG00000043625			3	38923505	38927979	-1
ENSSSCG00000043838			3	38934688	38936160	1
ENSSSCG00000007965	ZNF200	zinc finger protein 200 [Source:NCBI gene;Acc:102158823]	3	38952689	38973908	1	102158823
ENSSSCG00000007961		olfactory receptor 1361 [Source:NCBI gene;Acc:100516963]	3	39001044	39001988	-1	100516963
ENSSSCG00000034150			3	39007247	39012215	-1
ENSSSCG00000047523			3	39034511	39061530	-1
ENSSSCG00000038889		uncharacterized LOC100627836 [Source:NCBI gene;Acc:100627836]	3	39067212	39072617	-1	100627836
ENSSSCG00000007967	ZNF213	zinc finger protein 213 [Source:NCBI gene;Acc:106509714]	3	39073675	39088008	-1	106509714
ENSSSCG00000029375	ZNF205	zinc finger protein 205 [Source:NCBI gene;Acc:100626782]	3	39091439	39123443	-1	100626782
ENSSSCG00000029641	ZSCAN10	zinc finger and SCAN domain containing 10 [Source:NCBI gene;Acc:100628188]	3	39113402	39118779	1	100628188
ENSSSCG00000021569	MMP25	matrix metallopeptidase 25 [Source:NCBI gene;Acc:100626072]	3	39130777	39142303	-1	100626072
ENSSSCG00000020895	BICDL2	BICD family like cargo adaptor 2 [Source:NCBI gene;Acc:100626694]	3	39153552	39161442	1	100626694
ENSSSCG00000023315	THOC6	THO complex 6 [Source:NCBI gene;Acc:100626533]	3	39161434	39168302	-1	100626533
ENSSSCG00000027252	HCFC1R1	host cell factor C1 regulator 1 [Source:NCBI gene;Acc:100736616]	3	39164375	39166049	1	100736616
ENSSSCG00000027130	TNFRSF12A	TNF receptor superfamily member 12A [Source:NCBI gene;Acc:100217390]	3	39166294	39168303	-1	100217390
ENSSSCG00000023743	CLDN6	claudin 6 [Source:NCBI gene;Acc:100302020]	3	39167853	39172629	1	100302020
ENSSSCG00000021536	CLDN9	claudin 9 [Source:NCBI gene;Acc:100302022]	3	39172853	39174354	-1	100302022
ENSSSCG00000041682			3	39177778	39180788	-1
ENSSSCG00000026248		progestin and adipoQ receptor family member 4 [Source:NCBI gene;Acc:100627080]	3	39184388	39213292	-1	100627080
ENSSSCG00000026248		progestin and adipoQ receptor family member 4 [Source:NCBI gene;Acc:100627080]	3	39184388	39213292	-1	100737121
ENSSSCG00000029264	PKMYT1	protein kinase, membrane associated tyrosine/threonine 1 [Source:NCBI gene;Acc:100286809]	3	39201878	39209263	1	100286809
ENSSSCG00000035052	KREMEN2	kringle containing transmembrane protein 2 [Source:NCBI gene;Acc:100737079]	3	39214248	39218776	-1	100737079
ENSSSCG00000028381	FLYWCH1	FLYWCH-type zinc finger 1 [Source:NCBI gene;Acc:100736802]	3	39225365	39244753	-1	100736802
ENSSSCG00000022630	FLYWCH2	FLYWCH family member 2 [Source:NCBI gene;Acc:100627929]	3	39251494	39261173	-1	100627929
ENSSSCG00000036096			3	39261903	39265455	-1
ENSSSCG00000023304	SRRM2	serine/arginine repetitive matrix 2 [Source:NCBI gene;Acc:100511011]	3	39275288	39293738	1	100511011
ENSSSCG00000008058		potassium channel tetramerization domain containing 5 [Source:NCBI gene;Acc:100525690]	3	39403985	39429588	-1	100525690
ENSSSCG00000037719	PDPK1	3-phosphoinositide dependent protein kinase 1 [Source:NCBI gene;Acc:100192445]	3	39429931	39532583	-1	100192445
ENSSSCG00000008051	ABCA3	ATP binding cassette subfamily A member 3 [Source:NCBI gene;Acc:100518064]	3	39689202	39732979	1	100518064
ENSSSCG00000045678			3	40088674	40092243	-1
ENSSSCG00000025711	MEIOB	meiosis specific with OB-fold [Source:NCBI gene;Acc:100624598]	3	40092530	40133171	1	100624598
ENSSSCG00000008014	NUBP2	nucleotide binding protein 2 [Source:NCBI gene;Acc:100513347]	3	40178417	40186352	-1	100513347
ENSSSCG00000039024	SPSB3	splA/ryanodine receptor domain and SOCS box containing 3 [Source:NCBI gene;Acc:100521004]	3	40184719	40190518	1	100521004
ENSSSCG00000021467	EME2	essential meiotic structure-specific endonuclease subunit 2 [Source:NCBI gene;Acc:100521548]	3	40186846	40193957	-1	100521548
ENSSSCG00000008016	MRPS34	mitochondrial ribosomal protein S34 [Source:NCBI gene;Acc:100513531]	3	40193232	40196868	1	100513531
ENSSSCG00000008017	NME3	NME/NM23 nucleoside diphosphate kinase 3 [Source:NCBI gene;Acc:100514398]	3	40195616	40196858	1	100514398
ENSSSCG00000008018	MAPK8IP3	mitogen-activated protein kinase 8 interacting protein 3 [Source:NCBI gene;Acc:100521718]	3	40195649	40241283	-1	100521718
ENSSSCG00000008026	CRAMP1	cramped chromatin regulator homolog 1 [Source:NCBI gene;Acc:100522247]	3	40257684	40308001	-1	100522247
ENSSSCG00000008020	IFT140	intraflagellar transport 140 [Source:NCBI gene;Acc:100513727]	3	40309651	40372136	1	100513727
ENSSSCG00000021222		tryptase [Source:NCBI gene;Acc:397389]	3	40616643	40618155	-1	397389
ENSSSCG00000035337		tryptase-like [Source:NCBI gene;Acc:110255206]	3	40633235	40635782	1	110255206
ENSSSCG00000034266	CACNA1H	calcium voltage-gated channel subunit alpha1 H [Source:NCBI gene;Acc:110259950]	3	40637436	40694818	-1	110259950
ENSSSCG00000037970	SOX8	SRY-box transcription factor 8 [Source:NCBI gene;Acc:110259952]	3	40710043	40830737	-1	110259952
ENSSSCG00000032076		tektin-4 [Source:NCBI gene;Acc:110259951]	3	40738135	40744248	1	110259951
ENSSSCG00000032400	C1QTNF8	C1q and TNF related 8 [Source:NCBI gene;Acc:110260133]	3	40748457	40749884	1	110260133
ENSSSCG00000033234	SSTR5	somatostatin receptor 5 [Source:NCBI gene;Acc:396642]	3	40756519	40758111	-1	396642
ENSSSCG00000008066	ZNF484	zinc finger protein 484 [Source:NCBI gene;Acc:100624662]	3	41890982	41918715	-1	100624662
ENSSSCG00000039214		interleukin 1 beta [Source:NCBI gene;Acc:397122]	3	43670109	43677125	1	397122
ENSSSCG00000006127	NBN	nibrin [Source:NCBI gene;Acc:100153233]	4	46787659	46903999	1	100153233
ENSSSCG00000021184	OSGIN2	oxidative stress induced growth inhibitor family member 2 [Source:NCBI gene;Acc:100157701]	4	46885775	46912255	-1	100157701
ENSSSCG00000024096	RIPK2	receptor interacting serine/threonine kinase 2 [Source:NCBI gene;Acc:100518835]	4	47027092	47074725	-1	100518835
ENSSSCG00000006132	MMP16	matrix metallopeptidase 16 [Source:NCBI gene;Acc:100153257]	4	48556967	48862986	1	100153257
ENSSSCG00000006149	RALYL	RALY RNA binding protein-like [Source:NCBI gene;Acc:100739123]	4	51785375	52557785	-1	100739123
ENSSSCG00000006186	TRPA1	transient receptor potential cation channel subfamily A member 1 [Source:NCBI gene;Acc:100152934]	4	63306738	63558485	1	100152934
ENSSSCG00000006299	TBX19	T-box transcription factor 19 [Source:NCBI gene;Acc:100151956]	4	82663581	82697813	-1	100151956
ENSSSCG00000031617	SFT2D2	SFT2 domain containing 2 [Source:NCBI gene;Acc:100157189]	4	82712896	82734487	-1	100157189
ENSSSCG00000006709	NOTCH2	notch receptor 2 [Source:NCBI gene;Acc:100153369]	4	100951507	101150198	1	100153369
ENSSSCG00000044715			4	101296470	101299164	-1
ENSSSCG00000006713	ADAM30	ADAM metallopeptidase domain 30 [Source:NCBI gene;Acc:100156604]	4	101314710	101316893	1	100156604
ENSSSCG00000040947	REG4	regenerating family member 4 [Source:NCBI gene;Acc:100154580]	4	101337282	101357025	1	100154580
ENSSSCG00000000167	RIC8B	RIC8 guanine nucleotide exchange factor B [Source:NCBI gene;Acc:100154459]	5	13468937	13585781	-1	100154459
ENSSSCG00000039506		myosin light chain 6B [Source:NCBI gene;Acc:100520244]	5	21486312	21563425	1	396807
ENSSSCG00000039506		myosin light chain 6B [Source:NCBI gene;Acc:100520244]	5	21486312	21563425	1	100520244
ENSSSCG00000000382	SMARCC2	SWI/SNF related, matrix associated, actin dependent regulator of chromatin subfamily c member 2 [Source:NCBI gene;Acc:100157539]	5	21563402	21586727	-1	100157539
ENSSSCG00000000383	RNF41	ring finger protein 41 [Source:NCBI gene;Acc:100157936]	5	21596306	21624569	-1	100157936
ENSSSCG00000026055		DNA primase subunit 1 [Source:NCBI gene;Acc:100157576]	5	22062989	22089436	-1	100157576
ENSSSCG00000027854	HSD17B6	17-beta-hydroxysteroid dehydrogenase type 6 [Source:NCBI gene;Acc:100620470]	5	22092578	22155917	1	100620470
ENSSSCG00000048688			5	22395663	22400054	-1
ENSSSCG00000000411	NAB2	NGFI-A binding protein 2 [Source:NCBI gene;Acc:100157578]	5	22400277	22406419	1	100157578
ENSSSCG00000040435	STAT6	signal transducer and activator of transcription 6 [Source:NCBI gene;Acc:100153518]	5	22406364	22421990	-1	100153518
ENSSSCG00000050398			5	22435710	22462848	1
ENSSSCG00000026594		sulfotransferase 6B1-like [Source:NCBI gene;Acc:100621352]	5	51395984	51426342	1	100621352
ENSSSCG00000034733	CMAS	cytidine monophosphate N-acetylneuraminic acid synthetase [Source:NCBI gene;Acc:100520022]	5	51438019	51459338	-1	100520022
ENSSSCG00000021998		solute carrier organic anion transporter family member 1B3 [Source:NCBI gene;Acc:100620829]	5	52137454	52217448	-1	100620829
ENSSSCG00000000585	SLCO1C1	solute carrier organic anion transporter family member 1C1 [Source:NCBI gene;Acc:100522616]	5	52230398	52315026	-1	100522616
ENSSSCG00000000591	PIK3C2G	phosphatidylinositol-4-phosphate 3-kinase catalytic subunit type 2 gamma [Source:NCBI gene;Acc:100523844]	5	54474624	54849512	-1	100523844
ENSSSCG00000020924	MC1R	melanocortin 1 receptor [Source:NCBI gene;Acc:494018]	6	181225	182187	-1	494018
ENSSSCG00000036102	TCF25	transcription factor 25 [Source:NCBI gene;Acc:100620736]	6	183451	208903	-1	100620736
ENSSSCG00000002635	SPIRE2	spire type actin nucleation factor 2 [Source:NCBI gene;Acc:100621354]	6	211487	243636	-1	100621354
ENSSSCG00000047264			6	244167	248317	1
ENSSSCG00000024687	FANCA	FA complementation group A [Source:NCBI gene;Acc:100621453]	6	253224	300155	1	100621453
ENSSSCG00000029578	NFATC3	dihydrouridine synthase 2 [Source:NCBI gene;Acc:100621573]	6	28617445	28872058	1	100621573
ENSSSCG00000029578	NFATC3	dihydrouridine synthase 2 [Source:NCBI gene;Acc:100621573]	6	28617445	28872058	1	100739450
ENSSSCG00000044005			6	28838444	28844500	1
ENSSSCG00000033167	SLC7A6OS	solute carrier family 7 member 6 opposite strand [Source:NCBI gene;Acc:110260949]	6	28872665	28883548	-1	110260949
ENSSSCG00000010706	SAMD4B	sterile alpha motif domain containing 4B [Source:NCBI gene;Acc:100516158]	6	48002712	48046561	1	100516158
ENSSSCG00000022442	PAF1	PAF1 homolog, Paf1/RNA polymerase II complex component [Source:NCBI gene;Acc:100514194]	6	48046691	48059035	-1	100514194
ENSSSCG00000046487			6	48051659	48059035	1
ENSSSCG00000028056	ZFP36	ZFP36 ring finger protein [Source:NCBI gene;Acc:100316849]	6	48052137	48066257	1	100316849
ENSSSCG00000030048	PLEKHG2	pleckstrin homology and RhoGEF domain containing G2 [Source:NCBI gene;Acc:100739199]	6	48069564	48079672	1	100739199
ENSSSCG00000020817	RPS16	ribosomal protein S16 [Source:NCBI gene;Acc:414397]	6	48085672	48088431	-1	414397
ENSSSCG00000023556	SUPT5H	SPT5 homolog, DSIF elongation factor subunit [Source:NCBI gene;Acc:100623068]	6	48089773	48172972	1	100623068
ENSSSCG00000048091		interleukin 15-like [Source:NCBI gene;Acc:103611087]	6	48090648	48125111	1	103611087
ENSSSCG00000002998	SNRPA	small nuclear ribonucleoprotein polypeptide A [Source:NCBI gene;Acc:768109]	6	48971339	48999605	1	768109
ENSSSCG00000002997		MIA SH3 domain containing [Source:NCBI gene;Acc:100523846]	6	48986923	48988435	1	100523846
ENSSSCG00000002996		RAB4B, member RAS oncogene family [Source:NCBI gene;Acc:100523381]	6	48989079	49010044	1	100523381
ENSSSCG00000002995		egl-9 family hypoxia inducible factor 2 [Source:NCBI gene;Acc:100523673]	6	48989935	49010041	1	100523673
ENSSSCG00000041114	EGLN2	egl-9 family hypoxia inducible factor 2 [Source:HGNC Symbol;Acc:HGNC:14660]	6	49000966	49010042	1
ENSSSCG00000002994	CYP2F1	cytochrome P450 2F3 [Source:NCBI gene;Acc:100523190]	6	49017304	49031204	-1	100523190
ENSSSCG00000002993	CYP2A19	cytochrome P450 2A19 [Source:NCBI gene;Acc:403149]	6	49056578	49064107	-1	403149
ENSSSCG00000028627		cytochrome P450 2G1 [Source:NCBI gene;Acc:100737508]	6	49069639	49083646	-1	100737508
ENSSSCG00000041224			6	49100519	49110670	-1
ENSSSCG00000003006	CYP2B22	cytochrome P450 2B4-like [Source:NCBI gene;Acc:102165015]	6	49110812	49178413	-1	403104
ENSSSCG00000003006	CYP2B22	cytochrome P450 2B4-like [Source:NCBI gene;Acc:102165015]	6	49110812	49178413	-1	102165015
ENSSSCG00000032803	CYP2S1	cytochrome P450 2S1 [Source:NCBI gene;Acc:106510546]	6	49221315	49235330	1	106510546
ENSSSCG00000038806	AXL	AXL receptor tyrosine kinase [Source:NCBI gene;Acc:100144875]	6	49245673	49277914	1	100144875
ENSSSCG00000030049	HNRNPUL1	heterogeneous nuclear ribonucleoprotein U like 1 [Source:NCBI gene;Acc:100622274]	6	49280163	49315671	1	100622274
ENSSSCG00000003016	CCDC97	coiled-coil domain containing 97 [Source:NCBI gene;Acc:100738128]	6	49318652	49328002	1	100738128
ENSSSCG00000003017	TGFB1	transforming growth factor beta 1 [Source:NCBI gene;Acc:397078]	6	49332169	49349048	-1	397078
ENSSSCG00000003021	MEGF8	multiple EGF like domains 8 [Source:NCBI gene;Acc:100513862]	6	49577403	49618921	-1	100513862
ENSSSCG00000029070	PAFAH1B3	platelet activating factor acetylhydrolase 1b catalytic subunit 3 [Source:NCBI gene;Acc:100514845]	6	49619240	49638172	1	100514845
ENSSSCG00000003022	TMEM145	transmembrane protein 145 [Source:NCBI gene;Acc:100513091]	6	49619544	49628239	-1	100513091
ENSSSCG00000003024	PRR19	proline rich 19 [Source:NCBI gene;Acc:100513285]	6	49630831	49635831	-1	100513285
ENSSSCG00000003030	CIC	capicua transcriptional repressor [Source:NCBI gene;Acc:100515732]	6	49638988	49662947	-1	100515732
ENSSSCG00000032154	ERF	ETS2 repressor factor [Source:NCBI gene;Acc:100516083]	6	49678871	49685538	1	100516083
ENSSSCG00000003035		glycogen synthase kinase 3 alpha [Source:NCBI gene;Acc:100515208]	6	49690370	49700735	1	100515208
ENSSSCG00000028054	ZNF526	zinc finger protein 526 [Source:NCBI gene;Acc:100515382]	6	49699412	49708533	-1	100515382
ENSSSCG00000030182	DEDD2	death effector domain containing 2 [Source:NCBI gene;Acc:100516271]	6	49710933	49825829	1	100516271
ENSSSCG00000037132	POU2F2	POU class 2 homeobox 2 [Source:NCBI gene;Acc:397105]	6	49710999	49827560	1	397105
ENSSSCG00000003043	DMRTC2	DMRT like family C2 [Source:NCBI gene;Acc:100518666]	6	49871136	50016315	-1	100518666
ENSSSCG00000003049	ERFL	ETS repressor factor like [Source:NCBI gene;Acc:100737217]	6	49970464	49975573	1	100737217
ENSSSCG00000003040	ARHGEF1	Rho guanine nucleotide exchange factor 1 [Source:NCBI gene;Acc:100518073]	6	49975876	49995140	-1	100518073
ENSSSCG00000033684	CD79A	CD79a molecule [Source:NCBI gene;Acc:100190992]	6	49975957	50010059	-1	100190992
ENSSSCG00000003042		ribosomal protein S19 [Source:NCBI gene;Acc:100518254]	6	50000219	50009592	-1	100518254
ENSSSCG00000003044	LYPD4	LY6/PLAUR domain containing 4 [Source:NCBI gene;Acc:100359350]	6	50010558	50023571	1	100359350
ENSSSCG00000038419			6	50027151	50042340	-1
ENSSSCG00000003048		C-X-C motif chemokine 17-like [Source:NCBI gene;Acc:100737180]	6	50051061	50063295	-1	100737180
ENSSSCG00000051733			6	50100483	50139079	-1
ENSSSCG00000003011		carcinoembryonic antigen-related cell adhesion molecule 5-like [Source:NCBI gene;Acc:102158679]	6	50104511	50226688	-1	102158679
ENSSSCG00000024568		carcinoembryonic antigen-related cell adhesion molecule 21-like [Source:NCBI gene;Acc:110260994]	6	50147744	50158685	-1	110260994
ENSSSCG00000037422		C-X-C motif chemokine 17-like [Source:NCBI gene;Acc:110260995]	6	50167470	50184119	-1	110260995
ENSSSCG00000003047			6	50212928	50343314	-1
ENSSSCG00000003062	LYPD3	LY6/PLAUR domain containing 3 [Source:NCBI gene;Acc:100736591]	6	50341161	50366240	-1	100736591
ENSSSCG00000003063	PHLDB3	pleckstrin homology like domain family B member 3 [Source:NCBI gene;Acc:100520495]	6	50347436	50373982	-1	100520495
ENSSSCG00000038229	EML2	EMAP like 2 [Source:NCBI gene;Acc:100626537]	6	51983955	52013393	-1	100626537
ENSSSCG00000026843	MIR330	microRNA 330 [Source:HGNC Symbol;Acc:HGNC:31771]	6	52007493	52007581	-1
ENSSSCG00000021053	GIPR	gastric inhibitory polypeptide receptor [Source:NCBI gene;Acc:100626628]	6	52022681	52033954	1	100626628
ENSSSCG00000033500	SNRPD2	small nuclear ribonucleoprotein D2 polypeptide [Source:NCBI gene;Acc:100626720]	6	52035134	52042474	-1	100626720
ENSSSCG00000032819	QPCTL	glutaminyl-peptide cyclotransferase like [Source:NCBI gene;Acc:100626801]	6	52043212	52052483	1	100626801
ENSSSCG00000038367	FBXO46	F-box protein 46 [Source:NCBI gene;Acc:102158327]	6	52053277	52069166	-1	102158327
ENSSSCG00000003101	HIF3A	hypoxia inducible factor 3 subunit alpha [Source:NCBI gene;Acc:100621574]	6	52342909	52376339	1	100621574
ENSSSCG00000003098	PPP5C	serine/threonine-protein phosphatase 5 [Source:NCBI gene;Acc:100513542]	6	52377979	52402048	1	100513542
ENSSSCG00000003102			6	52429642	52431396	1
ENSSSCG00000031469			6	52459617	52460228	1
ENSSSCG00000033830	CCDC8	coiled-coil domain containing 8 [Source:NCBI gene;Acc:100513356]	6	52476117	52477532	1	100513356
ENSSSCG00000022545	CALM3	calmodulin 3 [Source:NCBI gene;Acc:396838]	6	52506674	52516703	1	396838
ENSSSCG00000026602	PTGIR	prostaglandin I2 receptor [Source:NCBI gene;Acc:100622305]	6	52522630	52527613	-1	100622305
ENSSSCG00000022068	GNG8	G protein subunit gamma 8 [Source:NCBI gene;Acc:100622520]	6	52534954	52536910	-1	100622520
ENSSSCG00000022280	DACT3	dishevelled binding antagonist of beta catenin 3 [Source:NCBI gene;Acc:100622612]	6	52543161	52554082	-1	100622612
ENSSSCG00000026152	PRKD2	protein kinase D2 [Source:NCBI gene;Acc:100517036]	6	52559393	52599132	-1	100517036
ENSSSCG00000003104	STRN4	striatin 4 [Source:NCBI gene;Acc:100513929]	6	52601934	52627902	-1	100513929
ENSSSCG00000003103	FKRP	fukutin related protein [Source:NCBI gene;Acc:100516858]	6	52627482	52639255	1	100516858
ENSSSCG00000003105	SLC1A5	solute carrier family 1 member 5 [Source:NCBI gene;Acc:641348]	6	52647432	52661459	-1	641348
ENSSSCG00000003113	C5AR2	complement component 5a receptor 2 [Source:NCBI gene;Acc:100515612]	6	53118470	53127102	1	100515612
ENSSSCG00000003114	DHX34	DExH-box helicase 34 [Source:NCBI gene;Acc:100515780]	6	53131279	53161367	1	100515780
ENSSSCG00000003125	ELSPBP1	epididymal sperm binding protein 1 [Source:NCBI gene;Acc:399529]	6	53583965	53603366	1	399529
ENSSSCG00000003126	CABP5	calcium binding protein 5 [Source:NCBI gene;Acc:100520249]	6	53605428	53617721	-1	100520249
ENSSSCG00000003128	LIG1	DNA ligase 1 [Source:NCBI gene;Acc:100520434]	6	53620483	53686562	-1	100520434
ENSSSCG00000003142	IZUMO1	izumo sperm-egg fusion 1 [Source:NCBI gene;Acc:100524565]	6	54058759	54076275	-1	100524565
ENSSSCG00000029151	RASIP1	Ras interacting protein 1 [Source:NCBI gene;Acc:100523674]	6	54058759	54076473	-1	100523674
ENSSSCG00000038580	FUT1	fucosyltransferase 1 (H blood group) [Source:NCBI gene;Acc:397138]	6	54077431	54080514	-1	397138
ENSSSCG00000003140	FGF21	fibroblast growth factor 21 [Source:NCBI gene;Acc:100302504]	6	54080739	54084604	1	100302504
ENSSSCG00000003139	BCAT2	branched chain amino acid transaminase 2 [Source:NCBI gene;Acc:396841]	6	54107681	54143602	-1	396841
ENSSSCG00000003139	BCAT2	branched chain amino acid transaminase 2 [Source:NCBI gene;Acc:396841]	6	54107681	54143602	-1	100523496
ENSSSCG00000003512	EIF4G3	eukaryotic translation initiation factor 4 gamma 3 [Source:NCBI gene;Acc:100516495]	6	79022131	79382062	-1	100516495
ENSSSCG00000045764			6	79037095	79038715	-1
ENSSSCG00000032860	IFNLR1	interferon lambda receptor 1 [Source:NCBI gene;Acc:100622120]	6	81894627	81914084	-1	100622120
ENSSSCG00000047699			6	124770475	124786215	-1
ENSSSCG00000001865	SCAPER	S-phase cyclin A associated protein in the ER [Source:NCBI gene;Acc:100154669]	7	56583151	57012312	-1	100154669
ENSSSCG00000001988	ADCY4	adenylate cyclase 4 [Source:NCBI gene;Acc:100152067]	7	74952038	74974201	1	100152067
ENSSSCG00000027911	LTB4R	leukotriene B4 receptor [Source:NCBI gene;Acc:100157290]	7	74972815	74976285	-1	100157290
ENSSSCG00000020941	LTB4R2	leukotriene B4 receptor 2 [Source:NCBI gene;Acc:100156094]	7	74975890	74983768	-1	100156094
ENSSSCG00000001989	CIDEB	cell death inducing DFFA like effector b [Source:NCBI gene;Acc:100127160]	7	74982306	74985775	1	100127160
ENSSSCG00000001990	NOP9	NOP9 nucleolar protein [Source:NCBI gene;Acc:100154880]	7	74985753	74992946	-1	100154880
ENSSSCG00000001991	DHRS1	dehydrogenase/reductase 1 [Source:NCBI gene;Acc:100519262]	7	74992115	75002148	1	100519262
ENSSSCG00000002332	SIPA1L1	signal induced proliferation associated 1 like 1 [Source:NCBI gene;Acc:100157762]	7	94789887	95171117	1	100157762
ENSSSCG00000039268			8	46865919	46919757	1
ENSSSCG00000008873	GASK1B	golgi associated kinase 1B [Source:NCBI gene;Acc:100515440]	8	47009463	47098718	-1	100515440
ENSSSCG00000008874	TMEM144	transmembrane protein 144 [Source:NCBI gene;Acc:100516327]	8	47133721	47233982	1	100516327
ENSSSCG00000050788			8	47235831	47239062	-1
ENSSSCG00000043878			8	47291158	47292879	1
ENSSSCG00000041565			8	47293030	47295283	1
ENSSSCG00000044551			8	47368121	47373644	-1
ENSSSCG00000008875	RXFP1	relaxin family peptide receptor 1 [Source:NCBI gene;Acc:100623130]	8	47473787	47601359	1	100623130
ENSSSCG00000028492	C4orf46	chromosome 8 C4orf46 homolog [Source:NCBI gene;Acc:100515617]	8	47604751	47608601	-1	100515617
ENSSSCG00000008877	ETFDH	electron transfer flavoprotein dehydrogenase [Source:NCBI gene;Acc:100515785]	8	47608689	47657436	1	100515785
ENSSSCG00000008878	PPID	peptidylprolyl isomerase D [Source:NCBI gene;Acc:100515957]	8	47656273	47702748	-1	100515957
ENSSSCG00000039175		membrane associated ring-CH-type finger 1 [Source:NCBI gene;Acc:100738764]	8	52375510	52951031	-1	100738764
ENSSSCG00000043916			8	52678418	52684378	1
ENSSSCG00000032892		polyprenol reductase [Source:NCBI gene;Acc:100523077]	8	54713780	54729516	1	100523077
ENSSSCG00000008908	PDCL2	phosducin like 2 [Source:NCBI gene;Acc:100523453]	8	54917953	54950086	-1	100523453
ENSSSCG00000027954	NMU	neuromedin U [Source:NCBI gene;Acc:100523263]	8	54952339	54978574	-1	100523263
ENSSSCG00000042303			8	55075027	55093709	1
ENSSSCG00000023269	EXOC1	exocyst complex component 1 [Source:NCBI gene;Acc:100620316]	8	55189386	55246255	1	100620316
ENSSSCG00000022283	CEP135	centrosomal protein 135 [Source:NCBI gene;Acc:100627819]	8	55251005	55323365	1	100627819
ENSSSCG00000026129	ADGRL3	adhesion G protein-coupled receptor L3 [Source:NCBI gene;Acc:100624115]	8	60630117	60792899	1	100624115
ENSSSCG00000031193			8	60793869	60794142	1
ENSSSCG00000032374	SULT1B1	sulfotransferase family cytosolic 1B member 1 [Source:NCBI gene;Acc:100624541]	8	66728191	66743873	-1	100624541
ENSSSCG00000039518		sulfotransferase 1 family member D1 [Source:NCBI gene;Acc:110262013]	8	66762687	66790251	-1	110262013
ENSSSCG00000009266	ODAM	odontogenic, ameloblast associated [Source:NCBI gene;Acc:780437]	8	67058472	67069291	1	780437
ENSSSCG00000047156	FDCSP	follicular dendritic cell secreted protein [Source:HGNC Symbol;Acc:HGNC:19215]	8	67084606	67088907	1
ENSSSCG00000009267	CSN3	casein kappa [Source:NCBI gene;Acc:445511]	8	67099110	67106987	1	445511
ENSSSCG00000039238	CABS1	calcium binding protein, spermatid associated 1 [Source:NCBI gene;Acc:110262120]	8	67161855	67163057	1	110262120
ENSSSCG00000008943	SLC4A4	solute carrier family 4 member 4 [Source:NCBI gene;Acc:503546]	8	67706880	68290496	1	503546
ENSSSCG00000008944	NPFFR2	neuropeptide FF receptor 2 [Source:NCBI gene;Acc:100524634]	8	68572471	68644221	1	100524634
ENSSSCG00000034330	U6	U6 spliceosomal RNA [Source:RFAM;Acc:RF00026]	8	68648816	68648916	-1
ENSSSCG00000038180	ADAMTS3	ADAM metallopeptidase with thrombospondin type 1 motif 3 [Source:NCBI gene;Acc:100524818]	8	68675070	68948455	-1	100524818
ENSSSCG00000009050	INPP4B	inositol polyphosphate-4-phosphatase type II B [Source:NCBI gene;Acc:100511393]	8	84811772	85514518	1	100511393
ENSSSCG00000009083	SPRY1	sprouty RTK signaling antagonist 1 [Source:NCBI gene;Acc:100623283]	8	100450247	100863446	-1	100623283
ENSSSCG00000045553			8	100843977	100844080	1
ENSSSCG00000015129	ARHGEF12	Rho guanine nucleotide exchange factor 12 [Source:NCBI gene;Acc:100523324]	9	47475805	47618361	1	100523324
ENSSSCG00000036436	FZD1	frizzled class receptor 1 [Source:HGNC Symbol;Acc:HGNC:4038]	9	71349988	71352104	1
ENSSSCG00000015353	SCIN	scinderin [Source:NCBI gene;Acc:100512981]	9	82103087	82363745	1	100512981
ENSSSCG00000015373	TMEM196	transmembrane protein 196 [Source:NCBI gene;Acc:100626890]	9	88798827	88858013	-1	100626890
ENSSSCG00000015383	RAPGEF5	Rap guanine nucleotide exchange factor 5 [Source:NCBI gene;Acc:100518983]	9	90958078	91578992	-1	100518983
ENSSSCG00000038469	KLHL7	kelch like family member 7 [Source:NCBI gene;Acc:100620936]	9	91903823	91971695	1	100620936
ENSSSCG00000023793	NUP42	nucleoporin 42 [Source:NCBI gene;Acc:100621146]	9	91981753	92012179	1	100621146
