# Supplementary material for: Population Genetic Analysis of Ten Geographically Isolated Tibetan Pig Populations
Source: Animals (Basel). 2020 Jul 29;10(8):1297. doi: 10.3390/ani10081297 (PMC7460208; doi:10.3390/ani10081297)
Supplement: Supplementary file 1 [file animals-10-01297-s001.zip › Table S5.xlsx]

## Sheet: analysis
GO biological process complete	Sus scrofa - REFLIST (23230)	Client Text Box Input (303)	Client Text Box Input (expected)	Client Text Box Input (over/under)	Client Text Box Input (fold Enrichment)	Client Text Box Input (raw P-value)
DNA hypermethylation (GO:0044026)	2	2	0.03	+	76.67	0.000975
hexitol catabolic process (GO:0019407)	1	1	0.01	+	76.67	0.0256
alditol catabolic process (GO:0019405)	1	1	0.01	+	76.67	0.0256
lung connective tissue development (GO:0060427)	1	1	0.01	+	76.67	0.0256
activation-induced cell death of T cells (GO:0006924)	1	1	0.01	+	76.67	0.0256
growth hormone receptor signaling pathway via JAK-STAT (GO:0060397)	1	1	0.01	+	76.67	0.0256
tertiary alcohol biosynthetic process (GO:1902645)	1	1	0.01	+	76.67	0.0256
mineralocorticoid biosynthetic process (GO:0006705)	1	1	0.01	+	76.67	0.0256
gastric inhibitory peptide signaling pathway (GO:0038192)	1	1	0.01	+	76.67	0.0256
cellular response to UV-A (GO:0071492)	1	1	0.01	+	76.67	0.0256
cellular response to pheromone (GO:0071444)	1	1	0.01	+	76.67	0.0256
cholangiocyte proliferation (GO:1990705)	1	1	0.01	+	76.67	0.0256
negative regulation of Rho-dependent protein serine/threonine kinase activity (GO:2000299)	1	1	0.01	+	76.67	0.0256
adenohypophysis morphogenesis (GO:0048855)	1	1	0.01	+	76.67	0.0256
aldosterone biosynthetic process (GO:0032342)	1	1	0.01	+	76.67	0.0256
aldosterone metabolic process (GO:0032341)	1	1	0.01	+	76.67	0.0256
sorbitol catabolic process (GO:0006062)	1	1	0.01	+	76.67	0.0256
sorbitol metabolic process (GO:0006060)	1	1	0.01	+	76.67	0.0256
flavonoid metabolic process (GO:0009812)	1	1	0.01	+	76.67	0.0256
hypermethylation of CpG island (GO:0044027)	1	1	0.01	+	76.67	0.0256
L-xylitol metabolic process (GO:0051164)	1	1	0.01	+	76.67	0.0256
L-xylitol catabolic process (GO:0051160)	1	1	0.01	+	76.67	0.0256
positive regulation of isotype switching to IgE isotypes (GO:0048295)	1	1	0.01	+	76.67	0.0256
establishment of left/right asymmetry (GO:0061966)	1	1	0.01	+	76.67	0.0256
negative regulation of NLRP3 inflammasome complex assembly (GO:1900226)	1	1	0.01	+	76.67	0.0256
epiboly involved in gastrulation with mouth forming second (GO:0055113)	1	1	0.01	+	76.67	0.0256
autocrine signaling (GO:0035425)	1	1	0.01	+	76.67	0.0256
histone H3-Y41 phosphorylation (GO:0035409)	1	1	0.01	+	76.67	0.0256
histone-tyrosine phosphorylation (GO:0035406)	1	1	0.01	+	76.67	0.0256
negative regulation of polynucleotide adenylyltransferase activity (GO:1904246)	1	1	0.01	+	76.67	0.0256
cortisol biosynthetic process (GO:0034651)	1	1	0.01	+	76.67	0.0256
cortisol metabolic process (GO:0034650)	1	1	0.01	+	76.67	0.0256
mineralocorticoid metabolic process (GO:0008212)	1	1	0.01	+	76.67	0.0256
nipple morphogenesis (GO:0060658)	1	1	0.01	+	76.67	0.0256
fructose biosynthetic process (GO:0046370)	1	1	0.01	+	76.67	0.0256
nipple development (GO:0060618)	1	1	0.01	+	76.67	0.0256
primary alcohol biosynthetic process (GO:0034309)	1	1	0.01	+	76.67	0.0256
pentitol catabolic process (GO:0019527)	1	1	0.01	+	76.67	0.0256
pentitol metabolic process (GO:0019519)	1	1	0.01	+	76.67	0.0256
hard palate development (GO:0060022)	6	3	0.08	+	38.33	0.000168
mesenchymal stem cell differentiation (GO:0072497)	2	1	0.03	+	38.33	0.0381
positive regulation of mitochondrial transcription (GO:1903109)	2	1	0.03	+	38.33	0.0381
regulation of brood size (GO:0060378)	2	1	0.03	+	38.33	0.0381
regulation of grooming behavior (GO:2000821)	2	1	0.03	+	38.33	0.0381
negative regulation of myoblast proliferation (GO:2000818)	2	1	0.03	+	38.33	0.0381
tertiary alcohol metabolic process (GO:1902644)	2	1	0.03	+	38.33	0.0381
negative regulation of neutrophil migration (GO:1902623)	2	1	0.03	+	38.33	0.0381
positive regulation of adenylate cyclase-activating adrenergic receptor signaling pathway (GO:0071879)	2	1	0.03	+	38.33	0.0381
negative regulation of neutrophil activation (GO:1902564)	2	1	0.03	+	38.33	0.0381
heme oxidation (GO:0006788)	2	1	0.03	+	38.33	0.0381
formin-nucleated actin cable organization (GO:0110009)	2	1	0.03	+	38.33	0.0381
T-helper 1 cell lineage commitment (GO:0002296)	2	1	0.03	+	38.33	0.0381
negative regulation of granulocyte chemotaxis (GO:0071623)	2	1	0.03	+	38.33	0.0381
complement component C5a signaling pathway (GO:0038178)	2	1	0.03	+	38.33	0.0381
asparagine biosynthetic process (GO:0006529)	2	1	0.03	+	38.33	0.0381
asparagine metabolic process (GO:0006528)	2	1	0.03	+	38.33	0.0381
arginine biosynthetic process (GO:0006526)	2	1	0.03	+	38.33	0.0381
cellular response to redox state (GO:0071461)	2	1	0.03	+	38.33	0.0381
lactose biosynthetic process (GO:0005989)	2	1	0.03	+	38.33	0.0381
lactose metabolic process (GO:0005988)	2	1	0.03	+	38.33	0.0381
regulation of Rho-dependent protein serine/threonine kinase activity (GO:2000298)	2	1	0.03	+	38.33	0.0381
anterograde axonal protein transport (GO:0099641)	2	1	0.03	+	38.33	0.0381
cellular response to peptidoglycan (GO:0071224)	2	1	0.03	+	38.33	0.0381
maintenance of postsynaptic density structure (GO:0099562)	2	1	0.03	+	38.33	0.0381
Rab protein signal transduction (GO:0032482)	2	1	0.03	+	38.33	0.0381
mitochondria-nucleus signaling pathway (GO:0031930)	2	1	0.03	+	38.33	0.0381
formin-nucleated actin cable assembly (GO:0070649)	2	1	0.03	+	38.33	0.0381
canonical Wnt signaling pathway involved in osteoblast differentiation (GO:0044339)	2	1	0.03	+	38.33	0.0381
canonical Wnt signaling pathway involved in mesenchymal stem cell differentiation (GO:0044338)	2	1	0.03	+	38.33	0.0381
hexitol metabolic process (GO:0006059)	2	1	0.03	+	38.33	0.0381
negative regulation of skeletal muscle tissue growth (GO:0048632)	2	1	0.03	+	38.33	0.0381
negative regulation of neutrophil chemotaxis (GO:0090024)	2	1	0.03	+	38.33	0.0381
nucleotide-binding oligomerization domain containing 1 signaling pathway (GO:0070427)	2	1	0.03	+	38.33	0.0381
astrocyte-dopaminergic neuron signaling (GO:0036520)	2	1	0.03	+	38.33	0.0381
protein localization to presynapse (GO:1905383)	2	1	0.03	+	38.33	0.0381
sequestering of actin monomers (GO:0042989)	2	1	0.03	+	38.33	0.0381
interleukin-4-mediated signaling pathway (GO:0035771)	2	1	0.03	+	38.33	0.0381
negative regulation of CD8-positive, alpha-beta T cell differentiation (GO:0043377)	2	1	0.03	+	38.33	0.0381
regulation of CD8-positive, alpha-beta T cell differentiation (GO:0043376)	2	1	0.03	+	38.33	0.0381
negative regulation of neutrophil degranulation (GO:0043314)	2	1	0.03	+	38.33	0.0381
intrahepatic bile duct development (GO:0035622)	2	1	0.03	+	38.33	0.0381
negative regulation of transcription by RNA polymerase III (GO:0016480)	2	1	0.03	+	38.33	0.0381
cellular response to interleukin-3 (GO:0036016)	2	1	0.03	+	38.33	0.0381
response to interleukin-3 (GO:0036015)	2	1	0.03	+	38.33	0.0381
regulation of polynucleotide adenylyltransferase activity (GO:1904245)	2	1	0.03	+	38.33	0.0381
stabilization of membrane potential (GO:0030322)	2	1	0.03	+	38.33	0.0381
regulation of voltage-gated potassium channel activity involved in ventricular cardiac muscle cell action potential repolarization (GO:1903760)	2	1	0.03	+	38.33	0.0381
regulation of transcription from RNA polymerase II promoter involved in kidney development (GO:0060994)	2	1	0.03	+	38.33	0.0381
fasciculation of sensory neuron axon (GO:0097155)	2	1	0.03	+	38.33	0.0381
myoblast migration involved in skeletal muscle regeneration (GO:0014839)	2	1	0.03	+	38.33	0.0381
disaccharide biosynthetic process (GO:0046351)	2	1	0.03	+	38.33	0.0381
negative regulation of cell growth involved in cardiac muscle cell development (GO:0061052)	2	1	0.03	+	38.33	0.0381
prostate epithelial cord elongation (GO:0060523)	2	1	0.03	+	38.33	0.0381
determination of digestive tract left/right asymmetry (GO:0071907)	5	2	0.07	+	30.67	0.00332
response to interleukin-12 (GO:0070671)	5	2	0.07	+	30.67	0.00332
positive regulation of epithelial cell proliferation involved in wound healing (GO:0060054)	6	2	0.08	+	25.56	0.0044
positive regulation of mitochondrial outer membrane permeabilization involved in apoptotic signaling pathway (GO:1901030)	6	2	0.08	+	25.56	0.0044
positive regulation of mRNA 3'-end processing (GO:0031442)	6	2	0.08	+	25.56	0.0044
vagina development (GO:0060068)	7	2	0.09	+	21.9	0.0056
cAMP biosynthetic process (GO:0006171)	7	2	0.09	+	21.9	0.0056
leukotriene signaling pathway (GO:0061737)	7	2	0.09	+	21.9	0.0056
response to pheromone (GO:0019236)	8	2	0.1	+	19.17	0.00695
astral microtubule organization (GO:0030953)	8	2	0.1	+	19.17	0.00695
cAMP metabolic process (GO:0046058)	9	2	0.12	+	17.04	0.00842
mammary gland epithelial cell proliferation (GO:0033598)	10	2	0.13	+	15.33	0.01
sulfation (GO:0051923)	10	2	0.13	+	15.33	0.01
activation of cysteine-type endopeptidase activity (GO:0097202)	10	2	0.13	+	15.33	0.01
definitive hemopoiesis (GO:0060216)	11	2	0.14	+	13.94	0.0117
secondary palate development (GO:0062009)	19	3	0.25	+	12.11	0.00271
CTP metabolic process (GO:0046036)	13	2	0.17	+	11.79	0.0155
CTP biosynthetic process (GO:0006241)	13	2	0.17	+	11.79	0.0155
regulation of DNA methylation (GO:0044030)	13	2	0.17	+	11.79	0.0155
regulation of mitochondrial outer membrane permeabilization involved in apoptotic signaling pathway (GO:1901028)	13	2	0.17	+	11.79	0.0155
pyrimidine ribonucleoside triphosphate biosynthetic process (GO:0009209)	13	2	0.17	+	11.79	0.0155
female genitalia development (GO:0030540)	13	2	0.17	+	11.79	0.0155
endochondral ossification (GO:0001958)	21	3	0.27	+	10.95	0.0035
replacement ossification (GO:0036075)	21	3	0.27	+	10.95	0.0035
regulation of acrosome reaction (GO:0060046)	14	2	0.18	+	10.95	0.0176
maintenance of synapse structure (GO:0099558)	14	2	0.18	+	10.95	0.0176
positive regulation of CD4-positive, alpha-beta T cell differentiation (GO:0043372)	14	2	0.18	+	10.95	0.0176
pyrimidine ribonucleoside triphosphate metabolic process (GO:0009208)	14	2	0.18	+	10.95	0.0176
pyrimidine nucleoside triphosphate biosynthetic process (GO:0009148)	14	2	0.18	+	10.95	0.0176
negative regulation of cellular response to insulin stimulus (GO:1900077)	14	2	0.18	+	10.95	0.0176
negative regulation of insulin receptor signaling pathway (GO:0046627)	14	2	0.18	+	10.95	0.0176
positive regulation of T-helper 1 type immune response (GO:0002827)	14	2	0.18	+	10.95	0.0176
craniofacial suture morphogenesis (GO:0097094)	14	2	0.18	+	10.95	0.0176
regulation of axon guidance (GO:1902667)	15	2	0.2	+	10.22	0.0198
regulation of T-helper 1 type immune response (GO:0002825)	16	2	0.21	+	9.58	0.0221
branch elongation of an epithelium (GO:0060602)	16	2	0.21	+	9.58	0.0221
entry into host (GO:0044409)	25	3	0.33	+	9.2	0.00546
viral entry into host cell (GO:0046718)	25	3	0.33	+	9.2	0.00546
entry into host cell (GO:0030260)	25	3	0.33	+	9.2	0.00546
positive regulation of reactive oxygen species biosynthetic process (GO:1903428)	25	3	0.33	+	9.2	0.00546
positive regulation of CD4-positive, alpha-beta T cell activation (GO:2000516)	17	2	0.22	+	9.02	0.0245
positive regulation of mRNA processing (GO:0050685)	17	2	0.22	+	9.02	0.0245
pyrimidine ribonucleotide biosynthetic process (GO:0009220)	17	2	0.22	+	9.02	0.0245
pyrimidine nucleoside triphosphate metabolic process (GO:0009147)	17	2	0.22	+	9.02	0.0245
execution phase of apoptosis (GO:0097194)	17	2	0.22	+	9.02	0.0245
cyclic purine nucleotide metabolic process (GO:0052652)	18	2	0.23	+	8.52	0.0269
positive regulation of nitric oxide biosynthetic process (GO:0045429)	18	2	0.23	+	8.52	0.0269
pyrimidine ribonucleotide metabolic process (GO:0009218)	18	2	0.23	+	8.52	0.0269
cyclic nucleotide biosynthetic process (GO:0009190)	18	2	0.23	+	8.52	0.0269
thyroid hormone metabolic process (GO:0042403)	18	2	0.23	+	8.52	0.0269
left/right pattern formation (GO:0060972)	18	2	0.23	+	8.52	0.0269
negative regulation of tumor necrosis factor production (GO:0032720)	38	4	0.5	+	8.07	0.00205
alcohol catabolic process (GO:0046164)	19	2	0.25	+	8.07	0.0295
regulation of mRNA 3'-end processing (GO:0031440)	19	2	0.25	+	8.07	0.0295
positive regulation of nitric oxide metabolic process (GO:1904407)	19	2	0.25	+	8.07	0.0295
mannosylation (GO:0097502)	19	2	0.25	+	8.07	0.0295
negative regulation of tumor necrosis factor superfamily cytokine production (GO:1903556)	39	4	0.51	+	7.86	0.00224
positive regulation of peptidyl-threonine phosphorylation (GO:0010800)	20	2	0.26	+	7.67	0.0322
positive regulation of phospholipase activity (GO:0010518)	20	2	0.26	+	7.67	0.0322
cytoplasmic microtubule organization (GO:0031122)	21	2	0.27	+	7.3	0.035
regulation of fertilization (GO:0080154)	21	2	0.27	+	7.3	0.035
regulation of membrane permeability (GO:0090559)	32	3	0.42	+	7.19	0.0102
positive regulation of interleukin-2 production (GO:0032743)	22	2	0.29	+	6.97	0.0379
tight junction organization (GO:0120193)	22	2	0.29	+	6.97	0.0379
mRNA 3'-end processing (GO:0031124)	22	2	0.29	+	6.97	0.0379
dendritic cell differentiation (GO:0097028)	22	2	0.29	+	6.97	0.0379
negative regulation of smoothened signaling pathway (GO:0045879)	22	2	0.29	+	6.97	0.0379
negative regulation of myoblast differentiation (GO:0045662)	23	2	0.3	+	6.67	0.0408
response to anesthetic (GO:0072347)	23	2	0.3	+	6.67	0.0408
regulation of DNA-templated transcription, initiation (GO:2000142)	23	2	0.3	+	6.67	0.0408
regulation of leukocyte degranulation (GO:0043300)	23	2	0.3	+	6.67	0.0408
developmental induction (GO:0031128)	23	2	0.3	+	6.67	0.0408
aspartate family amino acid metabolic process (GO:0009066)	23	2	0.3	+	6.67	0.0408
protein localization to cilium (GO:0061512)	23	2	0.3	+	6.67	0.0408
epithelial cell morphogenesis (GO:0003382)	23	2	0.3	+	6.67	0.0408
interaction with host (GO:0051701)	48	4	0.63	+	6.39	0.00449
regulation of granulocyte chemotaxis (GO:0071622)	24	2	0.31	+	6.39	0.0438
regulation of CD4-positive, alpha-beta T cell differentiation (GO:0043370)	24	2	0.31	+	6.39	0.0438
cyclic nucleotide metabolic process (GO:0009187)	24	2	0.31	+	6.39	0.0438
regulation of peptidyl-threonine phosphorylation (GO:0010799)	24	2	0.31	+	6.39	0.0438
positive regulation of alpha-beta T cell differentiation (GO:0046638)	24	2	0.31	+	6.39	0.0438
axis elongation (GO:0003401)	24	2	0.31	+	6.39	0.0438
female meiotic nuclear division (GO:0007143)	25	2	0.33	+	6.13	0.0469
regulation of DNA-templated transcription, elongation (GO:0032784)	25	2	0.33	+	6.13	0.0469
protein localization to synapse (GO:0035418)	25	2	0.33	+	6.13	0.0469
regulation of phospholipase activity (GO:0010517)	25	2	0.33	+	6.13	0.0469
pancreas development (GO:0031016)	52	4	0.68	+	5.9	0.00585
embryonic heart tube development (GO:0035050)	52	4	0.68	+	5.9	0.00585
regulation of interleukin-2 production (GO:0032663)	40	3	0.52	+	5.75	0.0178
positive regulation of reactive oxygen species metabolic process (GO:2000379)	54	4	0.7	+	5.68	0.00662
determination of heart left/right asymmetry (GO:0061371)	41	3	0.53	+	5.61	0.019
regulation of reactive oxygen species biosynthetic process (GO:1903426)	41	3	0.53	+	5.61	0.019
inositol lipid-mediated signaling (GO:0048017)	42	3	0.55	+	5.48	0.0201
endochondral bone morphogenesis (GO:0060350)	43	3	0.56	+	5.35	0.0213
embryonic heart tube morphogenesis (GO:0003143)	44	3	0.57	+	5.23	0.0226
positive regulation of mRNA metabolic process (GO:1903313)	46	3	0.6	+	5	0.0252
pyrimidine-containing compound metabolic process (GO:0072527)	46	3	0.6	+	5	0.0252
centrosome cycle (GO:0007098)	47	3	0.61	+	4.89	0.0265
positive regulation of mitochondrion organization (GO:0010822)	47	3	0.61	+	4.89	0.0265
protein processing (GO:0016485)	80	5	1.04	+	4.79	0.00485
phenol-containing compound metabolic process (GO:0018958)	48	3	0.63	+	4.79	0.0279
response to xenobiotic stimulus (GO:0009410)	82	5	1.07	+	4.67	0.00536
embryonic skeletal system morphogenesis (GO:0048704)	66	4	0.86	+	4.65	0.0127
extrinsic apoptotic signaling pathway (GO:0097191)	50	3	0.65	+	4.6	0.0309
epithelial cell proliferation (GO:0050673)	67	4	0.87	+	4.58	0.0133
cellular response to xenobiotic stimulus (GO:0071466)	51	3	0.67	+	4.51	0.0324
cranial skeletal system development (GO:1904888)	51	3	0.67	+	4.51	0.0324
positive regulation of actin filament polymerization (GO:0030838)	51	3	0.67	+	4.51	0.0324
microtubule organizing center organization (GO:0031023)	52	3	0.68	+	4.42	0.0339
epithelial cell development (GO:0002064)	139	8	1.81	+	4.41	0.000654
cellular response to lipopolysaccharide (GO:0071222)	90	5	1.17	+	4.26	0.00773
immune response-activating cell surface receptor signaling pathway (GO:0002429)	55	3	0.72	+	4.18	0.0388
cellular response to molecule of bacterial origin (GO:0071219)	92	5	1.2	+	4.17	0.00842
bone morphogenesis (GO:0060349)	75	4	0.98	+	4.09	0.019
regulation of tumor necrosis factor production (GO:0032680)	96	5	1.25	+	3.99	0.00993
viral life cycle (GO:0019058)	58	3	0.76	+	3.97	0.044
regulation of tumor necrosis factor superfamily cytokine production (GO:1903555)	98	5	1.28	+	3.91	0.0108
positive regulation of epithelial cell proliferation (GO:0050679)	118	6	1.54	+	3.9	0.00545
nucleoside metabolic process (GO:0009116)	59	3	0.77	+	3.9	0.0458
determination of left/right symmetry (GO:0007368)	79	4	1.03	+	3.88	0.0224
gland morphogenesis (GO:0022612)	80	4	1.04	+	3.83	0.0233
nephron tubule development (GO:0072080)	61	3	0.8	+	3.77	0.0496
glycerophospholipid biosynthetic process (GO:0046474)	61	3	0.8	+	3.77	0.0496
regulation of reactive oxygen species metabolic process (GO:2000377)	102	5	1.33	+	3.76	0.0125
determination of bilateral symmetry (GO:0009855)	82	4	1.07	+	3.74	0.0251
specification of symmetry (GO:0009799)	83	4	1.08	+	3.69	0.0261
male gonad development (GO:0008584)	83	4	1.08	+	3.69	0.0261
multi-multicellular organism process (GO:0044706)	84	4	1.1	+	3.65	0.027
regulation of morphogenesis of an epithelium (GO:1905330)	84	4	1.1	+	3.65	0.027
development of primary male sexual characteristics (GO:0046546)	84	4	1.1	+	3.65	0.027
regulation of mitochondrion organization (GO:0010821)	85	4	1.11	+	3.61	0.028
cellular response to biotic stimulus (GO:0071216)	109	5	1.42	+	3.52	0.0161
positive regulation of ERK1 and ERK2 cascade (GO:0070374)	110	5	1.43	+	3.48	0.0167
endocrine system development (GO:0035270)	89	4	1.16	+	3.45	0.0322
viral process (GO:0016032)	89	4	1.16	+	3.45	0.0322
protein maturation (GO:0051604)	112	5	1.46	+	3.42	0.0178
regulation of actin filament polymerization (GO:0030833)	90	4	1.17	+	3.41	0.0333
ossification (GO:0001503)	136	6	1.77	+	3.38	0.0103
embryonic skeletal system development (GO:0048706)	91	4	1.19	+	3.37	0.0345
regulation of chemotaxis (GO:0050920)	114	5	1.49	+	3.36	0.019
response to lipopolysaccharide (GO:0032496)	138	6	1.8	+	3.33	0.011
epithelial tube morphogenesis (GO:0060562)	208	9	2.71	+	3.32	0.00209
regulation of ERK1 and ERK2 cascade (GO:0070372)	162	7	2.11	+	3.31	0.00642
DNA recombination (GO:0006310)	93	4	1.21	+	3.3	0.0368
ribonucleotide biosynthetic process (GO:0009260)	95	4	1.24	+	3.23	0.0392
ribose phosphate biosynthetic process (GO:0046390)	95	4	1.24	+	3.23	0.0392
adaptive immune response (GO:0002250)	119	5	1.55	+	3.22	0.0223
small GTPase mediated signal transduction (GO:0007264)	120	5	1.57	+	3.19	0.023
branching morphogenesis of an epithelial tube (GO:0048754)	96	4	1.25	+	3.19	0.0404
respiratory system development (GO:0060541)	147	6	1.92	+	3.13	0.0145
regulation of protein polymerization (GO:0032271)	123	5	1.6	+	3.12	0.0252
regulation of actin filament length (GO:0030832)	99	4	1.29	+	3.1	0.0443
male sex differentiation (GO:0046661)	99	4	1.29	+	3.1	0.0443
regulation of actin polymerization or depolymerization (GO:0008064)	99	4	1.29	+	3.1	0.0443
morphogenesis of a branching epithelium (GO:0061138)	124	5	1.62	+	3.09	0.0259
response to molecule of bacterial origin (GO:0002237)	151	6	1.97	+	3.05	0.0163
kidney epithelium development (GO:0072073)	101	4	1.32	+	3.04	0.0469
T cell activation (GO:0042110)	152	6	1.98	+	3.03	0.0167
ameboidal-type cell migration (GO:0001667)	102	4	1.33	+	3.01	0.0483
regulation of protein kinase B signaling (GO:0051896)	102	4	1.33	+	3.01	0.0483
positive regulation of leukocyte differentiation (GO:1902107)	103	4	1.34	+	2.98	0.0497
negative regulation of leukocyte activation (GO:0002695)	103	4	1.34	+	2.98	0.0497
morphogenesis of a branching structure (GO:0001763)	129	5	1.68	+	2.97	0.0299
regulation of small GTPase mediated signal transduction (GO:0051056)	129	5	1.68	+	2.97	0.0299
lung development (GO:0030324)	129	5	1.68	+	2.97	0.0299
lymphocyte activation (GO:0046649)	235	9	3.07	+	2.94	0.00454
positive regulation of hemopoiesis (GO:1903708)	131	5	1.71	+	2.93	0.0316
regulation of animal organ morphogenesis (GO:2000027)	132	5	1.72	+	2.9	0.0324
positive regulation of protein-containing complex assembly (GO:0031334)	132	5	1.72	+	2.9	0.0324
respiratory tube development (GO:0030323)	132	5	1.72	+	2.9	0.0324
skeletal system morphogenesis (GO:0048705)	161	6	2.1	+	2.86	0.0214
RNA splicing (GO:0008380)	134	5	1.75	+	2.86	0.0342
negative regulation of transcription by RNA polymerase II (GO:0000122)	492	18	6.42	+	2.8	0.000122
apoptotic signaling pathway (GO:0097190)	165	6	2.15	+	2.79	0.0237
regulation of myeloid cell differentiation (GO:0045637)	140	5	1.83	+	2.74	0.0399
negative regulation of transcription, DNA-templated (GO:0045892)	680	24	8.87	+	2.71	1.61e-05
negative regulation of transferase activity (GO:0051348)	171	6	2.23	+	2.69	0.0274
regulation of actin filament-based process (GO:0032970)	202	7	2.63	+	2.66	0.019
epithelial cell differentiation (GO:0030855)	319	11	4.16	+	2.64	0.00387
negative regulation of RNA biosynthetic process (GO:1902679)	712	24	9.29	+	2.58	3.28e-05
negative regulation of nucleic acid-templated transcription (GO:1903507)	712	24	9.29	+	2.58	3.28e-05
regulation of protein-containing complex assembly (GO:0043254)	239	8	3.12	+	2.57	0.0151
lymphocyte differentiation (GO:0030098)	149	5	1.94	+	2.57	0.0494
regulation of actin cytoskeleton organization (GO:0032956)	183	6	2.39	+	2.51	0.0361
embryonic organ morphogenesis (GO:0048562)	215	7	2.8	+	2.5	0.0254
negative regulation of RNA metabolic process (GO:0051253)	769	25	10.03	+	2.49	3.98e-05
regulation of epithelial cell proliferation (GO:0050678)	221	7	2.88	+	2.43	0.0287
negative regulation of immune system process (GO:0002683)	285	9	3.72	+	2.42	0.0144
intracellular signal transduction (GO:0035556)	767	24	10	+	2.4	0.00013
negative regulation of nucleobase-containing compound metabolic process (GO:0045934)	834	26	10.88	+	2.39	6.63e-05
regulation of DNA-binding transcription factor activity (GO:0051090)	258	8	3.37	+	2.38	0.0224
regulation of hemopoiesis (GO:1903706)	258	8	3.37	+	2.38	0.0224
leukocyte activation (GO:0045321)	291	9	3.8	+	2.37	0.0162
negative regulation of cellular macromolecule biosynthetic process (GO:2000113)	786	24	10.25	+	2.34	0.000167
DNA repair (GO:0006281)	229	7	2.99	+	2.34	0.0337
organophosphate biosynthetic process (GO:0090407)	231	7	3.01	+	2.32	0.0351
regulation of hormone levels (GO:0010817)	300	9	3.91	+	2.3	0.0192
animal organ morphogenesis (GO:0009887)	638	19	8.32	+	2.28	0.00112
multicellular organism reproduction (GO:0032504)	440	13	5.74	+	2.27	0.00885
positive regulation of hydrolase activity (GO:0051345)	406	12	5.3	+	2.27	0.0126
regulation of leukocyte activation (GO:0002694)	307	9	4	+	2.25	0.0219
morphogenesis of an epithelium (GO:0002009)	308	9	4.02	+	2.24	0.0222
male gamete generation (GO:0048232)	274	8	3.57	+	2.24	0.0303
negative regulation of macromolecule biosynthetic process (GO:0010558)	838	24	10.93	+	2.2	0.000503
multi-organism reproductive process (GO:0044703)	525	15	6.85	+	2.19	0.00542
regulation of GTPase activity (GO:0043087)	282	8	3.68	+	2.17	0.0349
gland development (GO:0048732)	249	7	3.25	+	2.16	0.0486
epithelium development (GO:0060429)	648	18	8.45	+	2.13	0.00422
multicellular organismal reproductive process (GO:0048609)	432	12	5.63	+	2.13	0.016
regulation of cell activation (GO:0050865)	324	9	4.23	+	2.13	0.0422
positive regulation of organelle organization (GO:0010638)	362	10	4.72	+	2.12	0.0308
negative regulation of cellular biosynthetic process (GO:0031327)	870	24	11.35	+	2.11	0.000698
regulation of MAPK cascade (GO:0043408)	436	12	5.69	+	2.11	0.0167
negative regulation of biosynthetic process (GO:0009890)	885	24	11.54	+	2.08	0.000837
positive regulation of apoptotic process (GO:0043065)	331	9	4.32	+	2.08	0.0446
enzyme linked receptor protein signaling pathway (GO:0007167)	332	9	4.33	+	2.08	0.045
positive regulation of programmed cell death (GO:0043068)	336	9	4.38	+	2.05	0.0465
tube development (GO:0035295)	563	15	7.34	+	2.04	0.0128
negative regulation of gene expression (GO:0010629)	948	25	12.37	+	2.02	0.00113
positive regulation of immune system process (GO:0002684)	499	13	6.51	+	2	0.0255
sexual reproduction (GO:0019953)	465	12	6.07	+	1.98	0.0234
reproductive process (GO:0022414)	783	20	10.21	+	1.96	0.00574
reproduction (GO:0000003)	784	20	10.23	+	1.96	0.00578
positive regulation of protein phosphorylation (GO:0001934)	588	15	7.67	+	1.96	0.0153
regulation of response to external stimulus (GO:0032101)	556	14	7.25	+	1.93	0.0213
cell death (GO:0008219)	405	10	5.28	+	1.89	0.0479
positive regulation of cell population proliferation (GO:0008284)	531	13	6.93	+	1.88	0.0314
positive regulation of phosphorylation (GO:0042327)	618	15	8.06	+	1.86	0.0289
cellular response to oxygen-containing compound (GO:1901701)	535	13	6.98	+	1.86	0.0324
chordate embryonic development (GO:0043009)	494	12	6.44	+	1.86	0.0421
embryo development ending in birth or egg hatching (GO:0009792)	501	12	6.53	+	1.84	0.0442
multi-organism process (GO:0051704)	1218	29	15.89	+	1.83	0.00261
localization of cell (GO:0051674)	546	13	7.12	+	1.83	0.0355
cell motility (GO:0048870)	546	13	7.12	+	1.83	0.0355
regulation of immune system process (GO:0002682)	807	19	10.53	+	1.81	0.0167
nucleobase-containing compound metabolic process (GO:0006139)	1406	33	18.34	+	1.8	0.00148
positive regulation of cellular component organization (GO:0051130)	681	16	8.88	+	1.8	0.0248
cell cycle (GO:0007049)	511	12	6.67	+	1.8	0.0478
regulation of transcription, DNA-templated (GO:0006355)	2023	47	26.39	+	1.78	0.000134
negative regulation of cellular metabolic process (GO:0031324)	1550	36	20.22	+	1.78	0.00108
nucleic acid metabolic process (GO:0090304)	1123	26	14.65	+	1.78	0.00655
regulation of intracellular signal transduction (GO:1902531)	954	22	12.44	+	1.77	0.0124
regulation of RNA metabolic process (GO:0051252)	2225	51	29.02	+	1.76	8.1e-05
regulation of transcription by RNA polymerase II (GO:0006357)	1176	27	15.34	+	1.76	0.00529
positive regulation of catalytic activity (GO:0043085)	782	18	10.2	+	1.76	0.0234
positive regulation of phosphorus metabolic process (GO:0010562)	654	15	8.53	+	1.76	0.035
positive regulation of phosphate metabolic process (GO:0045937)	654	15	8.53	+	1.76	0.035
cellular aromatic compound metabolic process (GO:0006725)	1531	35	19.97	+	1.75	0.00154
regulation of phosphorylation (GO:0042325)	963	22	12.56	+	1.75	0.0129
proteolysis (GO:0006508)	744	17	9.7	+	1.75	0.031
heterocycle metabolic process (GO:0046483)	1495	34	19.5	+	1.74	0.00204
regulation of protein phosphorylation (GO:0001932)	880	20	11.48	+	1.74	0.0219
regulation of nucleic acid-templated transcription (GO:1903506)	2087	47	27.22	+	1.73	0.000258
regulation of RNA biosynthetic process (GO:2001141)	2088	47	27.23	+	1.73	0.00026
regulation of organelle organization (GO:0033043)	752	17	9.81	+	1.73	0.032
locomotion (GO:0040011)	665	15	8.67	+	1.73	0.0378
organic cyclic compound metabolic process (GO:1901360)	1652	37	21.55	+	1.72	0.00154
regulation of multicellular organismal development (GO:2000026)	1249	28	16.29	+	1.72	0.0067
regulation of nucleobase-containing compound metabolic process (GO:0019219)	2379	53	31.03	+	1.71	0.000128
cell surface receptor signaling pathway (GO:0007166)	1032	23	13.46	+	1.71	0.0162
gene expression (GO:0010467)	1000	22	13.04	+	1.69	0.0216
response to oxygen-containing compound (GO:1901700)	724	16	9.44	+	1.69	0.0441
positive regulation of protein modification process (GO:0031401)	724	16	9.44	+	1.69	0.0441
regulation of phosphate metabolic process (GO:0019220)	1097	24	14.31	+	1.68	0.014
regulation of phosphorus metabolic process (GO:0051174)	1098	24	14.32	+	1.68	0.0141
regulation of cellular macromolecule biosynthetic process (GO:2000112)	2266	49	29.56	+	1.66	0.000605
negative regulation of metabolic process (GO:0009892)	1717	37	22.4	+	1.65	0.00281
tissue development (GO:0009888)	1041	22	13.58	+	1.62	0.0257
negative regulation of nitrogen compound metabolic process (GO:0051172)	1427	30	18.61	+	1.61	0.0111
regulation of cell population proliferation (GO:0042127)	954	20	12.44	+	1.61	0.0403
regulation of gene expression (GO:0010468)	2584	54	33.7	+	1.6	0.000631
cellular nitrogen compound metabolic process (GO:0034641)	1830	38	23.87	+	1.59	0.0051
regulation of macromolecule biosynthetic process (GO:0010556)	2375	49	30.98	+	1.58	0.00157
regulation of cellular biosynthetic process (GO:0031326)	2450	50	31.96	+	1.56	0.00182
regulation of signal transduction (GO:0009966)	1726	35	22.51	+	1.55	0.0109
anatomical structure morphogenesis (GO:0009653)	1332	27	17.37	+	1.55	0.0248
signal transduction (GO:0007165)	2846	57	37.12	+	1.54	0.00108
regulation of biosynthetic process (GO:0009889)	2488	50	32.45	+	1.54	0.00268
regulation of catalytic activity (GO:0050790)	1391	28	18.14	+	1.54	0.0275
animal organ development (GO:0048513)	1851	37	24.14	+	1.53	0.0103
negative regulation of macromolecule metabolic process (GO:0010605)	1568	31	20.45	+	1.52	0.0212
regulation of nitrogen compound metabolic process (GO:0051171)	3562	70	46.46	+	1.51	0.000403
regulation of developmental process (GO:0050793)	1620	32	21.13	+	1.51	0.0227
cellular biosynthetic process (GO:0044249)	1330	26	17.35	+	1.5	0.0456
regulation of cellular metabolic process (GO:0031323)	3777	73	49.27	+	1.48	0.000543
signaling (GO:0023052)	3006	58	39.21	+	1.48	0.00251
regulation of primary metabolic process (GO:0080090)	3649	69	47.6	+	1.45	0.00144
regulation of cell communication (GO:0010646)	1959	37	25.55	+	1.45	0.0285
cell communication (GO:0007154)	3097	58	40.4	+	1.44	0.00492
regulation of signaling (GO:0023051)	1972	37	25.72	+	1.44	0.029
negative regulation of cellular process (GO:0048523)	2845	53	37.11	+	1.43	0.00809
cellular response to stimulus (GO:0051716)	3931	72	51.27	+	1.4	0.00259
regulation of macromolecule metabolic process (GO:0060255)	3740	68	48.78	+	1.39	0.00455
regulation of metabolic process (GO:0019222)	4046	73	52.77	+	1.38	0.0037
system development (GO:0048731)	2477	44	32.31	+	1.36	0.039
developmental process (GO:0032502)	3191	56	41.62	+	1.35	0.0231
negative regulation of biological process (GO:0048519)	3192	56	41.63	+	1.35	0.0232
anatomical structure development (GO:0048856)	3007	53	39.22	+	1.35	0.0249
multicellular organism development (GO:0007275)	2758	48	35.97	+	1.33	0.0397
regulation of cellular process (GO:0050794)	7175	121	93.59	+	1.29	0.000904
nitrogen compound metabolic process (GO:0006807)	4177	69	54.48	+	1.27	0.0351
macromolecule metabolic process (GO:0043170)	3755	62	48.98	+	1.27	0.0496
organic substance metabolic process (GO:0071704)	4860	79	63.39	+	1.25	0.0329
primary metabolic process (GO:0044238)	4586	74	59.82	+	1.24	0.0497
regulation of biological process (GO:0050789)	7667	123	100	+	1.23	0.00676
metabolic process (GO:0008152)	5467	88	71.31	+	1.23	0.0291
response to stimulus (GO:0050896)	5360	86	69.91	+	1.23	0.0334
biological regulation (GO:0065007)	8138	129	106.15	+	1.22	0.0076
cellular process (GO:0009987)	9242	141	120.55	+	1.17	0.0182
biological_process (GO:0008150)	13398	196	174.76	+	1.12	0.014
Unclassified (UNCLASSIFIED)	9832	107	128.24	-	0.83	0.014
system process (GO:0003008)	1782	12	23.24	-	0.52	0.012
nervous system process (GO:0050877)	1492	10	19.46	-	0.51	0.0241
sensory perception (GO:0007600)	1245	5	16.24	-	0.31	0.0018
detection of chemical stimulus (GO:0009593)	1002	4	13.07	-	0.31	0.00611
detection of chemical stimulus involved in sensory perception (GO:0050907)	989	4	12.9	-	0.31	0.00866
detection of stimulus involved in sensory perception (GO:0050906)	1023	4	13.34	-	0.3	0.00444
sensory perception of chemical stimulus (GO:0007606)	1024	4	13.36	-	0.3	0.00444
detection of stimulus (GO:0051606)	1079	4	14.07	-	0.28	0.0033
detection of chemical stimulus involved in sensory perception of smell (GO:0050911)	978	3	12.76	-	0.24	0.00211
sensory perception of smell (GO:0007608)	997	3	13	-	0.23	0.00219
